# Supplementary material for: Metabolic profiles in gestational diabetes mellitus can reveal novel biomarkers for prediction of adverse neonatal outcomes
Source: Front Pediatr. 2024 Aug 21;12:1432113. doi: 10.3389/fped.2024.1432113 (PMC11371726; doi:10.3389/fped.2024.1432113)
Supplement: Supplementary file 1 [file Datasheet1.zip]

Archive with 5 entries (4 files):
- supplementary materials/supplementary Table S1.xlsx
- supplementary materials/supplementary Table S2.xlsx
- supplementary materials/supplementary Table S3.xlsx
- supplementary materials/supplementary figure S1.docx
- supplementary materials/
