# Supplementary material for: Metabolic profiles in gestational diabetes mellitus can reveal novel biomarkers for prediction of adverse neonatal outcomes
Source: Front Pediatr. 2024 Aug 21;12:1432113. doi: 10.3389/fped.2024.1432113 (PMC11371726; doi:10.3389/fped.2024.1432113)
Supplement: Supplementary file 1 [file Datasheet1.zip › supplementary materials/supplementary Table S1.xlsx]

## Sheet: file explanation
Header	Description
id	The unique data number of the substance in this qualitative analysis
MS2 name	The substance name obtained by qualitative matching analysis of secondary mass spectrometry
MS2 score	The score of the second-level match is [0, 1], the larger the better
level	Qualitative substance class
MS1 name	For the name of first-level fragment ion matching, refer to HMDB or KEGG database
MS1 ppm	The accuracy of the first level match, the value is (-25, 25), as close to 0 as possible
rt	Chromatographic retention time of the substance
mz	Material characteristics Mass charge ratio of ions
type	Acquisition mode
Mean NC	Mean of relative quantitative values of samples in the healthy control group
Mean H	Mean of relative quantitative values of samples in the hypoglycemia group
Mean M	Mean of relative quantitative values of samples in the macrosomia group
Mean QC	Mean of relative quantitative values of samples in the quality control group

## Sheet: Mean
id	MS2 name	MS2 score	level	MS1 name	MS1 ppm	rt	mz	type	Mean NC	Mean H	Mean M	Mean QC
1	4-Aminobutyric acid	1	B(i)			386.819	104.07	POS	0.00384094	0.00496441	0.00377782	0.00409246
2	L-Leucine	1	B(i)			328.503	132.102	POS	0.0220523	0.0196482	0.0234534	0.0223063
3	Glycodeoxycholic acid	1	B(i)			226.803	448.308	NEG	0.063545	0.0484268	0.0514261	0.058473
4	L-Pyroglutamic acid	1	B(i)			362.218	128.036	NEG	0.00489353	0.00557604	0.00510863	0.00452459
6	Leucyl-Isoleucine	1	B(ii)			202.902	245.185	POS	0.010408	0.0124239	0.0109269	0.00973884
7	Pyridine	1	B(ii)			47.5035	80.0492	POS	0.00464507	0.00535994	0.00483806	0.00639387
8	Sarcosine	1	B(ii)			359.572	90.0548	POS	0.159537	0.145279	0.163455	0.144935
9	8-Hydroxy-deoxyguanosine	1	B(ii)			44.1233	269.249	NEG	0.286999	0.300923	0.283975	0.321667
10	cis,cis-Muconic acid	1	B(ii)			220.695	141.017	NEG	0.233804	0.251657	0.203477	0.199443
11	D-Xylulose	1	B(ii)			344.144	149.046	NEG	0.002523	0.00249962	0.00255919	0.00256412
12	Uracil	1	B(ii)			77.9709	111.02	NEG	0.0276683	0.0279726	0.0288929	0.0264626
13	L-Proline	0.999993	B(i)			436.978	116.07	POS	0.00607779	0.00577358	0.00586422	0.00574706
14	Taurine	0.999986	B(i)			307.74	124.007	NEG	1.32161	1.27954	1.32737	1.39176
16	DL-Phenylalanine	0.999926	B(i)			275.254	166.086	POS	0.615673	0.521671	0.59605	0.578632
17	(R)-N-Methylsalsolinol	0.999778	B(ii)			552.201	194.117	POS	0.074872	0.0740982	0.0674332	0.0716869
18	L-Valine	0.99971	B(i)			313.52	118.086	POS	1.37057	1.26844	1.3892	1.31757
19	4-Hydroxybenzoic acid	0.99954	B(ii)			36.3869	137.025	NEG	0.0532968	0.0358694	0.0681803	0.0411763
20	2-Hydroxybutyric acid	0.999448	B(ii)			202.692	103.04	NEG	1.50697	1.31441	1.25117	1.44745
23	O-Acetylcarnitine	0.99935	B(i)			319.751	204.123	POS	4.45303	3.88541	3.71984	4.39589
24	H-Abu-OH	0.999227	B(i)			311.611	104.07	POS	0.137107	0.139882	0.155764	0.140167
25	L-Isoleucine	0.998967	B(i)			349.049	130.088	NEG	0.0493243	0.0466238	0.0463971	0.0489877
26	Kynurenic acid	0.998962	B(i)			200.407	188.036	NEG	0.00926082	0.00817768	0.00917288	0.00819211
27	L-Lactic acid	0.998445	B(ii)			229.833	89.0244	NEG	5.68564	5.27214	5.10061	5.29303
28	Alpha-N-Phenylacetyl-L-glutamine	0.998178	B(i)			237.143	263.104	NEG	0.142527	0.152726	0.146684	0.139838
29	Hydrocortisone	0.997907	B(i)			47.7824	421.224	NEG	0.115447	0.123179	0.114383	0.104082
30	L-Glutamine	0.997874	B(i)			398.073	147.076	POS	0.16629	0.159384	0.181358	0.140066
32	L-Norleucine	0.997486	B(i)			304.048	132.102	POS	0.239219	0.222074	0.266802	0.241595
33	L-Phenylalanine	0.997176	B(i)			303.583	166.086	POS	0.0643892	0.0581319	0.0615201	0.0545507
34	L-Hydroxyproline	0.997133	B(i)			262.906	130.051	NEG	0.0228513	0.022832	0.0233945	0.0228033
35	Alpha-Hydroxyisobutyric acid	0.996929	B(ii)			224.609	103.04	NEG	0.0852162	0.0799698	0.0581703	0.0692103
36	L-trans-4-Methyl-2-pyrrolidinecarboxylic acid	0.996795	B(ii)			285.156	130.086	POS	0.127837	0.121605	0.126832	0.127235
37	L-Carnitine	0.996474	B(i)			366.322	220.119	NEG	0.0139975	0.0133096	0.0138971	0.0135093
38	Azelaic acid	0.996238	B(i)			353.377	187.098	NEG	0.00535946	0.0054815	0.00450991	0.00514043
39	Allopurinol-1-ribonucleoside	0.996214	B(i)			226.129	267.074	NEG	0.0609963	0.0374044	0.055157	0.0563895
40	N6-Methyladenosine	0.996066	B(ii)			300.357	282.119	POS	0.0338593	0.03022	0.0327719	0.0319569
41	3-Guanidinopropionic acid	0.995505	B(i)			362.638	130.062	NEG	0.0225431	0.021417	0.02152	0.0225895
42	5-Methylcytidine	0.995099	B(ii)			224.54	256.094	NEG	0.109186	0.109353	0.137609	0.10991
44	Alpha-D-Glucose	0.994503	B(i)			307.874	179.056	NEG	0.982414	0.898387	0.956917	0.999445
45	1-nitrosonaphthalene	0.993336	B(ii)			54.0766	158.059	POS	0.0227843	0.0198157	0.0193549	0.023901
46	Lauroyl diethanolamide	0.993026	B(ii)			45.459	288.253	POS	0.134819	0.154199	0.122602	0.141363
47	Pseudouridine	0.99294	B(i)			250.087	243.063	NEG	0.104252	0.10229	0.107632	0.106526
48	2',4'-Dihydroxyacetophenone	0.992844	B(i)			47.7801	151.04	NEG	0.0115069	0.00950878	0.0121506	0.0103571
49	(1aalpha,2beta,3alpha,11calpha)-1a,2,3,11c-Tetrahydro-6,11-dimethylbenzo[6,7]phenanthro[3,4-b]oxirene-2,3-diol	0.992292	B(ii)			294.616	307.126	POS	0.0211008	0.0206213	0.0207963	0.0200625
51	3-Acetamidobutanal	0.992083	B(ii)			320.85	130.086	POS	0.0832233	0.0843949	0.0874429	0.0852475
52	L-Histidine	0.990262	B(ii)			493.7	156.077	POS	0.0221921	0.023818	0.0194856	0.019472
53	Isoleucyl-Alanine	0.990042	B(ii)			247.62	203.139	POS	0.0112132	0.0140237	0.0155389	0.0106356
54	4-Pyridoxic acid	0.989886	B(i)			41.9901	182.046	NEG	0.0209681	0.0159802	0.0205708	0.0190931
55	3-Hydroxycinnamic acid	0.989597	B(i)			77.1059	163.04	NEG	0.133914	0.137798	0.137617	0.113378
56	Prolyl-Hydroxyproline	0.989494	B(ii)			435.023	229.118	POS	0.0172245	0.0183405	0.0190906	0.0168016
57	Indoxyl sulfate	0.988611	B(ii)			27.6162	212.002	NEG	6.35386	6.64777	6.78446	6.81448
58	Phosphorylcholine	0.98846	B(ii)			112.224	184.073	POS	0.0825333	0.0780379	0.0979477	0.0909547
59	Propionylcarnitine	0.987969	B(i)			295.588	218.138	POS	0.311844	0.291345	0.326251	0.3071
60	LysoPE(18:1(9Z)/0:0)	0.987819	B(ii)			219.21	478.295	NEG	0.103735	0.0965116	0.104499	0.108471
61	Prostaglandin E2	0.987004	B(i)			45.5288	351.221	NEG	0.334231	0.35493	0.318387	0.333015
62	H-THR-PHE-OH	0.986747	B(i)			235.529	267.132	POS	0.00316128	0.00346824	0.00317251	0.00308483
63	Serylphenylalanine	0.98623	B(ii)			250.748	253.118	POS	0.00848017	0.00741908	0.0086657	0.00833599
64	Adrenochrome	0.985033	B(ii)			206.153	178.051	NEG	0.365458	0.327866	0.431575	0.395087
65	Xylitol	0.984907	B(i)			241.085	151.061	NEG	0.00738865	0.0120125	0.0110393	0.00826701
66	alpha-Tocopherol	0.98485	B(ii)			31.1066	429.374	NEG	0.373937	0.369038	0.359663	0.389809
67	Pyrrolidine	0.984802	B(ii)			313.603	72.0807	POS	0.362801	0.328756	0.374028	0.344469
68	Cyclamic acid	0.984741	B(ii)			59.7061	178.054	NEG	0.0258494	0.0322918	0.0236728	0.0266312
69	Phenylalanylphenylalanine	0.984416	B(i)			174.655	311.14	NEG	0.568247	0.490156	0.531554	0.50941
71	(S)-beta-Aminoisobutyric acid	0.981683	B(i)			349.635	104.07	POS	0.0274991	0.0311736	0.0236429	0.0285292
73	Norvaline	0.980238	B(i)			329.7	118.086	POS	0.375105	0.392194	0.394485	0.371272
74	3-Carboxy-4-methyl-5-propyl-2-furanpropionic acid	0.979086	B(ii)			199.905	239.093	NEG	0.206886	0.20163	0.210578	0.185018
75	Naphthalene-2-sulfonic acid	0.979083	B(i)			33.7486	207.012	NEG	0.0161612	0.01714	0.0136774	0.0571088
76	piperine	0.978749	B(i)			33.4864	286.143	POS	0.167426	0.192147	0.165804	0.175583
77	1,3-Dihydro-(2H)-indol-2-one	0.978699	B(ii)			26.6881	134.06	POS	0.0633958	0.0709972	0.0708241	0.0660763
78	Isobutyryl-L-carnitine	0.978663	B(ii)			242.561	232.154	POS	0.000777262	0.00118929	0.00100033	0.000816507
79	H-PHE-PRO-OH	0.97851	B(i)			286.731	263.139	POS	0.00165022	0.00164899	0.00191323	0.00157992
80	Phenylpyruvic acid	0.978419	B(i)			94.8444	163.04	NEG	0.0658176	0.0623732	0.0640624	0.0591917
81	Acetylleucine	0.978391	B(i)			207.47	172.098	NEG	0.00636655	0.00836058	0.00909095	0.00496472
82	Docosahexaenoic acid	0.977947	B(ii)			42.139	327.233	NEG	1.10366	1.18481	0.972767	1.1462
83	Creatinine	0.977518	B(ii)			180.803	114.066	POS	6.61676	6.39652	6.77095	6.62462
84	Saccharin	0.977265	B(ii)			31.0246	181.992	NEG	0.022477	0.014673	0.040907	0.0238556
85	Theophylline	0.976814	B(i)			55.5378	179.058	NEG	0.0441019	0.068451	0.121584	0.0586886
86	PE(16:0/18:2(9Z,12Z))	0.974708	B(ii)			95.4182	714.51	NEG	0.0992937	0.111955	0.103083	0.105867
87	N-Acetyl-L-methionine	0.973493	B(ii)			211.202	190.051	NEG	0.00669442	0.00720971	0.00763618	0.00601679
89	D-Pantothenic acid	0.97273	B(i)			280.374	218.104	NEG	0.0315275	0.0294893	0.0302303	0.0301713
90	4-Acetylbutyrate	0.972605	B(ii)			159.396	129.056	NEG	0.0537213	0.059271	0.0614745	0.0515315
91	(R)-3-Hydroxybutyric acid	0.9726	B(ii)			239.288	103.04	NEG	0.762194	0.779637	0.434697	0.733759
92	N-Acetylhistidine	0.971559	B(ii)			326.431	198.087	POS	0.0141311	0.0198024	0.0203303	0.0111343
93	Betaine	0.970817	B(i)			284.35	118.086	POS	1.764	1.74877	1.7664	1.75973
94	Metenamine	0.969542	B(ii)			306.415	141.113	POS	0.423777	0.482782	0.478907	0.444695
95	N-Ornithyl-L-taurine	0.967978	B(ii)			301.8	240.095	POS	0.0101579	0.00793912	0.0103757	0.00890349
97	LysoPA(18:1(9Z)/0:0)	0.964618	B(ii)			209.739	435.252	NEG	0.00102475	0.0011639	0.000773232	0.00112615
98	7-Methylguanosine	0.963539	B(ii)			208.782	298.114	POS	0.00370873	0.00319203	0.00396153	0.00256736
99	N-Methylsalsolinol	0.962846	B(ii)			504.585	194.117	POS	0.0882731	0.108234	0.0692881	0.0761191
100	3-Methoxy-4-hydroxyphenylethyleneglycol sulfate	0.961488	B(ii)			42.1923	263.023	NEG	0.0304152	0.0271344	0.028274	0.032145
101	1-(beta-D-Ribofuranosyl)-1,4-dihydronicotinamide	0.961266	B(ii)			175.026	257.113	POS	0.00733914	0.00775628	0.00771477	0.00540906
102	o-Methoxyphenyl sulfate	0.960768	B(i)			24.023	203.002	NEG	0.448714	0.54287	0.54737	0.488726
103	Gallic acid	0.96003	B(i)			138.793	169.012	NEG	0.0144419	0.0192164	0.0144665	0.0137548
104	Uridine	0.95985	B(ii)			171.671	243.062	NEG	0.227966	0.220465	0.231251	0.208243
105	L-Ornithine	0.957279	B(i)			560.949	133.097	POS	0.0654098	0.0702231	0.0671629	0.0667554
106	Terephthalic acid	0.955175	B(ii)			365.392	165.02	NEG	0.00566919	0.0063398	0.00526467	0.00621726
107	Hexacosanoyl carnitine	0.952569	B(ii)			189.765	540.498	POS	0.0199827	0.0191326	0.0190602	0.025992
108	3,4-Dihydroxybenzeneacetic acid	0.952308	B(ii)			68.4874	167.035	NEG	0.0242639	0.0293606	0.0249833	0.0219585
109	myo-Inositol	0.950488	B(ii)			399.809	179.056	NEG	0.0245846	0.0214363	0.0233829	0.0241889
110	2-Hydroxyethanesulfonate	0.94938	B(ii)			165.044	124.992	NEG	0.0721612	0.0784167	0.0635395	0.068022
111	Glyceraldehyde	0.948376	B(ii)			305.208	89.0245	NEG	0.653863	0.628436	0.657565	0.673225
112	4-(Trimethylammonio)butanoate	0.948255	B(i)			390.969	146.117	POS	0.150171	0.140311	0.14104	0.145469
113	N-Acetylglycine	0.947673	B(i)			291.434	116.036	NEG	0.0251951	0.022807	0.0206401	0.0230291
114	Diethanolamine	0.947266	B(i)			357.208	106.086	POS	0.0189997	0.022132	0.0185544	0.0189018
115	Acetovanillone	0.946594	B(i)			130.774	165.056	NEG	0.0145463	0.0119301	0.0110069	0.0125846
116	5-Hydroxyindoleacetate	0.942185	B(i)			229.749	190.052	NEG	0.0228354	0.0214652	0.0213002	0.0225532
117	Pentanenitrile	0.941769	B(ii)			504.04	84.0806	POS	0.00944579	0.00907913	0.00864877	0.0103317
118	D-Tartaric acid	0.937053	B(ii)			30.3682	149.01	NEG	0.00620272	0.0079412	0.00536642	0.0057874
119	N-TRANS-CINNAMOYLGLYCINE	0.936852	B(i)			200.963	204.067	NEG	0.00773177	0.00631963	0.00739629	0.00693747
120	4-Methylcatechol	0.935577	B(ii)			395.314	115.086	POS	0.00967678	0.0101021	0.0109547	0.00944009
121	Albafuran B	0.935296	B(ii)			295.45	379.183	POS	0.01232	0.0121493	0.0116841	0.0113873
122	2-Hydroxy-3-methylbutyric acid	0.931674	B(i)			184.898	117.056	NEG	0.090965	0.0948887	0.0965113	0.0864762
123	L-Palmitoylcarnitine	0.931175	B(ii)			200.922	400.342	POS	0.153453	0.156549	0.150474	0.162868
124	Trimethylamine N-oxide	0.930673	B(i)			340.212	76.0756	POS	0.223642	0.210911	0.221384	0.228566
125	Mesylate	0.928691	B(ii)			117.698	94.9809	NEG	0.060907	0.0646674	0.0649319	0.0644237
126	2,6-diaminohexanoic acid	0.928168	B(ii)			304.872	147.113	POS	0.0126205	0.0130868	0.0144798	0.0140211
127	1-Methylnicotinamide	0.926646	B(ii)			316.953	137.071	POS	0.027004	0.0291681	0.030205	0.0276125
130	Sphinganine	0.922017	B(ii)			131.984	302.305	POS	0.00753441	0.00598016	0.0051755	0.0119872
131	Choline	0.919146	B(i)			284.432	104.107	POS	3.94378	3.86805	3.81825	4.01636
132	2-Ketobutyric acid	0.916823	B(ii)			210.094	101.025	NEG	0.136956	0.135031	0.0996615	0.133687
133	7-Methylguanine	0.916479	B(i)			198.58	166.072	POS	0.0360246	0.039422	0.0376273	0.0336735
134	Leukotriene E4	0.915132	B(ii)			128.916	438.225	NEG	0.00406311	0.00487923	0.00315106	0.00431406
135	Cristacarpin	0.914883	B(i)			45.7165	399.148	NEG	0.0214499	0.014657	0.0209149	0.0194061
136	(2-Naphthalenyloxy)acetic acid	0.91399	B(ii)			239.32	201.058	NEG	0.153253	0.144065	0.103096	0.164063
138	Isobutyrylglycine	0.912858	B(i)			314.809	146.081	POS	0.0260664	0.0201115	0.0481774	0.0266491
140	N-Formyl-L-methionine	0.910591	B(ii)			207.54	176.039	NEG	0.0118322	0.0116006	0.0115426	0.0116759
141	gamma-Glutamylphenylalanine	0.908776	B(ii)			352.808	295.128	POS	0.00163016	0.00158573	0.00143293	0.0015142
142	NG,NG-dimethyl-L-arginine (ADMA)	0.908019	B(i)			586.092	203.15	POS	0.0166474	0.0176505	0.0170132	0.0174782
143	alpha-Ketoisovaleric acid	0.907534	B(ii)			62.4464	115.04	NEG	4.51166	4.25235	4.40523	4.3742
144	cis-5-Tetradecenoylcarnitine	0.906783	B(ii)			204.294	370.295	POS	0.0794949	0.0794458	0.058249	0.067692
145	Deoxycholic acid	0.906209	B(i)			61.3398	391.286	NEG	0.119726	0.114283	0.11307	0.113109
148	Adenine	0.900938	B(ii)			337.973	134.047	NEG	0.00325433	0.00333463	0.00314194	0.00329415
149	N-Acetylglutamine	0.898783	B(ii)			323.341	187.073	NEG	0.00598002	0.00858738	0.00900716	0.004595
153	Ectoine	0.895587	B(i)			270.435	143.081	POS	0.00517946	0.00532376	0.0047631	0.00492383
154	3-Methylxanthine	0.895391	B(ii)			30.3058	165.041	NEG	0.109806	0.129088	0.109636	0.110057
155	LysoPE(16:0/0:0)	0.894861	B(ii)			256.163	454.292	POS	0.00820118	0.00521045	0.00756726	0.0075453
156	Beta-Aminopropionitrile	0.890275	B(ii)			140.963	71.0602	POS	0.00307554	0.00389862	0.00314096	0.0028653
157	Pyruvic acid	0.889598	B(ii)			309.932	87.0089	NEG	0.0513777	0.0487643	0.0522159	0.0519679
158	Glycyl-Valine	0.888288	B(ii)			317.127	173.093	NEG	0.0822109	0.055701	0.0673958	0.0759702
159	Butyramide	0.887852	B(ii)			62.4091	88.0664	POS	0.0263497	0.0244824	0.022025	0.0313635
160	Dodecanoylcarnitine	0.885264	B(ii)			208.738	344.279	POS	0.0619356	0.0571078	0.0485557	0.0596926
161	Phenylalanyl-Isoleucine	0.884667	B(ii)			193.785	279.17	POS	0.0400577	0.0671499	0.0435601	0.040517
162	L-alpha-Amino-1H-pyrrole-1-hexanoic acid	0.883475	B(ii)			50.5536	197.136	POS	0.0326545	0.036391	0.0354842	0.0352378
163	5-Butyl-2-ethyloxazole	0.883288	B(ii)			184.55	154.122	POS	0.00224219	0.00234783	0.00182357	0.00248452
164	1-Ethyl-1H-pyrrole-2-carboxaldehyde	0.882574	B(ii)			70.0408	124.077	POS	0.0979373	0.110412	0.0982907	0.0914202
165	Palmitoleic acid	0.880519	B(ii)			267.993	253.218	NEG	0.0116564	0.0124709	0.0132335	0.0136352
166	L-dihydroorotate	0.880491	B(i)			172.958	157.027	NEG	0.0212628	0.0388923	0.0147284	0.026273
167	LysoPA(16:0/0:0)	0.880332	B(ii)			211.567	409.237	NEG	0.00528934	0.00543803	0.00413145	0.00557209
168	5-Hydroxy-L-tryptophan	0.880123	B(ii)			50.6966	221.091	POS	0.036891	0.030497	0.034741	0.0339709
169	Tromethamine	0.879718	B(ii)			655.567	122.081	POS	0.123809	0.13948	0.122498	0.13705
170	N-Acetylputrescine	0.879192	B(i)			347.012	131.118	POS	0.00835616	0.00870695	0.00908779	0.00873699
171	Dethiobiotin	0.878405	B(i)			328.13	215.139	POS	0.00420763	0.00417769	0.00544987	0.00331341
172	5-Aminopentanal	0.876326	B(ii)			435.898	102.091	POS	0.0202229	0.0215295	0.0201773	0.0203429
173	3-Hydroxydecanoic acid	0.875842	B(i)			92.9296	187.134	NEG	0.108878	0.0996266	0.085545	0.109211
174	Gingerol	0.875817	B(i)			94.6447	293.176	NEG	0.0813161	0.0869072	0.0859502	0.0814853
175	Acetone cyanohydrin	0.873142	B(ii)			51.2616	86.0597	POS	0.0731301	0.080928	0.073643	0.0735618
176	Pyrimidine	0.872515	B(ii)			304.177	81.0446	POS	0.0080662	0.00737603	0.00776164	0.00846313
177	2,4-Dihydroxybenzoic acid	0.872221	B(i)			25.3271	153.019	NEG	0.0382029	0.0400937	0.0442906	0.0385889
178	(-)-Sativan	0.871815	B(i)			26.7518	285.117	NEG	0.0112069	0.0106718	0.0114939	0.0100851
179	Aspartylphenylalanine	0.871771	B(ii)			357.227	281.113	POS	0.00517746	0.00578419	0.00611686	0.00531953
180	Creatine	0.870532	B(ii)			232.435	132.077	POS	0.00517005	0.00539186	0.00488202	0.00555596
181	1,1'-(Tetrahydro-6a-hydroxy-2,3a,5-trimethylfuro[2,3-d]-1,3-dioxole-2,5-diyl)bis-ethanone	0.86909	B(ii)			240.484	259.115	POS	0.0149448	0.0169821	0.0167796	0.0153409
182	2,6 Dimethylheptanoyl carnitine	0.867551	B(ii)			219.028	302.232	POS	0.00765618	0.0073832	0.00967207	0.00740237
183	N-Acetyl-L-aspartic acid	0.866446	B(ii)			398.676	174.041	NEG	0.00173337	0.00198821	0.00172058	0.00171033
184	(3alpha,5alpha,7alpha)-14-Methylergosta-9(11),24(28)-dien-3,7-diol	0.866111	B(ii)			195.4	429.375	POS	0.0127026	0.0132433	0.0117591	0.0181323
185	(E)-Casimiroedine	0.865983	B(ii)			310.821	418.195	POS	0.0211322	0.0231506	0.0214255	0.0207019
187	2-Methylpiperidine	0.862822	B(ii)			232.989	100.112	POS	0.0637744	0.0855814	0.0606097	0.0711253
188	Citraconic acid	0.862233	B(ii)			151.873	129.019	NEG	0.0444518	0.0524661	0.050748	0.0362955
189	Dibutyl phthalate	0.860156	B(ii)			80.7716	277.145	NEG	0.281886	0.315351	0.275552	0.278092
190	Hexadecanedioic acid mono-L-carnitine ester	0.858434	B(ii)			291.353	430.316	POS	0.00259474	0.00200289	0.0022116	0.00234862
191	Alpha-dimorphecolic acid	0.858263	B(ii)			304.038	295.229	NEG	0.0127621	0.0129919	0.0106228	0.0108914
192	Alanylglycine	0.857661	B(ii)			351.507	145.062	NEG	0.00156806	0.00185081	0.00179347	0.00147447
193	Glycocholic acid	0.857177	B(ii)			270.409	466.315	POS	0.0127538	0.00900494	0.0101154	0.0123816
194	(R)-lipoic acid	0.856146	B(ii)			330.111	223.02	NEG	0.0096394	0.0106421	0.00954874	0.00954645
195	Decanoylcarnitine	0.856042	B(ii)			215.091	316.248	POS	0.269772	0.311297	0.223469	0.242334
196	2-Phenylglycine	0.85556	B(i)			268.953	152.07	POS	0.0146616	0.0162086	0.0131112	0.0152946
197	Hexadecanedioic acid	0.855171	B(ii)			203.581	285.208	NEG	0.0123152	0.0112385	0.0103679	0.010783
198	Linoelaidyl carnitine	0.853825	B(ii)			199.97	424.342	POS	0.158955	0.154497	0.135588	0.152075
199	2,5-Dihydro-2,4,5-trimethyloxazole	0.853688	B(ii)			677.213	114.091	POS	0.00822126	0.00934629	0.00817815	0.0088096
200	Imidazole-4-acetaldehyde	0.853357	B(ii)			61.6752	111.055	POS	0.0207183	0.0167596	0.0158982	0.0266154
201	Oxypurinol	0.853277	B(i)			222.195	151.026	NEG	0.0364707	0.0304902	0.033401	0.0337118
202	D-Pantothenoyl-L-cysteine	0.852805	B(ii)			307.015	323.121	POS	0.00523564	0.00550466	0.0051746	0.00517784
203	MethylIndole-3-acetate	0.852786	B(i)			97.652	188.072	NEG	0.0802265	0.113891	0.361339	0.0988348
204	Fructose-1P	0.852683	B(ii)			333.779	179.057	NEG	0.0818327	0.0701978	0.0832172	0.0772048
205	2,4-Dimethyloxazole	0.852173	B(ii)			152.481	98.0593	POS	0.0414001	0.0491574	0.0450541	0.0406386
206	N-Acetyl-L-phenylalanine	0.85097	B(i)			196.372	206.083	NEG	0.00417928	0.00629837	0.00566522	0.00341951
207	Suberic acid	0.850822	B(ii)			196.263	173.082	NEG	0.0220259	0.0192775	0.0214481	0.0184565
208	L-Sorbose	0.849782	B(i)			229.253	179.056	NEG	0.0082364	0.00724554	0.00729155	0.00815043
209	m-Coumaric acid	0.848161	B(ii)			57.8727	163.04	NEG	0.0874598	0.0789661	0.0771864	0.0818676
210	3-(3,4-Dihydroxy-5-methoxy)-2-propenoic acid	0.846576	B(ii)			191.794	209.046	NEG	0.00464446	0.00511314	0.00473426	0.00495075
211	Triethylamine	0.846534	B(ii)			656.355	102.128	POS	0.22221	0.23653	0.211334	0.247312
212	D-Serine	0.845958	B(i)			401.149	104.036	NEG	0.0106739	0.0110809	0.0110568	0.0115014
213	N-Acetylgalactosamine 6-sulfate	0.844344	B(ii)			201.766	300.04	NEG	0.00494406	0.00602776	0.00465518	0.00382637
214	Gluconolactone	0.841711	B(i)			201.719	177.041	NEG	0.0609188	0.0758769	0.0659324	0.0669249
215	Allantoin	0.838148	B(ii)			197.625	157.037	NEG	0.0662687	0.0780221	0.0697046	0.0954389
216	4'-Methylacetophenone	0.837053	B(ii)			33.5371	135.08	POS	0.00470541	0.00358424	0.00291054	0.00395965
217	Gluconic acid	0.836514	B(ii)			381.947	195.051	NEG	0.00293323	0.00296833	0.00316474	0.00304656
220	beta-Cryptoxanthin	0.826626	B(ii)			30.7018	552.429	POS	0.636603	0.586334	0.583711	0.72583
221	Glycohyocholic acid	0.826621	B(i)			268.257	464.303	NEG	0.0114436	0.00811631	0.008971	0.0108145
223	D-Biotin	0.820201	B(i)			260.312	245.099	POS	0.0120318	0.0125859	0.0133459	0.0120878
224	3-Amino-2-piperidone	0.819929	B(ii)			207.57	115.086	POS	0.00414938	0.00522653	0.00502402	0.00408509
225	3-Methyl-2-oxopentanoate	0.819114	B(i)			120.717	129.056	NEG	0.23439	0.224933	0.238371	0.243898
226	N-Nitroso-pyrrolidine	0.818956	B(ii)			309.383	101.071	POS	0.0310331	0.0357795	0.0319946	0.0313618
227	o-Cresol	0.818391	B(ii)			24.6347	107.05	NEG	0.197853	0.259179	0.239302	0.223656
229	2-Methylhippuric acid	0.816961	B(i)			195.258	192.067	NEG	0.00275407	0.00349003	0.00250622	0.00290443
230	2-Ethyl-3,5-dimethylpyrazine	0.816945	B(ii)			514.407	137.107	POS	0.000539818	0.000647183	0.000560626	0.000522181
231	5,6-DHET	0.815867	B(ii)			47.6421	337.237	NEG	0.052821	0.0557179	0.0449413	0.0506438
232	Vitispirane	0.815363	B(ii)			339.784	193.154	POS	0.00105916	0.000904344	0.000920372	0.00120829
233	L-Gulonolactone	0.814386	B(ii)			79.2012	177.041	NEG	0.863591	1.02848	0.886214	0.913111
234	Arachidonic acid	0.814269	B(ii)			42.1861	303.233	NEG	1.43033	1.66393	1.4128	1.44955
235	2,2,4-Trimethyl-1,3-dioxolane	0.814044	B(ii)			40.8907	117.091	POS	0.00394979	0.00445338	0.00453991	0.00289102
236	2-Amino-6-methyldipyrido[1,2-a:3',2'-d]imidazole	0.811792	B(ii)			288.449	199.101	POS	0.0220111	0.0220981	0.0248023	0.0227881
237	2-Hydroxystearic acid	0.808648	B(ii)			49.931	299.259	NEG	0.133528	0.131298	0.129524	0.155012
238	Diethyl phthalic acid	0.808535	B(ii)			61.5053	221.082	NEG	0.00343777	0.00419788	0.00337638	0.0030967
239	(±)-Jasmonic acid	0.806824	B(i)			54.9061	209.118	NEG	0.0116567	0.0115029	0.0099029	0.0117548
240	Piperidine	0.806479	B(ii)			279.707	86.0962	POS	0.233702	0.208966	0.236264	0.225781
241	2-Isopropylphenyl methylcarbamate	0.804789	B(ii)			48.1121	194.115	POS	0.0906636	0.0918748	0.076189	0.0844794
242	Perfluorooctanesulfonic acid	0.802846	B(ii)			21.8123	498.931	NEG	0.0852701	0.0819664	0.0747567	0.0815219
243	Nicotinamide	0.801497	B(i)			58.6598	123.055	POS	0.0135192	0.0126924	0.013723	0.0114914
244	2-Methyl-5-(1-propenyl)pyrazine	0.80103	B(ii)			231.724	135.091	POS	0.0398713	0.0430337	0.0363882	0.0371666
245	Indole-3-acetic acid	0.800813	B(i)			143.818	174.056	NEG	0.0179369	0.0151553	0.0227462	0.0154795
246	Nervonyl carnitine	0.799019	B(iii)			4.58036	102.128	POS	0.59386	0.585948	0.595163	0.646358
247	APGPR Enterostatin	0.796899	B(iii)			381.202	497.291	POS	0.0532246	0.0665827	0.0524095	0.0544636
248	Dehydroepiandrosterone sulfate	0.795944	B(iii)			27.5792	367.159	NEG	8.40654	7.54842	7.4339	7.80228
249	Methylimidazole acetaldehyde	0.795365	B(iii)			198.451	125.071	POS	0.0120815	0.0112831	0.0127554	0.0109553
250	Methoxypyrazine	0.793006	B(iii)			251.462	111.055	POS	0.564604	0.499146	0.529956	0.568212
252	Oxoadipic acid	0.791443	B(iii)			76.7907	159.03	NEG	0.00390245	0.00756899	0.00404552	0.00323552
254	(8E,15E)-1,8,15-Heptadecatriene-11,13-diyne	0.788173	B(iii)			362.449	227.175	POS	0.00192228	0.00226991	0.00195761	0.00217416
255	Dodecanoic acid	0.787925	B(i)			94.7778	199.17	NEG	0.0098689	0.0108459	0.00972074	0.00925333
256	2-Aminobenzoic acid	0.786669	B(iii)			298.458	138.055	POS	0.0365806	0.0316734	0.0386102	0.037153
257	4,5-Dihydroorotic acid	0.786224	B(iii)			301.308	157.026	NEG	0.00292847	0.0022195	0.00254282	0.00272249
258	N1-Methyl-2-pyridone-5-carboxamide	0.785668	B(i)			80.9674	153.065	POS	0.0166419	0.0221249	0.0140507	0.0128779
259	Jasmonic acid	0.780765	B(iii)			93.882	209.119	NEG	0.00979503	0.0106288	0.00695379	0.00768863
260	Ribothymidine	0.780362	B(iii)			78.0019	257.078	NEG	0.00551606	0.00614091	0.00526643	0.00491526
261	D-1-Piperideine-2-carboxylic acid	0.778619	B(iii)			511.204	128.07	POS	0.00801392	0.00834458	0.00860764	0.00872187
262	D-Fructose	0.777742	B(i)			285.154	179.056	NEG	0.0640136	0.0628078	0.0641777	0.0653602
263	Glycolic acid	0.776277	B(iii)			198.362	75.0089	NEG	0.138871	0.139353	0.132386	0.126268
264	Fumaric acid	0.774519	B(iii)			49.7069	115.004	NEG	0.00953144	0.00729535	0.00666554	0.00443159
265	N-Acryloylglycine	0.773112	B(iii)			268.955	130.05	POS	0.00261791	0.00429043	0.00443986	0.00108504
266	Epidermin	0.764756	B(iii)			410.894	262.128	POS	0.00910055	0.00857648	0.0100487	0.00905953
267	Monomethyl glutaric acid	0.763021	B(iii)			150.768	145.051	NEG	0.0131597	0.0153256	0.01358	0.00769608
268	beta-D-Glucosamine	0.760213	B(iii)			311.204	180.086	POS	0.0297215	0.0231063	0.031072	0.0249902
270	Dimethylethanolamine	0.752569	B(iii)			326.512	90.0912	POS	0.00666391	0.00753989	0.00766521	0.00679218
271	Nutriacholic acid	0.751671	B(i)			95.0694	389.27	NEG	0.0147274	0.0147445	0.0136998	0.0119775
272	Squamolone	0.751621	B(iii)			176.785	129.066	POS	0.0914248	0.0936805	0.0913221	0.0828281
273	1H-Indole-2,3-dione	0.750686	B(iii)			386.615	148.042	POS	0.00823962	0.00918603	0.0085782	0.00904633
274	1-Methyl-1,3-cyclohexadiene	0.750632	B(iii)			70.4579	95.0843	POS	0.0212167	0.024376	0.0209164	0.0189345
275	Perillic acid	0.749009	B(iii)			61.8402	165.092	NEG	0.251399	0.261478	0.234581	0.235595
276	N4-Acetylcytidine	0.74888	B(i)			177.652	284.089	NEG	0.00181194	0.00155212	0.00186193	0.00176893
277	Cyclohexylamine	0.747905	B(iii)			27.3192	100.112	POS	0.00301041	0.00353309	0.00301233	0.00328687
278	trans-Hexadec-2-enoyl carnitine	0.746511	B(iii)			201.632	398.326	POS	0.0351585	0.0370895	0.0258074	0.0332987
279	2-Methylbutyroylcarnitine	0.745353	B(iii)			259.546	246.17	POS	0.0794508	0.074194	0.079025	0.0785072
280	Diatretin 2	0.738014	B(iii)			243.638	146.027	POS	0.119145	0.15503	0.157853	0.125529
281	Tetradecanoylcarnitine	0.733796	B(iii)			204.129	372.31	POS	0.0187613	0.0204245	0.0164711	0.0159579
282	LysoPE(18:2(9Z,12Z)/0:0)	0.730058	B(iii)			221.651	478.293	POS	0.204555	0.180308	0.219148	0.192694
283	N-Cyclopropyl-trans-2-cis-6-nonadienamide	0.729388	B(iii)			51.263	194.153	POS	0.121924	0.14094	0.123027	0.125618
284	LysoPE(0:0/20:5(5Z,8Z,11Z,14Z,17Z))	0.724079	B(iii)			221.621	500.276	POS	0.0145459	0.0141652	0.0187215	0.0108137
285	Leucinic acid	0.724074	B(iii)			171.798	131.071	NEG	0.00540855	0.0045298	0.00488358	0.00511062
286	L-Methionine	0.722505	B(i)			301.909	150.058	POS	0.119868	0.0969976	0.115975	0.090438
287	1,3,5-Trihydroxybenzene	0.722401	B(iii)			309.649	125.025	NEG	0.0141263	0.0133453	0.0133466	0.0135697
290	D-Ribose	0.718981	B(iii)			157.021	149.046	NEG	0.228822	0.24379	0.231962	0.213985
291	3-Methylthiohexyl hexanoate	0.718582	B(iii)			259.805	247.173	POS	0.008677	0.00743871	0.00833615	0.00827189
292	1H-Indole-3-carboxaldehyde	0.715812	B(iii)			54.8837	146.06	POS	0.00814396	0.00754245	0.00883791	0.00750316
293	Phenylalanyl-Histidine	0.715541	B(iii)			291.853	303.145	POS	0.00242967	0.00215348	0.00280118	0.00195881
294	2-acetyl-1-alkyl-sn-glycero-3-phosphocholine	0.714502	B(iii)			213.706	524.371	POS	17.3267	16.6742	17.3301	19.4411
296	Oxidized-adrenal-ferredoxin	0.710991	B(iii)			368.445	184.094	POS	0.0784038	0.0719206	0.0783874	0.0768918
297	Glycerophosphocholine	0.709981	B(i)			400.29	258.11	POS	0.272065	0.25746	0.261921	0.260546
298	LysoPC(22:6(4Z,7Z,10Z,13Z,16Z,19Z))	0.706222	B(iii)			212.555	568.339	POS	0.697611	0.76585	0.81811	0.629631
299	Itaconic acid	0.70489	B(iii)			202.749	129.019	NEG	0.0154272	0.0188269	0.0153254	0.0170056
301	2,3-Dehydrosalvipisone	0.703302	B(iii)			253.358	311.17	POS	0.00337811	0.00392909	0.00347276	0.00346804
302	Graveoline	0.702613	B(iii)			400.235	280.092	POS	0.0476054	0.0433353	0.0459497	0.0443611
303	Benzoylformic acid	0.700992	B(i)			50.6079	149.025	NEG	0.00494122	0.00470868	0.00532988	0.00526494
304	3-Methyl-2-oxovaleric acid	0.700176	B(iii)			41.2865	129.056	NEG	4.49597	4.21615	4.20509	4.02202
305	3-Methylglutarylcarnitine	0.699295	B(iii)			406.222	290.16	POS	0.00884379	0.0070225	0.00896999	0.00690236
306	Isopropyl formate	0.697083	B(iii)			53.603	89.0705	POS	0.00513123	0.00547088	0.00492875	0.00521403
307	2-Methyl-1-butanethiol	0.695731	B(iii)			311.577	105.074	POS	0.00464581	0.00446915	0.00546994	0.0049696
308	3-(1-Pyrrolidinyl)-2-butanone	0.69441	B(iii)			32.8177	142.122	POS	0.00284198	0.00238347	0.00181983	0.00142865
309	1-(Hydroxymethyl)-5,5-dimethyl-2,4-imidazolidinedione	0.693398	B(iii)			180.035	159.076	POS	0.0842446	0.111544	0.0890989	0.0835671
310	5-Ethyl-4-methyl-2-(1-methylethyl)oxazole	0.693359	B(iii)			48.0374	154.122	POS	2.44183	2.9206	2.65922	2.59401
311	Oxynarcotine	0.693258	B(iii)			302.969	432.174	POS	0.00556997	0.00553429	0.00522164	0.00506334
312	Succinic acid	0.692849	B(i)			394.469	117.02	NEG	0.131123	0.128669	0.125746	0.125377
313	Deoxyuridine	0.692831	B(iii)			106.573	227.068	NEG	0.00672784	0.00768286	0.00656422	0.00615304
314	1-Phenyl-1,3-docosanedione	0.692025	B(iii)			30.7026	415.356	POS	0.0221625	0.0224319	0.023699	0.024855
315	Vinylacetylglycine	0.691524	B(iii)			248.124	144.065	POS	0.0600882	0.0887554	0.0940035	0.0545598
316	Valyl-Valine	0.690474	B(iii)			401.22	217.154	POS	0.00333192	0.00291865	0.00219773	0.00325903
317	3-(3-Hydroxyphenyl)propanoic acid	0.69004	B(i)			28.9888	225.08	NEG	0.0230601	0.0252873	0.0203836	0.0204528
318	trans-Zeatin-riboside	0.689634	B(i)			195.952	352.165	POS	0.0173268	0.0174983	0.0156049	0.0189541
320	Estrone sulfate	0.688292	B(iii)			24.5974	349.111	NEG	0.85927	0.894745	0.692796	0.858779
321	2,3,5-Trimethylfuran	0.685887	B(iii)			41.1802	111.08	POS	0.00191238	0.00206979	0.00170473	0.00199595
322	Phenylalanyl-Glycine	0.682203	B(iii)			278.158	223.107	POS	0.0071006	0.00681775	0.00706495	0.00674736
323	Lysyl-Hydroxyproline	0.680551	B(iii)			303.162	260.16	POS	0.00778238	0.0065671	0.00808959	0.00713125
324	7-Ketocholesterol	0.675669	B(iii)			32.1388	401.341	POS	0.0250773	0.0268681	0.0315314	0.0250682
325	Palmitoleoyl Ethanolamide	0.673712	B(iii)			33.5407	298.273	POS	0.0529227	0.0589755	0.0360015	0.0542174
326	H-LEU-VAL-OH	0.670093	B(i)			212.425	231.17	POS	0.0219584	0.0268027	0.0253388	0.0200735
329	Furcelleran	0.666844	B(iii)			257.163	478.196	POS	0.0169077	0.0176687	0.0146932	0.0178368
330	Sepiapterin	0.664915	B(i)			79.9689	236.078	NEG	0.00607737	0.0071958	0.00549652	0.00621533
331	Methyl 6-methoxy-9H-carbazole-3-carboxylate	0.664253	B(iii)			295.49	256.094	POS	0.00567116	0.00600367	0.00538361	0.00583301
332	Acetaminophen	0.663284	B(i)			24.191	152.07	POS	0.00124319	0.00134305	0.0017992	0.00129487
333	alpha-Linolenic acid	0.66174	B(i)			44.9676	277.218	NEG	2.06739	1.8913	1.63306	1.89155
334	Dihydrothymine	0.661533	B(iii)			197.756	129.066	POS	0.0162688	0.0176132	0.0156508	0.0196384
335	Carnosine	0.660511	B(iii)			355.856	227.114	POS	0.0040242	0.00340753	0.00407994	0.00348193
336	LysoPE(0:0/22:4(7Z,10Z,13Z,16Z))	0.660324	B(iii)			239.627	530.333	POS	0.0104793	0.0110652	0.00998865	0.00989966
337	Dihydrouracil	0.659919	B(iii)			144.143	115.05	POS	0.00198223	0.00250704	0.00140219	0.00136744
338	Glycerol 1-(5-hydroxydodecanoate)	0.65936	B(iii)			32.9783	291.216	POS	0.0212364	0.0182854	0.018723	0.0147586
339	Carbadox	0.659182	B(iii)			381.548	263.076	POS	0.00743327	0.00694882	0.00713446	0.00636265
340	3-Ureidopropionic acid	0.657583	B(i)			365.395	131.046	NEG	0.00646363	0.00629508	0.00621794	0.00574773
341	Glycylglycylglycine	0.655591	B(iii)			303.769	190.082	POS	0.00460179	0.00398285	0.00435037	0.00443199
342	Adenosine monophosphate	0.654251	B(iii)			313.949	348.077	POS	0.00589635	0.00741847	0.00616462	0.0061417
343	1-Pyrroline	0.651938	B(iii)			48.0473	70.0649	POS	0.0411752	0.0464893	0.0465455	0.0428726
344	7-Ethoxy-4-methyl-2H-1-benzopyran-2-one	0.650936	B(iii)			25.8197	205.085	POS	0.000666996	0.000511813	0.000636924	0.000672515
345	1-(4-Hydroxy-3-methoxyphenyl)-3-decanone	0.650675	B(iii)			283.699	261.181	POS	0.0225065	0.0149282	0.0130569	0.0187571
346	N-Methylnicotinamide	0.650227	B(i)			45.4234	137.07	POS	0.211222	0.199299	0.180158	0.215806
347	N-Methoxyspirobrassinol methyl ether	0.649413	B(iii)			322.505	297.079	POS	0.00421911	0.00437045	0.00455656	0.00447665
348	Gibberellin A98	0.649118	B(iii)			304.049	363.189	POS	0.035398	0.0401402	0.0365786	0.0316471
349	O-Acetyl-L-serine	0.647649	B(i)			410.056	148.06	POS	0.00308276	0.00277359	0.00301353	0.00255359
353	16-Hydroxy hexadecanoic acid	0.645352	B(iii)			71.3971	271.228	NEG	0.0334658	0.0325356	0.0312816	0.0394495
354	2-Phenylethanol	0.644998	B(iii)			34.8993	105.069	POS	0.00629748	0.0057773	0.00549236	0.00645032
355	Reticuline	0.643975	B(i)			211.021	328.163	NEG	0.0155298	0.0118853	0.0128293	0.0143845
356	[12]-Gingerol	0.642897	B(iii)			179.374	377.27	NEG	0.0054516	0.004607	0.00493843	0.00562548
357	5-Ethyl-2-methyloxazole	0.642885	B(iii)			52.7402	112.075	POS	0.0151709	0.0157335	0.0135149	0.0146418
358	Macelignan	0.642678	B(iii)			270.385	329.17	POS	0.00739949	0.00805269	0.00681082	0.00725755
359	Synephrine acetonide	0.641525	B(iii)			364.73	208.133	POS	0.0215666	0.023766	0.0201821	0.0214065
360	3-Methoxybenzenepropanoic acid	0.640996	B(iii)			33.2193	179.072	NEG	0.0251892	0.0239356	0.0350831	0.0270852
361	Butyrylcarnitine	0.640803	B(iii)			275.816	232.154	POS	0.199338	0.187055	0.211176	0.199837
362	Pimelic acid	0.640111	B(iii)			196.445	159.067	NEG	0.0155224	0.0141868	0.0156909	0.0137892
363	Indoleacrylic acid	0.639999	B(iii)			218.48	188.07	POS	0.0192091	0.0151379	0.012222	0.0175093
364	p-Cresol sulfate	0.639953	B(iii)			24.6864	187.007	NEG	21.5818	28.0278	26.0087	23.8542
365	L-trans-alpha-Amino-2-carboxycyclopropaneacetic acid	0.639424	B(iii)			154.732	160.06	POS	0.00840475	0.0113994	0.00940205	0.00711406
366	1H-Indole-3-acetamide	0.63844	B(iii)			230.777	175.086	POS	0.00549152	0.0054235	0.00532873	0.00632717
367	4-[(E)-2-(3,5-dimethoxyphenyl)ethenyl]phenol	0.635895	B(iii)			271.109	257.113	POS	0.00536405	0.00549167	0.0050647	0.00525739
369	Palmitic acid	0.635748	B(iii)			94.5563	255.233	NEG	0.247647	0.253364	0.230959	0.278452
370	Stigmastentriol	0.633056	B(iii)			22.2119	447.383	POS	0.00201615	0.00286156	0.00485314	0.00241515
371	Serylalanine	0.632875	B(iii)			338.665	177.087	POS	0.00415647	0.003819	0.00401588	0.00345794
372	DL-2-Aminooctanoic acid	0.632171	B(iii)			244.089	160.133	POS	0.0048566	0.00339942	0.00316628	0.00439281
374	(E)-1-Cinnamoylpyrrolidine	0.627617	B(iii)			356.471	202.118	POS	0.00369956	0.00309892	0.00399559	0.00378644
375	2-(3-Phenylpropyl)tetrahydrofuran	0.627043	B(iii)			32.1636	191.142	POS	0.0185269	0.0182222	0.0157099	0.0231866
376	Demethylated antipyrine	0.626881	B(iii)			197.904	175.086	POS	0.00879951	0.0101758	0.00869497	0.0100637
378	Curcumin	0.623937	B(i)			32.5087	367.123	NEG	0.137576	0.15476	0.172083	0.146656
379	Vanillic acid	0.623794	B(iii)			95.43	167.035	NEG	0.0136497	0.0169047	0.0127	0.0138197
380	Cis-Caffeoyl tartaric acid	0.622557	B(iii)			228.452	313.051	POS	0.00251506	0.00163891	0.00289777	0.00177043
382	LysoPC(18:1(9Z))	0.621053	B(iii)			224.806	522.364	POS	0.372611	0.428679	0.376723	0.38821
384	D-Gluconic acid	0.620763	B(i)			365.163	195.051	NEG	0.0217654	0.022058	0.0224184	0.020889
385	(9xi,10xi,12xi)-9,10-Dihydroxy-12-octadecenoic acid	0.619631	B(iii)			48.5802	313.239	NEG	0.0281065	0.0262552	0.028036	0.0297636
386	Hypoxanthine	0.619212	B(iii)			180.757	137.046	POS	1.04435	0.935143	1.00157	1.05274
387	CPA(16:0/0:0)	0.614069	B(iii)			282.71	393.239	POS	0.0162024	0.0178775	0.0193152	0.0218804
388	D-Citrulline	0.613772	B(i)			411.558	176.103	POS	0.00604096	0.00549664	0.00673758	0.00551055
389	L-Cystine	0.612803	B(iii)			526.842	241.031	POS	0.0021874	0.00250052	0.00210135	0.00207592
390	4-Dodecylbenzenesulfonic Acid	0.612724	B(iii)			26.8316	325.185	NEG	0.798074	0.906442	0.718862	2.50048
392	N-(2-Methylpropyl)acetamide	0.608759	B(iii)			269.676	116.107	POS	0.00402269	0.00497285	0.00360641	0.00432034
394	Arbutin	0.608274	B(iii)			68.0425	271.083	NEG	0.0138823	0.0149023	0.0160709	0.010037
395	LysoPC(17:0)	0.604922	B(iii)			215.522	510.354	POS	0.644475	0.651277	0.638987	0.720613
399	(-)-Wikstromol	0.603452	B(iii)			325.708	392.179	POS	0.0147084	0.0157392	0.014821	0.0153609
400	Lutein	0.603097	B(iii)			31.4751	568.426	POS	0.297182	0.279283	0.29838	0.355948
401	Epsilon-caprolactam	0.602278	B(iii)			148.447	114.091	POS	0.0075721	0.00785641	0.0077184	0.00717392
402	Dodecanedioic acid	0.601904	B(i)			293.312	229.145	NEG	0.00422661	0.00345617	0.00386935	0.00452542
403	4-Hydroxy-1H-indole-3-acetonitrile	0.601509	B(iii)			99.7712	173.071	POS	0.0154647	0.0170564	0.0165478	0.00986533
404	3-Hydroxyisovalerylcarnitine	0.599683	B(iii)			319.949	262.165	POS	0.0112999	0.0108921	0.0115245	0.0112339
405	[6]-Gingerdiol 5-O-beta-D-glucopyranoside	0.59961	B(iii)			275.14	459.25	POS	0.00734807	0.0074007	0.00626771	0.00521403
406	2-Acetylpyrrolidine	0.598714	B(iii)			653.019	114.091	POS	0.0161789	0.0190341	0.0165428	0.016916
408	2,5-Dichloro-carboxymethylenebut-2-en-4-olide	0.595918	B(iii)			384.188	208.938	POS	0.00465902	0.0048163	0.00470817	0.00518159
409	L-Pyridosine	0.594471	B(iii)			303.842	255.134	POS	0.00326208	0.00333832	0.00331309	0.00286375
410	Picolinic acid	0.593703	B(iii)			435.975	128.07	POS	0.0113563	0.0104532	0.0110442	0.0113893
411	Thiomorpholine 3-carboxylate	0.591856	B(iii)			214.442	148.042	POS	0.00185936	0.00184923	0.00174857	0.00176157
413	Myristic acid	0.587938	B(i)			46.9028	227.202	NEG	1.60806	1.7626	1.52203	1.52232
414	(10E,12Z)-9-HODE	0.586188	B(iii)			53.8948	295.229	NEG	0.0402317	0.0346875	0.0415674	0.0384242
415	Kukoamine C	0.580615	B(iii)			60.0493	531.317	POS	0.00535987	0.00545047	0.00428055	0.00441263
418	Methionyl-Isoleucine	0.57443	B(iii)			361.761	263.146	POS	0.0218082	0.0183545	0.0202128	0.0203669
419	18-carboxy dinor Leukotriene B4	0.573044	B(iii)			48.2362	321.18	POS	0.0166444	0.0175926	0.0162974	0.0158237
420	2-(Methylthio)propane	0.572304	B(iii)			360.2	91.0581	POS	0.00408543	0.00340456	0.00422365	0.00370374
421	8-hydroxy-6,7-dimethoxy-2H-chromen-2-one	0.572044	B(iii)			250.139	240.084	POS	0.00284146	0.00290833	0.00272901	0.00311333
422	Cholesterol sulfate	0.568226	B(iii)			25.2849	465.305	NEG	6.04673	5.811	6.17312	7.42365
423	4,8 Dimethylnonanoyl carnitine	0.567489	B(iii)			208.243	330.263	POS	0.0163081	0.0171073	0.0188247	0.0174678
424	3-Hydroxymethylglutaric acid	0.565615	B(iii)			305.91	161.046	NEG	0.153919	0.146279	0.160679	0.16139
425	6-Hydroxy-1H-indole-3-acetamide	0.565551	B(iii)			46.2276	191.081	POS	0.0149461	0.0136893	0.0152557	0.0168078
426	Mangiferdesmethylursanone	0.565199	B(iii)			30.0505	429.372	POS	2.03612	1.89042	2.11604	2.32456
428	2-Methyl-1-methylthio-2-butene	0.558555	B(iii)			322.567	117.074	POS	0.11225	0.110803	0.120948	0.111173
429	Ketoleucine	0.558456	B(iii)			55.0882	129.056	NEG	17.7583	17.0867	17.4954	17.4546
430	Linoelaidic acid	0.557642	B(iii)			362.284	279.233	NEG	0.0899842	0.0949097	0.0880142	0.10108
431	Asparaginyl-Valine	0.556259	B(iii)			329.561	232.129	POS	0.00961654	0.00778254	0.00947025	0.00876477
432	(R)-2-Nitro-p-mentha-1,5-diene	0.55611	B(iii)			42.768	182.117	POS	0.00930958	0.0110479	0.00944342	0.010194
433	4-Ethyl-5-pentyloxazole	0.5532	B(iii)			45.1931	168.138	POS	0.00872057	0.00994661	0.00923749	0.00964176
435	(2R)-2-Hydroxy-2-methylbutanenitrile	0.551	B(iii)			411.403	100.087	POS	0.00813948	0.0103439	0.00943397	0.00713815
436	3,4-Hexanedione	0.549938	B(iii)			34.5686	115.075	POS	0.00485564	0.00489161	0.00458634	0.00436637
437	Chaetoglobosin N	0.549576	B(iii)			217.881	543.293	POS	0.0327168	0.0373562	0.0341356	0.0277663
438	Citramalic acid	0.54956	B(iii)			72.529	147.03	NEG	0.0636648	0.0694869	0.0601443	0.0682861
439	Dehydroepiandrosterone	0.548316	B(iii)			38.9674	253.19	POS	0.00405044	0.0052177	0.00446471	0.00376747
440	Danazol	0.548238	B(iii)			188.746	340.233	POS	0.00875188	0.0103084	0.010484	0.00883903
443	ar-Artemisene	0.545464	B(iii)			193.255	271.242	POS	0.00238503	0.00444286	0.00363176	0.00238852
444	20-Hydroxyeicosatetraenoic acid	0.543252	B(iii)			50.7027	319.228	NEG	0.0536775	0.0566296	0.064296	0.0576823
446	13-L-Hydroperoxylinoleic acid	0.542347	B(iii)			198.429	311.223	NEG	0.0177199	0.0151521	0.0181723	0.0156253
447	Isoquercitrin	0.541964	B(i)			302.786	463.094	NEG	0.0153473	0.0171621	0.0152719	0.016592
448	2,3,4,5,6,7-Hexahydrocyclopent[b]azepin-8(1H)-one	0.541309	B(iii)			51.8093	152.107	POS	0.00365785	0.00421869	0.00384528	0.00338054
449	Sinapic acid	0.53887	B(iii)			157.745	223.061	NEG	0.00220895	0.0027947	0.00200719	0.00149221
450	Cholic acid	0.537141	B(i)			235.939	407.281	NEG	0.00591872	0.00313442	0.00622606	0.00544457
451	3alpha,4,7,7alpha-Tetrahydro-1H-isoindole-1,3(2H)-dione	0.532668	B(iii)			247.43	152.07	POS	0.0063185	0.00657675	0.00564684	0.00706016
452	Isocitric acid	0.532619	B(iii)			174.113	191.02	NEG	0.0143073	0.0112836	0.0131872	0.0127148
453	Esculentic acid (Diplazium)	0.532499	B(iii)			95.3879	487.343	NEG	0.00543465	0.00632635	0.00485237	0.00351766
454	Pyro-L-glutaminyl-L-glutamine	0.531871	B(iii)			185.245	258.108	POS	0.00286329	0.00280445	0.00281015	0.0026721
455	L-Gulose	0.525722	B(iii)			357.93	179.056	NEG	0.0194526	0.0177979	0.0198112	0.0187103
456	p-Cresol glucuronide	0.525073	B(i)			262.571	283.079	NEG	0.00865686	0.00807894	0.00888453	0.00902575
457	8-Hydroxy-2'-deoxyguanosine	0.525067	B(i)			277.448	284.099	POS	0.00317854	0.0016659	0.00361087	0.00284624
458	Koeniginequinone A	0.524542	B(iii)			418.528	242.078	POS	0.0284765	0.032314	0.0269777	0.0290029
459	2',6'-Dihydroxy-4'-methoxyacetophenone	0.524225	B(iii)			292.471	183.062	POS	0.00760558	0.0071084	0.00699782	0.00782271
460	Elaidic carnitine	0.521448	B(iii)			198.639	426.358	POS	0.193239	0.203507	0.16898	0.212992
461	LysoPC(P-16:0)	0.521334	B(iii)			209.719	480.345	POS	0.361779	0.362242	0.38698	0.379687
462	Xanthurenic acid	0.519852	B(iii)			278.059	206.04	POS	0.00174314	0.00219302	0.00213731	0.00169878
464	4-Hydroxystachydrine	0.516403	B(iii)			307.668	160.097	POS	0.0641597	0.0611873	0.0363094	0.0588951
465	Glycyl-L-Leucine	0.515372	B(i)			273.815	189.123	POS	0.00271354	0.00285181	0.002949	0.00250233
466	LysoPC(18:2(9Z,12Z))	0.513427	B(iii)			216.101	520.339	POS	4.66514	4.5208	5.37321	4.2294
467	Biliverdin	0.511524	B(i)			222.812	583.254	POS	0.010055	0.00708653	0.00683464	0.00881974
468	3-Methylcytosine	0.511456	B(iii)			302.156	126.066	POS	0.00958132	0.00924525	0.00975562	0.0097967
469	N-palmitoyl-phosphoethanolamine	0.511347	B(iii)			138.341	380.253	POS	0.0634953	0.0786471	0.0603817	0.0477562
470	1-Isothiocyanato-3-phenylpropane	0.510731	B(iii)			85.7381	178.07	POS	0.0520936	0.0877721	0.0481818	0.04955
471	9,10-DHOME	0.510391	B(iii)			143.081	337.231	POS	0.00765894	0.00812102	0.00624468	0.00529463
472	5-Methylquinoxaline	0.510306	B(iii)			57.7802	145.076	POS	0.00531406	0.00450586	0.00558276	0.00297701
473	Taurocholic acid	0.509598	B(i)			211.386	514.285	NEG	0.0136921	0.0094617	0.00920524	0.00907446
474	4-Hydroxycinnamic acid	0.509398	B(iii)			295.863	165.051	POS	0.0377692	0.0436699	0.0381102	0.0440951
476	Stearoylcarnitine	0.504246	B(iii)			198.129	428.374	POS	0.0551767	0.05965	0.0513021	0.0760846
477	Mecarbam	0.504136	B(iii)			250.02	328.041	NEG	0.0048834	0.00515342	0.00498344	0.00514495
478	L-Octanoylcarnitine	0.501031	B(iii)			225.558	288.217	POS	0.185461	0.239159	0.161926	0.195631
479	LysoPC(14:0/0:0)	0.500456	B(iii)			221.01	468.307	POS	0.319504	0.344395	0.443806	0.3568
480	N-Methyl-D-aspartic acid	0.500124	B(iii)			205.792	148.053	POS	0.00285713	0.00369546	0.00249029	0.0028745
482	Succinic acid	0.5	B(iii)			77.645	117.019	NEG	0.196358	0.226679	0.201933	0.213968
483	Perfluoroundecanoic acid	0.5	B(iii)			23.2594	562.958	NEG	0.00927011	0.00894766	0.0069921	0.00978532
485	Pyrrole-2-carboxylic acid	0.5	B(iii)			7.45223	110.025	NEG	0.00050756	0.000558083	0.000533212	0.000520394
486	Propionic acid	0.5	B(iii)			47.7615	73.0296	NEG	0.0913403	0.114854	0.0821295	0.0970279
487	Dimethylmalonic acid	0.5	B(iii)			13.751	131.035	NEG	0.00471191	0.00527078	0.00456109	0.00444162
488	O-Acetylserine	0.5	B(iii)			69.1406	146.046	NEG	0.0577595	0.0786277	0.0647227	0.0608931
489	Nicotinic acid	0.5	B(iii)			115.947	122.033	NEG	0.00577834	0.00683634	0.0063902	0.00399721
490	Isopalmitic acid	0.5	B(iii)			45.4749	255.233	NEG	18.809	19.0796	16.449	20.8105
491	3-Hydroxybutyric acid	0.5	B(iii)			16.9916	103.04	NEG	0.00249891	0.00288555	0.00267717	0.00246383
492	2,2-Dimethylsuccinic acid	0.5	B(iii)			10.5152	145.051	NEG	0.000578383	0.00065201	0.000560312	0.000566593
493	Imidazoleacetic acid	0.499929	B(iii)			12.9944	125.043	NEG	0.00101721	0.00119058	0.00098481	0.00111212
494	Homogentisic acid	0.499704	B(iii)			45.4819	167.035	NEG	0.0533028	0.0702999	0.054493	0.0579593
495	Canavalioside	0.499497	B(iii)			52.7311	547.275	POS	0.0347789	0.0370279	0.0329312	0.0364646
496	7-(4-Hydroxyphenyl)-1-phenyl-4-hepten-3-one	0.498945	B(iii)			238.625	281.159	POS	0.0152012	0.0171229	0.0161092	0.0153867
497	Ethiofencarb	0.498361	B(iii)			401.791	248.065	POS	0.00705848	0.00725132	0.00683033	0.0067617
498	Cer(d18:0/16:0)	0.497728	B(iii)			32.2323	540.526	POS	0.0108176	0.0108562	0.0115013	0.0388034
500	Erythrono-1,4-lactone	0.496746	B(iii)			136.647	117.02	NEG	0.0940721	0.0976426	0.0942809	0.0970307
502	2,5-Dimethyloxazole	0.493689	B(iii)			47.8829	98.0597	POS	0.384527	0.453131	0.384575	0.399326
503	Cinncassiol D2 glucoside	0.492777	B(iii)			52.3886	531.28	POS	0.019894	0.0225555	0.0186542	0.0202565
504	3-Methyl-alpha-ionyl acetate	0.490435	B(iii)			143.699	251.2	POS	0.0199056	0.0226852	0.0190106	0.017666
505	Enrofloxacin	0.488995	B(iii)			293.729	364.241	POS	0.00961776	0.0110556	0.00873591	0.00818885
506	Succinic anhydride	0.487622	B(iii)			13.8676	99.0065	NEG	0.0123882	0.0139083	0.0121581	0.014094
507	Octadecanedioic acid	0.486849	B(iii)			180.578	313.239	NEG	0.0169905	0.0144415	0.0140796	0.0170764
508	L-Erythrulose	0.485682	B(iii)			285.134	119.035	NEG	0.025395	0.025562	0.0257539	0.0253988
511	Valyl-Histidine	0.485373	B(iii)			324.96	255.145	POS	0.00282497	0.002739	0.00279615	0.00286209
512	8-Hydroxypurine	0.484642	B(iii)			356.564	139.061	POS	0.0101379	0.0102228	0.0102374	0.00976479
514	(R)-Kawain	0.483278	B(iii)			320.989	229.083	NEG	0.0299047	0.0260648	0.0310959	0.0253496
515	Isopropyl beta-D-glucoside	0.483169	B(iii)			259.715	223.117	POS	0.00577145	0.00636202	0.00585846	0.00569982
516	D-Glutamine	0.479718	B(iii)			438.213	145.062	NEG	0.00405288	0.00436592	0.00512761	0.00405703
517	LysoPC(16:1(9Z)/0:0)	0.479075	B(iii)			218.435	494.324	POS	0.465254	0.44795	0.563478	0.453917
518	(2R,3R,4R)-2-Amino-4-hydroxy-3-methylpentanoic acid	0.478843	B(iii)			312.203	148.097	POS	0.0306895	0.0251816	0.0302178	0.0255822
519	Heptanoic acid	0.475434	B(iii)			20.0184	129.092	NEG	0.00795823	0.00947989	0.00838487	0.00797628
520	N-Phenyl-2-naphthylamine	0.474972	B(iii)			301.949	220.108	POS	0.101962	0.0880117	0.098556	0.0927973
522	Thymine	0.468727	B(iii)			67.3978	125.036	NEG	0.00336346	0.00343719	0.00326243	0.00320664
523	Estrone	0.464681	B(iii)			216.234	269.151	NEG	0.0117792	0.0105521	0.00960569	0.00940212
525	1-Deoxy-D-xylulose 5-phosphate	0.459668	B(iii)			77.2272	213.017	NEG	0.0276513	0.0437689	0.0234606	0.0268945
526	Arecaidine	0.459318	B(iii)			264.72	142.086	POS	0.00274658	0.00177983	0.00130071	0.00233806
527	Kentsin	0.457987	B(iii)			234.049	501.308	POS	0.0511237	0.0555818	0.0484744	0.0501277
528	LysoPC(22:1(13Z))	0.45552	B(iii)			220.913	578.428	POS	0.0945287	0.100257	0.0945589	0.0979542
529	3-Phenylpropyl cinnamate	0.455093	B(iii)			256.772	267.143	POS	0.00779257	0.00886074	0.00865703	0.00821352
530	Caffeic acid	0.455045	B(iii)			29.6673	179.038	NEG	0.0155117	0.0184463	0.0143441	0.0144908
531	Cer(d18:1/18:1(11Z))	0.452857	B(iii)			32.1654	564.534	POS	0.0290085	0.0242979	0.0285816	0.0331958
532	Indolepyruvate	0.451826	B(iii)			64.511	202.051	NEG	0.066957	0.0555348	0.067001	0.0556895
533	2-(3,4-dihydroxy-5-methoxyphenyl)-3,5,7-trihydroxy-4H-chromen-4-one	0.450676	B(iii)			398.383	331.051	NEG	0.00370572	0.00407583	0.00397324	0.00368874
534	Cytochalasin Opho	0.446949	B(iii)			323.207	452.276	POS	0.0226495	0.0239367	0.0210123	0.020808
535	Conhydrinone	0.446685	B(iii)			46.8857	142.122	POS	0.00413998	0.00473926	0.0042133	0.00437948
536	3',4'-Dihydrodiol	0.44657	B(iii)			239.499	287.1	POS	0.179183	0.199951	0.189189	0.184586
537	11-trans-LTE4	0.445771	B(iii)			301.924	440.239	POS	0.00544652	0.00573678	0.00484303	0.00494547
538	1,5-Anhydrosorbitol	0.445455	B(iii)			205.364	163.061	NEG	0.0726944	0.0579682	0.066353	0.0748468
540	Deoxyribose 5-phosphate	0.443579	B(iii)			179.533	213.017	NEG	1.19082	1.13659	1.16133	1.17536
541	1-Hexanethiol	0.442774	B(iii)			284.291	119.089	POS	0.093022	0.0927229	0.0933962	0.0925539
542	2-Oxovaleric acid	0.442267	B(iii)			222.379	115.04	NEG	0.019885	0.0216714	0.0194147	0.0171587
543	Glaucarubin	0.440694	B(iii)			227.974	479.23	POS	0.0510332	0.0471267	0.0413012	0.0521948
544	L-Hexanoylcarnitine	0.4398	B(iii)			243.888	260.185	POS	0.08337	0.110299	0.0718182	0.0876141
545	Methyl cis-p-coumarate 3-(3,7-dimethyl-2,6-octadienyl)	0.439744	B(iii)			307.143	315.191	POS	0.00502386	0.00582121	0.00459402	0.00454644
546	2,2,6,7-Tetramethylbicyclo[4.3.0]nona-1(9),4-diene-7,8-diol	0.439213	B(iii)			32.6828	209.153	POS	0.0475848	0.0479121	0.0423171	0.0514584
547						195.471	120.065	POS	0.000849782	0.00262829	0.00201019	0.00103261
548	7-(4-Hydroxy-3-methoxyphenyl)-5-methoxy-1-phenyl-3-heptanone	0.43568	B(iii)			45.3887	343.186	POS	0.0115653	0.0155718	0.016072	0.00834333
549	Biotin amide	0.435109	B(iii)			309.979	244.108	POS	0.0136993	0.0130086	0.0135211	0.0121333
550	Eicosapentaenoic acid	0.433079	B(iii)			44.1392	301.218	NEG	0.0906263	0.098421	0.0892473	0.0868146
551	Procurcumenol	0.432866	B(iii)			284.17	235.165	POS	0.0414498	0.03066	0.0388525	0.0336078
552	3-Aminoisobutanoic acid	0.430147	B(iii)			338.658	102.056	NEG	0.0111565	0.00948431	0.0105317	0.00986762
553	LysoPC(22:5(4Z,7Z,10Z,13Z,16Z))	0.429382	B(iii)			212.069	570.354	POS	0.154575	0.171185	0.196702	0.134719
555	5-Hexyltetrahydro-2-furanoctanoic acid	0.425135	B(iii)			53.2324	299.258	POS	0.0094374	0.00590502	0.00716281	0.00428855
556	5-Hydroxymethyluracil	0.424975	B(iii)			307.32	143.048	POS	0.00307897	0.00302857	0.00292213	0.00312668
557	Millefin	0.423259	B(iii)			307.368	351.178	POS	0.00494742	0.00492342	0.00534279	0.00459476
558	Vitamin A2 aldehyde	0.422117	B(iii)			250.61	283.201	POS	0.0792368	0.0937262	0.0791147	0.0805768
559	8-Deoxy-11,13-dihydroxygrosheimin	0.417396	B(iii)			34.3918	281.137	POS	0.0134757	0.0141558	0.0135323	0.0259681
560	2-Aminoquinoline	0.414166	B(iii)			197.695	145.076	POS	0.00197752	0.00206066	0.00208721	0.00222403
561	Pelargonic acid	0.412539	B(iii)			51.1566	157.124	NEG	1.57175	1.71262	1.36217	1.16823
562	LysoPC(22:2(13Z,16Z))	0.408233	B(iii)			174.415	576.41	POS	0.016	0.0160984	0.0151428	0.0192022
563	Geranylgeranylcysteine	0.399844	B(iii)			63.1662	408.249	POS	1.10002	1.10741	1.05696	0.562243
564	Kukoamine B	0.397021	B(iii)			156.424	531.317	POS	0.0276329	0.0301272	0.0258709	0.0232861
565	5Z-Dodecenoic acid	0.396315	B(iii)			49.1918	197.155	NEG	0.136753	0.149851	0.12091	0.140759
566	Tripropylamine	0.39473	B(iii)			137.195	144.174	POS	0.337897	0.293909	0.314497	0.331282
568	LysoPC(20:3(5Z,8Z,11Z))	0.386658	B(iii)			213.917	546.353	POS	0.805751	0.806627	0.901109	0.773656
569	N5-(3,4-Dioxo-1,5-cyclohexadien-1-yl)-L-glutamine	0.385202	B(iii)			328.437	253.079	POS	0.00522445	0.00480576	0.00521322	0.0046779
570	4-Hydroxyphenylpyruvic acid	0.384781	B(iii)			95.5303	179.045	NEG	0.00610175	0.00698706	0.00601929	0.00595461
572	3-O-Acetylepisamarcandin	0.379087	B(iii)			34.2489	460.268	POS	0.318052	0.345196	0.313862	0.588095
573	Hordatine A	0.363177	B(iii)			309.557	551.308	POS	0.00622251	0.00585772	0.00522123	0.00574885
574	(-)-Thebaine	0.361915	B(iii)			32.8115	312.158	POS	0.0200697	0.0232192	0.019287	0.0195969
575	Gymnodimine	0.359824	B(iii)			208.708	508.346	POS	0.116161	0.147992	0.11945	0.0953626
576	PC-M5'	0.358913	B(iii)			56.7852	480.269	POS	0.0447851	0.0465296	0.0542356	0.036273
577	7-Dehydrocholesterol	0.351718	B(iii)			31.4177	385.345	POS	0.0307001	0.0319487	0.0312414	0.0367676
578	(-)-Matairesinol	0.350098	B(iii)			36.263	359.148	POS	0.475127	0.466744	0.411	0.504477
579	LysoPC(15:0)	0.344444	B(iii)			219.085	482.323	POS	0.616749	0.52096	0.714624	0.775521
580	Etonogestrel	0.338679	B(iii)			79.1056	325.211	POS	0.0266852	0.0377331	0.0251093	0.0170961
581	11-Hydroxyeicosatetraenoate glyceryl ester	0.338441	B(iii)			58.3329	395.264	POS	0.0300303	0.0328064	0.0316472	0.0299951
582	2,3,6,7-Tetrahydro-6,7-dimethylcyclopent[b]azepin-8(1H)-one	0.327663	B(iii)			55.2893	178.122	POS	0.00863592	0.00949022	0.00812277	0.00832495
583	Adipic acid	0.302371	B(iii)			85.3978	145.051	NEG	0.00605264	0.00501746	0.00611591	0.0033864
584						181.042	112.052	NEG	0.0162413	0.0154061	0.0165438	0.016104
585						316.295	175.108	POS	0.0436466	0.0306522	0.0362345	0.0355514
586						220.349	480.308	POS	0.203592	0.189479	0.204841	0.205372
588						26.4157	214.016	POS	0.000886555	0.000976586	0.000892261	0.000905173
589						55.0947	130.059	NEG	1.21719	1.15245	1.17388	1.18276
590						229.857	135.027	NEG	0.0024278	0.00227069	0.00206765	0.00247314
592						219.244	313.239	NEG	0.00405705	0.00496364	0.00370945	0.00624824
593						43.9667	279.233	NEG	17.126	17.192	14.7242	16.6878
594						322.634	116.07	POS	1.95955	1.9546	1.95076	2.06558
596						386.5	162.112	POS	0.0803779	0.0764995	0.0758531	0.0743753
597						100.56	150.058	POS	0.00626385	0.00655676	0.00699388	0.00447584
598						304.81	175.119	POS	0.0782574	0.0886173	0.0869599	0.0877003
599						58.5856	118.086	POS	0.0139198	0.0141471	0.0138535	0.011856
600						71.1882	179.056	NEG	0.0160683	0.0156118	0.0175854	0.0162612
601						37.9371	169.018	NEG	0.0162684	0.0180002	0.016247	0.0138144
602						202.333	149.046	NEG	0.0362374	0.0392727	0.0369733	0.0400233
603						427.284	104.036	NEG	0.002542	0.00266929	0.0025597	0.00274069
604						335.281	116.072	NEG	0.0216723	0.0206262	0.0242334	0.0196179
605						94.0717	391.286	NEG	0.0271598	0.0250735	0.0253686	0.0234517
607						27.2578	293.179	NEG	0.157826	0.156418	0.116887	0.158295
608						230.98	199.171	NEG	0.00212059	0.00262662	0.00215956	0.00258214
609						136.515	177.041	NEG	0.464439	0.481634	0.470222	0.463266
610						323.973	114.056	NEG	0.119122	0.11726	0.128083	0.11445
612						275.285	164.072	NEG	0.180871	0.154316	0.178099	0.168494
613						184.552	313.154	POS	0.567863	0.47951	0.546004	0.549283
614						365.697	162.112	POS	7.31802	7.37488	7.38044	7.51219
615						239.144	265.118	POS	0.157788	0.179585	0.167994	0.168344
616						227.999	269.088	POS	0.0239419	0.0143636	0.0215818	0.0234872
617						396.264	145.062	NEG	0.0514951	0.0547188	0.0448355	0.0515145
618						42.4895	184.06	POS	0.00891435	0.00625905	0.0079909	0.00876419
619						361.756	132.077	POS	3.28176	3.25493	3.19976	3.37631
620						276.469	160.062	NEG	0.0246464	0.0286078	0.0296659	0.0224859
621						314.98	116.072	NEG	0.229591	0.206033	0.234655	0.203851
622						196.238	144.067	NEG	0.00290682	0.00266194	0.00304602	0.00315991
623						212.298	229.156	NEG	0.0207048	0.0225906	0.0235072	0.0213489
625						408.829	146.046	NEG	0.00151692	0.00136907	0.00157078	0.0013796
626						282.98	176.093	NEG	0.00476004	0.00440966	0.00454706	0.00470331
627						224.392	265.12	NEG	0.0079778	0.00918549	0.00748791	0.00806813
628						301.695	148.044	NEG	0.00968308	0.00831906	0.00924611	0.00836006
629						228.853	450.322	POS	0.059423	0.044522	0.0488678	0.0554643
630						307.277	126.022	POS	0.332455	0.335372	0.325981	0.338986
631						238.493	426.321	POS	0.00582899	0.00281015	0.00584346	0.00523736
632			D	all-trans-Retinoic acid	-17.3274	714.416	310.201	POS	0.00769049	0.00806758	0.00684672	0.00703191
633			D	Aconine	-20.0371	643.908	506.894	POS	0.000842289	0.000934009	0.000848358	0.000860446
634			D	Glycerophosphocholine	-10.1742	631.645	269.035	POS	0.00142902	0.00165917	0.001357	0.00147696
635			D	4-(Trimethylammonio)butanoate	-5.10426	626.527	156.113	POS	0.000808521	0.000890947	0.000797591	0.000922595
636			D	D-Galactosamine	2.83019	595.008	233.201	POS	0.00210753	0.00216601	0.00201618	0.00201158
639			D	Norvaline	-9.17556	544.902	127.098	POS	0.0514529	0.0436343	0.0415812	0.0507757
640			D	Estrone	-16.9153	534.989	279.686	POS	0.00062395	0.000545326	0.000558782	0.000542309
641			D	Saikosaponin F	-1.98617	526.929	934.794	POS	0.0016337	0.00219403	0.00193993	0.00161629
643			D	(2S,3R,4S,5S,6R)-2-[(2R,3R,4S,5R,6R)-2-[[(6Ar,6bS,8S,8aS,12aR,14S,14bS)-8-hydroxy-4,8a-bis(hydroxymethyl)-14-methoxy-4,6a,6b,11,11,14b-hexamethyl-1,2,3,4a,5,6,7,8,9,10,12,12a,14,14a-tetradecahydropicen-3-yl]oxy]-3,5-dihydroxy-6-(hydroxymethyl)oxan-4-yl]oxy-6-methyloxane-3,4,5-triol	-20.7088	484.524	815.188	POS	0.0143887	0.019134	0.0142148	0.0150858
644			D	(2S,3R,4S,5S,6R)-2-[(2R,3R,4S,5R,6R)-2-[[(6Ar,6bS,8S,8aS,12aR,14S,14bS)-8-hydroxy-4,8a-bis(hydroxymethyl)-14-methoxy-4,6a,6b,11,11,14b-hexamethyl-1,2,3,4a,5,6,7,8,9,10,12,12a,14,14a-tetradecahydropicen-3-yl]oxy]-3,5-dihydroxy-6-(hydroxymethyl)oxan-4-yl]oxy-6-methyloxane-3,4,5-triol	-13.7019	479.518	815.192	POS	0.0117669	0.0135293	0.0119483	0.0118228
645			D	13-Hydroxylupanine	-4.53233	472.558	275.171	POS	0.00109431	0.000946314	0.000936554	0.00118431
646			D	Tacrolimus	22.0874	458.881	853.045	POS	0.000864971	0.0010676	0.000900133	0.000737469
647			D	alpha-Chaconine	2.28229	454.803	854.845	POS	0.00240741	0.00268024	0.00223338	0.00253476
648			D	Isoquinoline	-8.12831	447.609	141.113	POS	0.0453088	0.0495153	0.0420972	0.0448403
649			D	Morpholine	-8.1713	442.971	92.2785	POS	0.026567	0.0252714	0.025012	0.0269256
650			D	Nor-Desoxycholic acid	-17.4924	439.792	388.855	POS	0.00226739	0.00213866	0.0021621	0.0021346
652			D	AlisolA24-acetate	-21.8845	435.267	581.028	POS	0.00179921	0.0018758	0.00169101	0.00202726
654			D	Cyclopamine	-12.9456	424.807	422.885	POS	0.00629444	0.00632426	0.00673227	0.00528329
655			D	Butylamine	-10.9487	416.017	79.9373	POS	0.106033	0.116328	0.101417	0.10663
656			D	Butylamine	-9.77609	414.49	79.662	POS	0.0102836	0.0138552	0.011533	0.00959089
657			D	5-Hydroxy-D-lysine	-4.42115	412.894	172.083	POS	0.00490058	0.00493827	0.00466034	0.00504198
659			D	2-Phenylglycine	-6.48829	398.556	160.133	POS	0.126692	0.108364	0.126847	0.12217
660			D	O-Acetylcarnitine	-4.24315	395.92	214.112	POS	0.00345113	0.00291663	0.00365294	0.00390506
661			D	Isodictamnine	-14.9411	394.361	208.169	POS	0.0399925	0.0412912	0.0424011	0.0426781
663			D	Dopamine 3-O-sulfate	-13.457	387.513	244.075	POS	0.00206569	0.00204998	0.00219292	0.00201616
664			D	Diethanolamine	-6.77609	387.433	117.066	POS	0.00532447	0.00566528	0.00582091	0.0051538
666			D	Nicotiflorin	-6.03478	386.079	597.369	POS	2.16828	2.53982	2.14713	2.30939
667			D	N4-Acetylcytidine	10.8224	383.52	296.917	POS	0.0142608	0.0151014	0.014436	0.0153601
668			D	Tabernanthine	9.78436	383.443	318.9	POS	0.0564177	0.0621658	0.0553478	0.05927
669			D	Saikosaponin A	18.4463	383.443	782.775	POS	0.00710273	0.00850127	0.00698759	0.00789406
670			D	Diethanolamine	-7.57539	382.492	117.085	POS	0.00147983	0.00143849	0.00156586	0.00156364
671			D	Cyclopamine	10.8326	381.482	422.884	POS	0.0604065	0.0669931	0.05997	0.06482
672			D	6-C-β-Glucopyranosyl-8-C-α-arabinopyranosylapigenin	7.23444	381.035	566.889	POS	0.0120056	0.0129462	0.0119547	0.01213
673			D	alpha-Chaconine	11.84	378.309	854.869	POS	0.013007	0.0144621	0.0124957	0.0125107
674			D	Glycerophosphocholine	-2.60367	372.337	268.998	POS	38.2686	38.5981	38.6161	39.7737
675			D	Pyrimidine	-9.1674	372.311	84.5582	POS	0.127264	0.117804	0.126165	0.127937
676			D	Butylamine	-9.42966	372.299	80.0024	POS	0.00842233	0.00771975	0.00832175	0.00830474
677			D	2-Phenylglycine	-5.33682	364.863	160.133	POS	0.00212894	0.0019727	0.00157938	0.00215182
678			D	Precocene II	-24.3471	361.805	232.007	POS	0.00324051	0.00346177	0.00322812	0.00359116
679			D	DL-Phenylalanine	-4.39018	358.817	175.119	POS	0.00961466	0.0115895	0.0112848	0.0111103
680			D	Norvaline	-7.34517	358.266	127.098	POS	0.0395108	0.0363554	0.037648	0.0403531
682			D	all-trans-Retinoic acid	-17.7309	351.716	310.201	POS	0.0035042	0.00367611	0.00309432	0.00319036
683			D	Oxidopamine	-19.7755	351.385	176.128	POS	0.0154973	0.0138282	0.0127767	0.0147069
684			D	5-Aza-2'-deoxycytidine	1.55271	347.908	282.839	POS	0.0119706	0.0136969	0.0125295	0.0127003
685			D	Denudatine	-16.4968	343.096	356.778	POS	0.00149541	0.00175244	0.00148116	0.00174663
686			D	Gelsemin	-15.5402	342.62	333.793	POS	0.000810774	0.00118372	0.000723087	0.00077291
687			D	Pseudotropine	-7.46624	339.834	151.144	POS	0.0407887	0.0277471	0.028595	0.0252835
688			D	Diphenylamine	-6.09447	336.952	179.982	POS	0.00131716	0.000914229	0.00106926	0.000964327
689			D	Tabernanthine	9.21962	336.719	318.783	POS	0.00387861	0.00416938	0.0038549	0.00424259
690			D	D-Cystathionine	-5.1517	336.587	232.842	POS	0.0372411	0.0383359	0.0369565	0.0373946
691			D	Nor-Desoxycholic acid	-19.7213	336.138	388.86	POS	0.00138411	0.00108707	0.00133755	0.00125352
693			D	DL-Tyrosine	-3.99305	335.897	189.966	POS	0.000606808	0.000576426	0.000724714	0.00059973
694			D	Aconine	-1.79798	335.89	507.221	POS	0.000813427	0.000725338	0.00103501	0.00086723
695			D	Gossypol	-22.73	334.041	523.309	POS	0.00570744	0.00722766	0.00585189	0.00620904
696			D	Glycerophosphocholine	-10.0348	332.326	269.053	POS	0.000744194	0.000667104	0.000747004	0.000691476
697			D	Yangonin	-4.64098	330.796	270.085	POS	0.000591834	0.000417787	0.000552881	0.000418934
699			D	Chenodeoxycholic acid	-0.599231	328.838	402.199	POS	0.00425082	0.00459104	0.00402789	0.00333035
700			D	D-Mannosamine	-4.56938	325.767	188.128	POS	0.0101598	0.00918698	0.0101783	0.010218
701			D	β-Alanine	-7.92633	317.707	95.0644	POS	0.122483	0.142016	0.124295	0.129387
702			D	Puerarin	-1.42184	315.038	426.26	POS	0.00927562	0.00968859	0.0082325	0.00941996
703			D	Leukotriene B4	-19.9417	313.208	345.177	POS	0.00267167	0.00233497	0.00285128	0.0023175
704			D	Rutacridone	2.99334	309.765	316.982	POS	0.00383178	0.00513157	0.00336833	0.0034854
705			D	Ginsenoside Rf	-7.40575	308.775	850.549	POS	0.00347408	0.00414907	0.00341203	0.00336252
706			D	3'-O-Methylbatatasin III	24.8905	307.829	270.153	POS	0.00215838	0.00224788	0.0019744	0.00194228
707			D	Norvaline	-6.88987	307.281	128.018	POS	0.0138237	0.0138463	0.0135594	0.0140263
708			D	5-Hydroxy-D-lysine	-4.48585	306.993	172.108	POS	0.0013675	0.00151119	0.00139832	0.00147522
710			D	Acetylleucine	-4.86459	302.348	183.076	POS	0.0141448	0.0119311	0.0114581	0.0127428
711			D	3-Hydroxyglutaric acid	5.1758	302.285	157.072	POS	0.00172579	0.00164933	0.00167318	0.00137325
712			D	Pseudotropine	-7.60149	302.144	152.054	POS	0.004685	0.0047554	0.00442228	0.00374198
713			D	Ursolic acid	-19.6859	301.696	464.087	POS	0.00237726	0.00229405	0.00225749	0.0019873
714			D	3-Methoxytyrosine	-14.9553	300.76	222.112	POS	0.00528275	0.00555794	0.00521002	0.00650298
715			D	Diphenylamine	-5.4872	300.489	180.049	POS	0.230312	0.212439	0.220967	0.199307
716			D	β-Alanine	-7.73873	297.879	95.0643	POS	0.00604261	0.00776246	0.00605999	0.00634111
717			D	Yohimbine	10.8883	294.153	364.742	POS	0.00187168	0.00238593	0.00178909	0.00170624
719			D	N-Isovaleroylglycine	-5.27463	292.816	168.063	POS	0.00218272	0.0021978	0.00230638	0.00237464
720			D	4-(Trimethylammonio)butanoate	-4.97771	289.627	156.113	POS	0.00398239	0.00434739	0.00373776	0.00434016
721			D	1-Aminopropan-2-ol	-8.25002	286.74	81.0543	POS	0.0380053	0.0466839	0.0350553	0.0346764
722			D	Oxidopamine	-4.11761	284.936	176.139	POS	0.0388594	0.0395873	0.0394914	0.0355147
723			D	Morpholine	-8.42915	284.451	92.287	POS	0.00930052	0.0100742	0.00932547	0.00962933
724			D	Phenylalanylphenylalanine	22.0093	279.874	324.228	POS	0.000620943	0.000699234	0.000683261	0.000662924
725			D	Chenodeoxycholic acid glycine conjugate	-2.90329	279.415	457.232	POS	0.0119502	0.0119283	0.0108261	0.00962178
727			D	Magnolol	-7.40254	275.995	275.11	POS	0.00197478	0.00238328	0.00224562	0.00237208
728			D	7-Ketodeoxycholic acid	-12.7972	275.854	459.351	POS	0.00207967	0.00176036	0.0018315	0.00208625
730			D	1-Methyl-2-nonylquinolin-4(1H)-one	-24.7664	271.105	297.154	POS	0.00148034	0.00181536	0.00157441	0.00161849
731			D	(S)-10-Hydroxycamptothecin	-22.7827	271.039	378.172	POS	0.00316612	0.00317565	0.00286178	0.00301006
732			D	Demethoxycurcumin	11.5196	270.41	351.152	POS	0.00926037	0.00979714	0.00870821	0.00952127
734			D	O-Acetylcarnitine	-4.22638	269.664	214.107	POS	0.00156181	0.00162281	0.00160633	0.00164496
735			D	Hesperetin 7-O-neohesperidoside	-13.7494	268.235	613.379	POS	0.00598625	0.00647854	0.00463589	0.0060043
736			D	Progesterone	9.20619	260.285	327.247	POS	0.00306463	0.00341598	0.00314753	0.00302218
737			D	Nicotyrine	-6.37347	260.136	169.133	POS	0.00365463	0.00407929	0.00341102	0.00383485
739			D	(E)-3-Hydroxy-5-methoxystilbene	-18.6444	255.258	281.158	POS	0.0018532	0.00198615	0.0023723	0.00164729
740			D	Cannabidiol	-14.6149	251.236	325.175	POS	0.00113657	0.00123901	0.00107552	0.00110807
741			D	Galanthaminone	-5.42057	250.736	297.082	POS	0.00105057	0.000841162	0.00114582	0.00084427
742			D	Hydroxygenkwanin	17.7573	240.004	310.086	POS	0.00104539	0.00158704	0.00147652	0.000763274
743			D	7-Methylguanosine	-3.71028	239.793	309.082	POS	0.0115727	0.0138969	0.0130278	0.0107762
745			D	Diethanolamine	-6.38832	237.864	117.066	POS	0.00144464	0.00140933	0.00143562	0.0016983
746			D	Phenylalanylphenylalanine	-3.27262	235.164	324.228	POS	0.00317901	0.00340465	0.00313555	0.00314271
747			D	13-Hydroxylupanine	-3.98981	233.73	275.204	POS	0.00046423	0.000498981	0.000668348	0.000503375
749			D	Pseudopelletierine	-5.34595	232.218	162.066	POS	0.0110442	0.0108432	0.0115524	0.0121166
752			D	Diosmetin	-18.4289	225.613	311.204	POS	0.0180629	0.0144127	0.0158482	0.0162692
755			D	Mulberrofuran A	-9.39062	212.026	446.283	POS	0.0458827	0.0512273	0.0470555	0.0440234
756			D	Cyclic guanosine monophosphate	3.00549	208.119	356.279	POS	0.0129449	0.0117229	0.0120347	0.0119742
758			D	1-Aminopropan-2-ol	-8.35497	203.216	81.0663	POS	0.219255	0.19976	0.212702	0.254369
760			D	Pyrimidine	-9.24141	201.826	84.5164	POS	0.0183663	0.0223851	0.0202196	0.0215029
761			D	Saikosaponin A	19.1713	201.321	782.624	POS	0.132556	0.11824	0.125235	0.157057
762			D	Pseudopelletierine	-6.85828	198.989	162.066	POS	0.00316896	0.00328252	0.002653	0.00288147
763			D	Butylamine	-10.8089	195.347	79.8961	POS	0.0142695	0.0141477	0.0139858	0.0143927
764			D	N-Acetylserine	-5.64587	192.643	158.117	POS	0.0011596	0.00142326	0.00118633	0.000931627
765			D	Rhoifolin	-5.13187	190.748	580.899	POS	0.00262813	0.00348409	0.00289071	0.00243184
766			D	Enoxolone	-16.2292	189.997	478.831	POS	0.00143369	0.00224783	0.00162082	0.00132284
768			D	2-Piperidone	-6.47716	185.483	112.05	POS	0.00184278	0.00229035	0.00170807	0.00158748
769			D	Butylamine	-9.96415	184.614	79.6742	POS	0.0449049	0.0530986	0.0462574	0.0451091
770			D	(S)-beta-Aminoisobutyric acid	-7.84337	180.866	115.069	POS	0.278981	0.266457	0.283407	0.278702
771			D	Propionylcarnitine	-3.92776	180.857	228.128	POS	0.0256767	0.0225733	0.0265007	0.0231013
772			D	Butylamine	-10.2924	179.506	79.8961	POS	0.0102391	0.012366	0.00887642	0.00942185
773			D	Butylamine	-10.8052	174.976	79.6143	POS	0.0484406	0.0537172	0.0494463	0.0590523
774			D	Butylamine	-10.8409	174.799	79.7258	POS	0.0163775	0.0180188	0.015974	0.0205133
775			D	Butylamine	-9.47568	174.463	79.8383	POS	0.00366384	0.00359356	0.00470475	0.00366894
776			D	Pyrimidine	-8.70541	170.923	84.5096	POS	1.46179	1.41216	1.50464	1.72117
782			D	Cyclic guanosine monophosphate	3.34299	69.8897	356.29	POS	0.636996	0.759142	0.741212	0.433915
784			D	Isatidine	-11.8488	61.2049	380.254	POS	0.00186971	0.00248137	0.00258678	0.00104577
785			D	(+)-Quinidine	-19.4187	60.7501	336.191	POS	0.0552644	0.0581671	0.0567356	0.050767
787			D	13-Hydroxylupanine	-4.30459	57.812	275.277	POS	0.0336687	0.0406515	0.0260835	0.183817
788			D	Guanosine	-2.25841	57.3237	295.164	POS	0.154445	0.158409	0.147683	0.132543
789			D	Pinosylvin	-22.7091	55.3529	223.143	POS	0.345332	0.388428	0.348359	0.353272
791			D	Butylamine	-10.7174	54.532	79.9452	POS	0.00192878	0.00253233	0.00207179	0.00224645
793			D	Tauroursodeoxycholic acid	9.2556	53.5431	505.687	POS	0.0209443	0.0246854	0.0227249	0.0203319
794			D	Salsolinol	-4.32535	51.1883	187.093	POS	0.00548791	0.00481085	0.00500634	0.00296089
797			D	Ginsenoside Rf	-11.2017	49.4952	850.591	POS	0.0357081	0.0447268	0.0364777	0.0350612
798			D	20-Hydroxyecdysone	-10.2767	49.111	486.345	POS	0.0759906	0.0926613	0.0843834	0.0828233
799			D	(2S,3R,4S,5S,6R)-2-[(2R,3R,4S,5R,6R)-2-[[(6Ar,6bS,8S,8aS,12aR,14S,14bS)-8-hydroxy-4,8a-bis(hydroxymethyl)-14-methoxy-4,6a,6b,11,11,14b-hexamethyl-1,2,3,4a,5,6,7,8,9,10,12,12a,14,14a-tetradecahydropicen-3-yl]oxy]-3,5-dihydroxy-6-(hydroxymethyl)oxan-4-yl]oxy-6-methyloxane-3,4,5-triol	14.6882	48.9833	815.231	POS	0.00937201	0.0104761	0.00818227	0.00954402
801			D	Deltaline	-18.111	46.8293	514.705	POS	0.0181819	0.0218609	0.018522	0.0206435
803			D	(-)-Epicatechingallate	3.92231	45.3794	450.33	POS	0.00557613	0.00747604	0.00535237	0.00555744
804			D	Pseudopelletierine	-4.89376	44.9019	162.066	POS	0.000849691	0.0008022	0.00102241	0.000721709
805			D	Cannabidiol	-17.4588	44.7648	325.175	POS	0.0128005	0.0144517	0.0128956	0.00820318
806			D	O-Acetylcarnitine	-4.33528	44.4609	214.143	POS	0.00237239	0.00266651	0.00222949	0.0021413
807			D	Norgalanthamine	-5.09882	41.3145	283.165	POS	0.00483971	0.00679911	0.00589573	0.00449059
808			D	DL-Tryptophan	-4.07535	40.7219	215.125	POS	0.00439048	0.0047896	0.00512593	0.00383902
809			D	Cyclic guanosine monophosphate	-21.8616	37.5735	356.264	POS	0.118335	0.128808	0.127024	0.118041
810			D	Hydroxygenkwanin	9.39387	36.3125	309.226	POS	0.106755	0.100622	0.0976645	0.126947
811			D	Isorhamnetin	4.95502	35.578	326.253	POS	0.0878876	0.0960457	0.0915835	0.0934904
812			D	p-Cresol glucuronide	1.78161	35.3591	294.242	POS	0.0432492	0.0452351	0.0375397	0.0388901
813			D	AlisolA24-acetate	-5.12808	33.6466	581.238	POS	0.90658	0.958613	0.773388	1.00174
814			D	Saikosaponin A	11.3027	33.5472	782.585	POS	0.0259277	0.0231191	0.0226629	0.0248979
815			D	Dihydroresveratrol	-19.8832	33.5099	241.096	POS	0.00879924	0.00921555	0.00726669	0.00932636
816			D	Isorhamnetin	7.29391	33.3361	326.305	POS	0.0196003	0.0200572	0.0195502	0.0167788
817			D	(-)-Cinchonidine	-21.5863	33.041	305.138	POS	0.0117259	0.0115278	0.0117954	0.012009
818			D	Spiramine A	11.0336	32.9513	412.326	POS	0.00768852	0.00770413	0.00669628	0.00708191
819			D	DL-Phenylalanine	-4.30655	32.8283	175.148	POS	0.0141128	0.0102534	0.00861574	0.00977224
821			D	Tauroursodeoxycholic acid	10.2924	30.0532	505.444	POS	0.00706631	0.00792603	0.00747824	0.00701404
822			D	Dioscin	9.72125	29.2821	872.768	POS	0.186797	0.209755	0.195797	0.202768
823			D	1,8-Diaminooctane	-5.91401	26.6633	156.042	POS	0.000708444	0.000862185	0.000791649	0.000738792
824			D	Magnolol	-19.8781	24.9443	275.091	POS	0.000861167	0.000909855	0.000869558	0.000736908
825			D	Antirhine	-15.6702	24.3309	354.1	POS	0.00124146	0.00121792	0.000987253	0.00120494
826			D	Flavidin	-6.97606	23.403	249.09	POS	0.000540197	0.000612345	0.000751701	0.000476487
827			D	Chenodeoxycholic acid glycine conjugate	-15.1674	23.0979	457.098	POS	0.000749891	0.000733385	0.000726176	0.00060383
828			D	O-Benzyl-L-serine	-16.3378	22.9285	204.004	POS	0.000317454	0.000255825	0.000310123	0.000294318
829			D	all-trans-Retinoic acid	-17.4467	18.5019	310.201	POS	0.0096358	0.0112174	0.0103391	0.010273
830			D	Formiminoglutamic acid	16.593	16.3063	184.001	POS	0.0020944	0.00230489	0.00199948	0.00230545
831						49.1173	297.18	POS	0.816445	0.952005	0.854579	0.838526
832						175.007	501.308	POS	0.0358436	0.0360948	0.035124	0.0383254
834						19.9638	83.0602	POS	0.0221586	0.025492	0.0220916	0.02381
835						379.312	310.235	POS	0.0266341	0.0342452	0.0253029	0.028731
836						394.584	365.135	POS	0.0032067	0.00340928	0.00311965	0.00323879
838						395.159	572.331	POS	0.0235335	0.0269974	0.0222805	0.0205646
839						35.2041	387.179	POS	0.325989	0.304206	0.284219	0.352738
840						361.786	329.091	POS	0.00387625	0.00384091	0.00380236	0.00396835
841						34.2656	415.211	POS	0.528705	0.538339	0.472236	1.07804
842						309.094	490.252	POS	0.0347028	0.0390098	0.0330721	0.0281737
843						312.082	243.134	POS	0.00773579	0.00792488	0.0076406	0.00751477
844						193.654	226.082	POS	0.00559475	0.00610004	0.00487685	0.00589808
845						284.296	257.147	POS	0.029572	0.0217897	0.0275402	0.028191
846						336.245	138.938	POS	0.142702	0.134119	0.142774	0.143008
847						309.344	383.116	POS	0.0357907	0.0343297	0.0361321	0.0364916
848						24.3414	321.184	POS	0.00957519	0.00770535	0.00694883	0.00837115
849						25.8504	217.016	POS	0.00391145	0.00315781	0.00376069	0.00387193
850						180.795	250.104	POS	0.137457	0.117968	0.135633	0.128391
851						327.021	98.0711	POS	0.0656044	0.0748647	0.0687825	0.0700042
853						185.681	120.082	POS	0.00370125	0.00335065	0.00375155	0.00342047
854						32.9159	109.101	POS	0.00356342	0.00253705	0.00218025	0.00212618
855						24.2956	335.199	POS	0.0305904	0.0358868	0.0360015	0.0341624
856						361.762	307.11	POS	0.00687197	0.00644576	0.00638181	0.00698644
857						243.102	272.185	POS	0.00557794	0.00481734	0.00493116	0.00530686
858						203.559	358.294	POS	0.0200204	0.020236	0.0178963	0.0164463
859						198.893	594.375	POS	0.00645538	0.0119144	0.0109814	0.00717679
861						241.399	216.196	POS	0.00114626	0.0017088	0.00125542	0.00115213
862						34.2079	397.2	POS	0.0045916	0.00462522	0.00431097	0.00986453
864						581.349	161.128	POS	0.0191556	0.0192886	0.0109846	0.0149112
865						291.373	276.18	POS	0.00650621	0.00521474	0.00471355	0.00608285
866						270.216	244.154	POS	0.00975484	0.00825455	0.00946895	0.00945518
868						32.0998	338.341	POS	0.640603	0.710353	0.566838	1.5692
869						225.727	386.289	POS	0.00688737	0.00489197	0.00478758	0.0067587
872						311.751	218.092	POS	0.0129792	0.00999271	0.0111606	0.010232
873						211.052	208.133	POS	0.0255129	0.008993	0.0224699	0.0218304
875						314.81	229.154	POS	0.24194	0.219532	0.24035	0.239149
876						277.69	306.081	POS	0.00626025	0.00367027	0.00720377	0.00572273
878						44.8735	364.186	POS	0.0161621	0.017362	0.0153616	0.0175494
879						22.2066	133.052	POS	0.00136822	0.00165097	0.0014782	0.00145019
880						235.268	154.058	POS	0.00226588	0.00334032	0.00227557	0.00227914
881						312.962	571.166	POS	0.00541008	0.0051162	0.00563959	0.00505452
882						256.188	432.311	POS	0.0177892	0.0114758	0.0152567	0.0160375
883						39.2862	303.167	POS	0.043305	0.0468534	0.0415002	0.0417923
884						181.561	432.246	POS	0.0122097	0.0174985	0.0111928	0.0108324
885						344.46	245.106	POS	0.0101594	0.00888465	0.0102509	0.00949618
886						57.2657	288.288	POS	0.0350214	0.0505114	0.0426707	0.0326113
887						499.421	173.103	POS	0.0188035	0.0153025	0.0168729	0.0191977
888						347.827	143.081	POS	0.00680765	0.0071715	0.00506272	0.00649282
890						222.78	313.274	POS	0.00176852	0.00180061	0.00184589	0.00279229
891						251.225	110.071	POS	0.0329594	0.0291366	0.0319162	0.0353147
892						243.194	430.265	POS	0.0211323	0.0244803	0.0224242	0.0215738
893						227.545	384.274	POS	0.00477753	0.00296248	0.00311127	0.00424107
894						379.839	210.956	POS	0.0752575	0.0830631	0.0728612	0.0775982
896						251.061	207.112	POS	0.0608829	0.0901917	0.095414	0.0538133
897						380.241	538.293	POS	0.014739	0.0162318	0.0147788	0.0153838
898						214.345	328.247	POS	0.0271926	0.0261312	0.0253672	0.0236578
899						197.057	89.0707	POS	0.00263024	0.00439117	0.0028087	0.0033942
900						598.168	191.154	POS	0.0092609	0.0105694	0.00928125	0.0101882
901						331.454	89.0708	POS	0.00403395	0.00453444	0.00370267	0.00409016
902						30.7016	313.273	POS	0.00839991	0.00797323	0.00854172	0.0120607
903						263.231	266.138	POS	0.00247453	0.00162786	0.0044227	0.0024466
904						265.502	269.149	POS	0.0006069	0.000632448	0.000690256	0.000725735
905						316.512	464.237	POS	0.0135689	0.0126346	0.0130034	0.0136226
906						30.0267	371.1	POS	0.0117138	0.0130302	0.0119253	0.0117864
907						302.716	272.013	POS	0.0151977	0.015561	0.017449	0.0145888
908						255.994	372.222	POS	0.0122907	0.0138206	0.0132257	0.0128464
909						275.048	402.233	POS	0.00239512	0.00243711	0.0022505	0.0032357
910						144.951	235.118	POS	0.00923896	0.00944935	0.0082189	0.00944399
911						164.616	230.247	POS	0.00773241	0.0070573	0.00660839	0.0234907
912						307.769	291.131	POS	0.0187746	0.0212787	0.0190534	0.0191997
913						218.472	247.144	POS	0.0962467	0.0767364	0.064081	0.0832406
914						408.525	418.193	POS	0.00472237	0.00545462	0.0067664	0.0048142
915						273.159	358.207	POS	0.00362506	0.00394667	0.00362138	0.00484662
916						198.292	478.315	POS	0.00279766	0.00305175	0.0024446	0.00172559
917						76.1789	342.246	POS	0.526454	0.584748	0.511612	0.501532
918						247.784	518.317	POS	0.00947319	0.0109384	0.010371	0.00963748
919						309.894	404.179	POS	0.00284003	0.00286996	0.0028378	0.00214184
920						44.0083	319.162	POS	0.0485624	0.0542283	0.0500336	0.0503013
921						271.778	531.336	POS	0.00970048	0.0101818	0.00862033	0.0104444
922						256.611	289.125	POS	0.00530832	0.00563664	0.00573001	0.005182
923						47.7733	465.334	POS	0.00949636	0.01086	0.0101201	0.00954992
924						32.2384	376.259	POS	0.0201779	0.0217228	0.0178663	0.0439899
925						58.3788	210.112	POS	0.0309307	0.0311345	0.0308797	0.0268707
926						198.06	99.0551	POS	0.00888023	0.0113639	0.00847484	0.0108498
928						345.715	186.112	POS	0.0170476	0.0168801	0.0163561	0.0171899
929						617.284	126.055	POS	0.00163195	0.00175179	0.0016398	0.00162726
930						365.468	288.075	POS	0.00226456	0.00170117	0.00181525	0.00174085
931						301.098	302.196	POS	0.00496039	0.00465368	0.003637	0.00464233
932						234.756	532.333	POS	0.017865	0.0207103	0.0190843	0.0180095
933						217.293	518.321	POS	0.641496	0.670821	0.629993	0.689849
934						334.662	557.311	POS	0.0231515	0.0275953	0.0232713	0.0223958
935						85.4116	517.301	POS	0.196766	0.209908	0.183143	0.121867
936						56.428	170.117	POS	0.0459347	0.0589639	0.0432834	0.0450131
938						233.411	359.262	POS	0.00122669	0.00076337	0.000818031	0.00117554
939						590.766	351.177	POS	0.00694385	0.00834041	0.00758033	0.00704951
942						239.879	369.212	POS	0.00125864	0.00144339	0.00124889	0.0013381
944						49.2493	279.17	POS	0.964259	1.15763	1.0225	0.91776
945						279.837	417.24	POS	0.00619574	0.00628077	0.00620994	0.00521209
946						335.276	545.238	POS	0.00271966	0.00310892	0.00280184	0.00245102
947						258.578	416.249	POS	0.00997324	0.0114198	0.0107364	0.010069
948						33.5106	283.107	POS	0.286881	0.302339	0.241054	0.320298
949						26.6845	360.194	POS	0.000782159	0.000872847	0.000881219	0.000729818
950						77.3034	414.235	POS	0.0117511	0.0137665	0.00791961	0.0061591
952						324.255	527.248	POS	0.0152373	0.0153236	0.0141627	0.0164105
953						225.015	400.253	POS	0.0251421	0.0288604	0.027519	0.025811
954						57.7666	431.351	POS	0.00376929	0.00447894	0.00340884	0.0025343
956						391.568	486.301	POS	0.0183506	0.021944	0.0191846	0.0198352
957						234.334	286.201	POS	0.257164	0.209419	0.20564	0.239271
958						228.834	228.123	POS	0.0160944	0.0176618	0.0151254	0.016109
959						275.923	446.26	POS	0.00131178	0.00124187	0.00115899	0.00175097
960						245.774	464.191	POS	0.0055197	0.00642064	0.0057204	0.00550964
961						174.5	517.301	POS	0.299574	0.312296	0.266727	0.269809
962						239.865	386.239	POS	0.0284541	0.0327358	0.0300909	0.0285035
964						159.178	521.323	POS	0.0588145	0.0636813	0.0606647	0.0566763
966						309.557	491.256	POS	0.00864075	0.00929537	0.00795601	0.00699767
968						297.663	466.255	POS	0.0312497	0.0346524	0.027261	0.0288103
969						239.568	248.091	POS	0.00281124	0.00309615	0.00292014	0.00284794
971						197.858	198.062	POS	0.00220687	0.00268794	0.00221762	0.00265011
973						333.937	248.149	POS	0.0065805	0.00672941	0.00426679	0.00720926
974						361.763	136.048	POS	0.00340557	0.00343728	0.00325005	0.00304987
975						32.1532	198.185	POS	0.0186731	0.0181409	0.0155725	0.0244035
976						206.762	506.34	POS	7.17018	8.25877	7.30992	7.67706
977						263.527	190.097	POS	0.0204753	0.0186169	0.0203549	0.0204384
978						401.791	226.084	POS	0.0619584	0.0668512	0.0601234	0.0622141
979						50.5504	430.3	POS	0.114504	0.144322	0.131251	0.111505
980						19.7377	397.166	POS	0.00621906	0.00694261	0.00605006	0.00620509
981						69.8932	305.183	POS	0.496912	0.524744	0.456779	0.374471
982						314.459	578.326	POS	0.011793	0.0123503	0.0101056	0.0107498
983						279.257	203.081	POS	0.0133052	0.0122447	0.0144367	0.0119837
984						156.004	432.246	POS	0.0180281	0.0179978	0.0154069	0.0130426
985						69.9284	466.29	POS	0.0432944	0.0469661	0.0467329	0.03068
986						86.5483	518.303	POS	0.0570664	0.0668668	0.0476294	0.0345024
987						347.008	505.279	POS	0.0335025	0.0413753	0.0320707	0.0349124
988						57.6928	232.136	POS	0.00301893	0.00132446	0.00141573	0.00300684
989						278.055	385.244	POS	0.003459	0.00361421	0.00299748	0.00322419
990						152.022	332.196	POS	0.00297084	0.00301211	0.00308859	0.00214355
991						60.808	239.148	POS	0.0289363	0.0283014	0.0268644	0.0303717
992						313.693	577.323	POS	0.0373518	0.0385573	0.0376179	0.0385894
993						236.619	325.185	POS	0.00665387	0.00770597	0.00721282	0.00667481
994						232.289	465.304	POS	0.00956681	0.011117	0.0103465	0.00969647
995						23.0596	203	POS	0.00540046	0.00475088	0.00516305	0.0054295
996						326.483	174.123	POS	0.00928113	0.00922544	0.0118402	0.010387
997						280.106	437.311	POS	0.0114985	0.0124478	0.0121117	0.0115822
998						193.695	234.04	POS	0.00913755	0.00804333	0.0086293	0.00982083
999						198.276	518.306	POS	0.0173799	0.0188979	0.014429	0.0262987
1000						249.453	562.342	POS	0.00510307	0.00616004	0.00570394	0.0055021
1002						65.8986	592.387	POS	0.0165781	0.0206021	0.0158134	0.01258
1003						701.443	113.107	POS	0.00499378	0.00549694	0.00495787	0.00466093
1005						78.689	432.279	POS	0.00859683	0.00848995	0.00766309	0.0093557
1008						41.1585	196.133	POS	0.185031	0.204707	0.18746	0.198543
1009						366.221	203.139	POS	0.0274589	0.0302221	0.0264663	0.0297773
1010						207.977	550.395	POS	0.681381	0.860061	0.657089	0.610891
1011						237.831	243.134	POS	0.00321164	0.0031662	0.00228907	0.00303767
1012						331.46	563.343	POS	0.00804449	0.00983456	0.00826178	0.00758079
1013						174.427	504.326	POS	0.171504	0.197171	0.154909	0.193357
1014						53.4624	372.259	POS	0.115492	0.133516	0.122975	0.117275
1015						307.714	253.031	POS	0.020022	0.019513	0.0207133	0.0180609
1016						300.239	368.181	POS	0.00268807	0.00278852	0.00251572	0.00254159
1017						55.3965	566.381	POS	0.0214547	0.0223955	0.0158625	0.0165742
1019						61.6151	402.269	POS	0.0350747	0.0399019	0.0352954	0.0354831
1020						180.652	544.368	POS	0.0137333	0.0166517	0.0163084	0.0148735
1021						227.913	543.314	POS	0.581179	0.633396	0.530043	0.521727
1022						344.52	463.255	POS	0.00265159	0.0030809	0.00228586	0.00247467
1023						227.543	504.326	POS	0.67887	0.74862	0.615793	0.673345
1024						240.212	247.107	POS	0.00247976	0.00274565	0.00241644	0.00247954
1025						175.458	518.305	POS	0.0694158	0.0720707	0.0664849	0.0642035
1026						37.1259	528.373	POS	0.0571694	0.0680844	0.0566857	0.0569366
1027						345.537	117.066	POS	0.0491129	0.0813454	0.0780165	0.045794
1029						298.549	504.329	POS	0.0165894	0.0239457	0.0191541	0.017878
1030						328.07	562.332	POS	0.00583973	0.00627413	0.00545501	0.00383682
1032						227.079	419.265	POS	0.0401012	0.0472783	0.036218	0.0392254
1034						301.986	310.235	POS	0.0476674	0.0575654	0.0484782	0.0534801
1035						216.13	521.343	POS	1.31994	1.263	1.45139	1.19324
1037						198.84	289.256	POS	0.00772697	0.0105265	0.00694165	0.0076889
1038						180.071	442.301	POS	0.0146637	0.0163886	0.014654	0.014143
1039						346.952	289.15	POS	0.00353955	0.00351657	0.00456379	0.00355227
1040						239.35	302.196	POS	0.00286263	0.0022531	0.00252646	0.00288245
1041						317.45	301.212	POS	0.00352246	0.00366504	0.00319455	0.00329297
1042						232.397	538.359	POS	0.0235969	0.0252956	0.0230277	0.0244089
1043						280.882	479.214	POS	0.00217456	0.00188737	0.00222634	0.00129413
1045						55.6415	302.304	POS	0.0462181	0.0416185	0.0343152	0.343976
1047						59.2953	279.206	POS	0.0548711	0.0613072	0.0552111	0.0514659
1048						228.463	432.311	POS	0.0149471	0.0119447	0.0127773	0.0142875
1049						33.679	159.091	POS	0.00218811	0.00193512	0.00204367	0.00186142
1050						205.262	556.312	POS	0.0381956	0.0400551	0.0393412	0.0317716
1051						288.746	398.228	POS	0.00439652	0.00488729	0.00428396	0.00420915
1052						45.6803	384.259	POS	0.00835934	0.0112064	0.00951328	0.00809468
1053						275.967	509.335	POS	0.003028	0.00269793	0.00289757	0.00298967
1054						245.977	271.128	POS	0.0174938	0.0183006	0.0175176	0.0173871
1055						59.2011	481.338	POS	0.0325485	0.0317863	0.0318202	0.0330505
1056						34.8663	432.237	POS	0.770677	0.7935	0.706187	1.23868
1057						4.23271	397.166	POS	0.00525441	0.00649682	0.00502307	0.00517768
1058						300.758	349.073	POS	0.0195782	0.0222629	0.0181614	0.0204327
1059						271.776	413.017	POS	0.0454088	0.042718	0.0464162	0.0426408
1060						217.629	519.325	POS	0.134329	0.138989	0.136156	0.137483
1061						51.3016	467.286	POS	0.0301945	0.033851	0.0299815	0.0349059
1062						248.914	429.275	POS	0.00137069	0.00159129	0.00143246	0.00144311
1063						198.51	517.302	POS	0.107668	0.132625	0.102435	0.106655
1064						305.21	317.161	POS	0.00920277	0.00830091	0.00752935	0.00789472
1065						45.6542	342.238	POS	0.0448353	0.0406926	0.0438519	0.0458003
1066						324.631	528.251	POS	0.00275543	0.00285285	0.00250383	0.00254702
1067						64.1926	422.264	POS	0.320796	0.337415	0.35538	0.294785
1068						329.898	247.092	POS	0.00119533	0.00103332	0.000974062	0.00112848
1069						54.0289	330.336	POS	0.0261027	0.0214467	0.0181853	0.268257
1070						322.647	501.231	POS	0.00231215	0.00238964	0.00227897	0.00226903
1071						219.079	502.293	POS	0.108995	0.100976	0.110206	0.10413
1072						50.514	407.236	POS	0.0491812	0.0577693	0.047532	0.0482269
1073						148.544	534.337	POS	0.0587159	0.0688952	0.0459565	0.0554373
1074						232.696	548.352	POS	0.00218245	0.00192983	0.00153587	0.00222267
1076						26.6247	591.389	POS	0.00401063	0.00386124	0.00340082	0.00386463
1077						384.104	160.108	POS	0.0085381	0.00887293	0.00862864	0.00995164
1078						50.5528	406.232	POS	0.211413	0.252636	0.211477	0.21708
1079						37.76	406.233	POS	0.138641	0.140835	0.139256	0.140233
1080						26.6584	304.132	POS	0.00086697	0.00103124	0.000918207	0.000873545
1081						156.637	455.321	POS	0.061812	0.0671242	0.0638103	0.061522
1082						361.749	532.348	POS	0.518927	0.624934	0.536754	0.545859
1084						37.008	350.17	POS	0.0138697	0.0138637	0.0135921	0.0159789
1085						236.73	559.31	POS	0.0964094	0.0863938	0.0986919	0.11133
1086						270.318	337.175	POS	0.00352509	0.00372705	0.00312782	0.00309569
1087						208.538	516.337	POS	0.00972954	0.011296	0.0102915	0.0096843
1089						278.192	506.341	POS	0.292757	0.36096	0.123173	0.0542043
1090						61.1215	547.311	POS	0.0415717	0.0412427	0.0432254	0.0340801
1091						157.994	517.302	POS	0.158977	0.182995	0.175403	0.153253
1092						297.813	337.11	POS	0.0134131	0.0100048	0.0132575	0.00894061
1093						69.4425	390.237	POS	0.117445	0.12246	0.121916	0.0977699
1094						200.881	461.312	POS	0.102072	0.123468	0.0926028	0.0826319
1095						213.771	536.371	POS	0.0152956	0.0167274	0.0148929	0.014502
1096						42.0675	416.284	POS	0.0485876	0.0527147	0.0532029	0.0483616
1097						199.101	547.349	POS	0.0220373	0.0245242	0.0208031	0.0251607
1098						156.611	374.243	POS	0.0623495	0.0693838	0.0599981	0.0579172
1099						177.84	203.081	POS	0.013005	0.0146288	0.0124926	0.0113923
1100						227.424	503.322	POS	2.30186	2.67886	2.09205	2.28773
1101						186.066	391.053	POS	0.0591981	0.0734892	0.0585159	0.0542841
1102						50.514	422.227	POS	0.218856	0.239214	0.232829	0.229626
1103						208.11	518.342	POS	0.013044	0.013854	0.0103524	0.0104948
1104						289.764	591.301	POS	0.00227745	0.0023382	0.00204803	0.00206589
1105						19.8153	165.113	POS	0.00260068	0.00294253	0.00261143	0.00258144
1106						314.683	479.25	POS	0.00193167	0.00194301	0.0017108	0.00170711
1107						212.831	517.338	POS	0.0845528	0.0926274	0.0878507	0.0828973
1108						215.319	458.295	POS	0.0123311	0.0156675	0.0139016	0.00980875
1110						212.626	538.385	POS	0.0775704	0.0782766	0.0758878	0.0883796
1111						241.409	554.332	POS	0.00623992	0.00618182	0.00564443	0.00644024
1113						199.287	392.254	POS	0.0651904	0.0845896	0.0621568	0.0697105
1114						302.318	275.013	POS	0.0129241	0.0158296	0.0138237	0.01322
1115						152.091	206.154	POS	0.00669641	0.00842888	0.00599939	0.00678192
1116						198.09	390.238	POS	0.0355358	0.0433774	0.0340265	0.0397217
1118						94.6648	407.237	POS	0.0483239	0.0756861	0.0466749	0.0268463
1119						32.8527	352.32	POS	0.0615507	0.053306	0.0500064	0.0707887
1122						175.604	520.32	POS	0.276347	0.288523	0.265023	0.253862
1123						245.566	474.29	POS	0.0162816	0.0188656	0.0172257	0.0165661
1124						201.294	491.321	POS	0.0344919	0.045653	0.0348424	0.0313696
1125						63.0708	534.299	POS	0.0573392	0.0560004	0.0574256	0.051097
1126						240.624	522.337	POS	0.0257311	0.0289373	0.0256651	0.0348949
1127						158.308	519.317	POS	1.28561	1.3534	1.25107	1.13323
1128						144.537	461.275	POS	0.133416	0.133444	0.13069	0.145493
1130						229.574	297.217	POS	0.00414853	0.00614305	0.00508001	0.00483747
1133						278.143	110.071	POS	0.0351888	0.0288343	0.0324049	0.0242219
1135						309.125	450.259	POS	0.0200052	0.0203923	0.0169598	0.0170973
1136						317.771	378.202	POS	0.013936	0.014827	0.01301	0.013935
1137						229.19	516.338	POS	0.004896	0.00566147	0.0051298	0.00525055
1138						279.511	221.111	POS	0.0133671	0.0113382	0.0130841	0.00978586
1139						309.76	363.09	POS	0.0398262	0.041298	0.0365525	0.0420277
1140						303.426	263.061	POS	0.0114384	0.0125112	0.011552	0.01301
1142						156.235	265.191	POS	0.0290758	0.0323434	0.0292367	0.027592
1143						66.1269	518.304	POS	0.0310534	0.0319786	0.0289203	0.0260988
1144						202.119	520.357	POS	0.0889643	0.110602	0.090943	0.0842979
1145						29.3844	355.07	POS	0.00175164	0.00209067	0.00179686	0.00171886
1146						52.1302	399.282	POS	0.0162548	0.0184315	0.0165456	0.0171278
1147						180.77	566.374	POS	0.00302431	0.00302597	0.00295847	0.00337901
1148						150.771	533.334	POS	0.233081	0.21777	0.210521	0.195954
1149						63.7756	450.296	POS	0.0803451	0.0860351	0.0778722	0.0671455
1150						228.515	563.379	POS	0.351539	0.407249	0.380285	0.339024
1151						381.243	578.331	POS	0.0111053	0.0130737	0.0110716	0.0109244
1152						368.981	266.097	POS	0.0113257	0.00979631	0.0123145	0.0101635
1153						198.129	137.046	POS	0.113929	0.0953314	0.102623	0.127166
1154						230.453	215.064	POS	0.0216064	0.0286063	0.0210613	0.0232084
1155						191.911	112.087	POS	0.00115529	0.00184973	0.0010019	0.00114267
1156						303.239	227.102	POS	0.0352798	0.0327622	0.0376263	0.03492
1159						158.661	561.363	POS	0.021507	0.022746	0.021332	0.0175117
1160						91.2616	282.189	POS	0.155685	0.224427	0.154625	0.116468
1161						47.8993	172.133	POS	3.85158	4.65445	4.50408	3.98937
1162						435.789	237.036	POS	0.00167519	0.0023725	0.00290783	0.0013128
1163						49.7889	180.138	POS	0.0372936	0.0408326	0.0342059	0.0348411
1165						435.81	310.201	POS	0.00334557	0.00362173	0.00322881	0.00369858
1166						85.7064	476.306	POS	0.00420992	0.0036952	0.00372434	0.00499696
1167						293.726	228.01	POS	0.0166082	0.0190082	0.0167583	0.0168736
1168						50.334	328.232	POS	0.0923285	0.104419	0.101345	0.0937067
1171						361.765	249.156	POS	0.00332316	0.00291167	0.00299766	0.00323845
1172						249.656	87.0915	POS	0.0261187	0.0303967	0.0299328	0.0248041
1173						22.4015	530.399	POS	0.00806704	0.00948598	0.00914446	0.00997995
1174						315.646	197.089	POS	0.0204469	0.0114443	0.0165764	0.0156975
1175						271.16	279.095	POS	0.0105601	0.0107375	0.0106133	0.0107665
1177						198.905	265.154	POS	0.00443403	0.0051148	0.00476775	0.00369179
1178			D	3-Dehydroquite	-21.17	716.323	191.154	POS	0.00119696	0.00138222	0.00136799	0.00125077
1179						714.23	114.091	POS	0.0121233	0.0131813	0.0115684	0.0121207
1180			D	Calcium hydroxide	-4.83573	712.633	75.0996	POS	0.0666001	0.0747431	0.0627707	0.0600743
1181						711.904	272.969	POS	0.00553357	0.00618057	0.00474294	0.00563539
1182						711.428	131.042	POS	0.00141706	0.00161886	0.00153385	0.00148845
1183						708.875	74.0962	POS	1.7485	1.84035	1.7408	1.62665
1184						708.553	324.076	POS	0.00181247	0.00205509	0.00179508	0.00189216
1185						707.733	265.003	POS	0.00294893	0.00378467	0.00269989	0.00308553
1186			D	Calcium oxalate	-17.5579	707.424	129.102	POS	0.000514047	0.000588506	0.000530185	0.000553067
1187						705.668	158.096	POS	0.00120291	0.0013793	0.00118884	0.00130876
1188						703.581	102.128	POS	0.149518	0.170551	0.149609	0.152923
1189						703.566	296.045	POS	0.00520147	0.00653165	0.00470127	0.00525736
1190			D	3-Dehydroquite	-21.1139	700.827	191.154	POS	0.00156775	0.00176271	0.00154588	0.00164144
1191			D	2,3,6-Trihydroxypyridine	11.2592	698.359	128.107	POS	0.00349106	0.00381782	0.00378986	0.00378798
1192						691.934	114.091	POS	0.0090433	0.0101634	0.00888511	0.00973364
1195			D	Aplysil	-15.9346	689.747	310.201	POS	0.00678239	0.00822021	0.00756488	0.0072426
1196						688.867	143.154	POS	0.00247186	0.00257255	0.00238281	0.0025979
1197			D	3-Dehydroquite	-21.2128	683.449	191.154	POS	0.00144517	0.00168151	0.00139801	0.00173725
1199						680.87	265.003	POS	0.00276785	0.0033037	0.00313728	0.00292402
1200						674.355	272.969	POS	0.00451158	0.00518121	0.00476131	0.00452463
1204						656.308	694.986	POS	0.000252235	0.000278905	0.00024269	0.000218628
1205						656.23	296.045	POS	0.00645331	0.00712367	0.00629446	0.00536361
1209						651.402	156.138	POS	0.00576277	0.00526275	0.00528583	0.00530349
1210						650.583	143.154	POS	0.00413287	0.00460085	0.00397539	0.0038011
1213						648.404	158.096	POS	0.00471328	0.00542152	0.00464287	0.00500104
1214						647.936	209.013	POS	0.00416707	0.00484407	0.00408203	0.0048464
1216						645.599	438.377	POS	0.000305042	0.000358145	0.000311424	0.000323918
1218						643.779	272.969	POS	0.0062123	0.0069998	0.00614954	0.00672036
1219						642.271	570.926	POS	0.000527503	0.00061871	0.000532724	0.000503948
1221			D	Bromoxynil	5.95776	641.812	277.922	POS	0.00123138	0.0012122	0.00134654	0.0012685
1222						641.387	680.48	POS	0.00179461	0.00188378	0.00152499	0.00166302
1223						639.889	388.212	POS	0.00572751	0.00514302	0.00525749	0.00467572
1224						638.866	529.873	POS	0.000763671	0.000836854	0.000769834	0.000833266
1225						638.035	625.853	POS	0.00044955	0.000501784	0.000465675	0.000446951
1226						637.203	571.918	POS	0.00116019	0.0011615	0.00116511	0.00119964
1228			D	3-hydroxy-2-isobutyrate	14.5436	636.295	104.107	POS	0.0015319	0.00171495	0.00165509	0.00171599
1230			D	N-Dimethyl-2-aminoethylphosphote	-9.99788	631.951	154.122	POS	0.000716642	0.00095745	0.000757977	0.000767641
1231						630.872	114.091	POS	0.002916	0.00315558	0.00286237	0.00270354
1232						629.785	296.045	POS	0.0164368	0.0166719	0.0163822	0.0133624
1233			D	Nitrosylsulfuric acid	-20.0124	629.13	128.082	POS	0.00049602	0.000571337	0.000506095	0.000550054
1234						627.391	930.846	POS	0.00100404	0.00118003	0.00099671	0.00104579
1236			D	Cyanidin-3-(p-coumaroyl)-rutinoside-5-glucoside	14.0948	625.947	904.829	POS	0.00146747	0.00162362	0.001577	0.00162259
1237						623.818	146.98	POS	0.000584676	0.000687257	0.000584336	0.00061331
1238						623.326	876.798	POS	0.00154037	0.00164725	0.00165134	0.00157086
1239			D	Isovitexin 2'-O-[4-hydroxy-(E)-cinnamoyl-(->6)-beta-D-glucopyranosyl] 4'-O-beta-D-glucopyranoside	10.9815	623.178	903.819	POS	0.00203331	0.00250667	0.00200255	0.00219451
1240						623.133	902.816	POS	0.00368974	0.0044914	0.0037672	0.00366816
1241			D	3-Dehydroquite	-20.3632	621.102	191.154	POS	0.00173349	0.00188404	0.00193729	0.00176583
1242						619.994	900.802	POS	0.00179691	0.00202314	0.00177086	0.00171514
1243						618.484	90.0912	POS	0.00440295	0.00468918	0.00431173	0.00465868
1245						617.445	627.844	POS	0.000687705	0.00065049	0.000633408	0.00065115
1246			D	Chlorhexidine glucote	20.4095	617.307	898.783	POS	0.000886595	0.000996387	0.000892849	0.000963887
1247						616.231	620.879	POS	0.000439676	0.000491391	0.000510878	0.000466102
1248			D	Annocin	-14.2887	614.647	597.877	POS	0.000678417	0.000759427	0.000719565	0.00072315
1249						614.373	279.159	POS	0.000629765	0.000688522	0.000642916	0.000676601
1250			D	Dihydroergocristine mesylate	-8.93203	614.291	708.837	POS	0.000462527	0.000482953	0.00045578	0.000446523
1251						613.632	147.076	POS	0.00248061	0.00272685	0.00279461	0.00265356
1253						612.711	399.891	POS	0.000705583	0.00083843	0.0007922	0.000736635
1257						611.168	122.081	POS	0.0554871	0.0676019	0.0484502	0.0601844
1258						610.564	90.0548	POS	0.0019979	0.00232141	0.00189577	0.00200243
1260						610.012	144.065	POS	0.00196716	0.00220408	0.00198362	0.00180754
1261						609.798	203.081	POS	0.0032815	0.00369288	0.00315609	0.00359362
1262						609.623	268.014	POS	0.00135859	0.0015629	0.00134813	0.00132338
1263						609.543	84.0442	POS	0.000962378	0.00114611	0.000942462	0.000929403
1264			D	Diisopropyl phosphate	-9.91927	609.186	183.16	POS	0.000511279	0.000522535	0.000502328	0.0005669
1265						607.514	97.0758	POS	0.00147217	0.00173153	0.00140573	0.00146038
1267						606.344	115.086	POS	0.00109478	0.00152591	0.00159875	0.000875192
1268			D	Dimefox	-9.24164	605.404	155.129	POS	0.00122348	0.00133487	0.00119373	0.00143437
1274						602.023	121.084	POS	0.00113938	0.0011455	0.00102398	0.00107674
1278						600.657	170.129	POS	0.00224598	0.00259213	0.00218358	0.00265596
1280			D	Phosfolan	-10.2197	600.032	256.299	POS	0.00211877	0.00219134	0.00242693	0.00205259
1282			D	Flumazenil	13.3445	599.088	304.3	POS	0.00206614	0.00235906	0.0019739	0.00210696
1283						599.077	499.892	POS	0.000607867	0.000680416	0.000600786	0.000609564
1284			D	Nebularine	16.2419	598.885	253.238	POS	0.00231867	0.00279116	0.00238875	0.00239247
1285			D	Maculosine	10.4876	598.865	332.331	POS	0.000648613	0.000672371	0.000660135	0.000674184
1287			D	5'-Methylthioadenosine	18.9797	597.792	298.346	POS	0.000773225	0.000872232	0.000788213	0.00080178
1288						597.607	205.17	POS	0.00431816	0.00501436	0.00405989	0.00446356
1291						596.684	422.912	POS	0.000531353	0.000604492	0.00053265	0.000524007
1295						596.47	663.453	POS	0.00125955	0.00146404	0.00145561	0.00137644
1296						596.454	680.479	POS	0.00328157	0.00377211	0.00367695	0.00361429
1297						596.453	681.482	POS	0.00147088	0.00171847	0.00169624	0.00155478
1299						595.962	183.149	POS	0.000630683	0.00067398	0.000567809	0.000626178
1301			D	N-Methyl-N'-nitro-N-nitrosoguanidine	-24.1668	595.727	148.097	POS	0.00215595	0.00275074	0.00197567	0.00223323
1302						595.544	219.185	POS	0.00155084	0.0017145	0.00152328	0.00159538
1303						595.238	153.066	POS	0.000573959	0.000651485	0.000538931	0.000653627
1304						595.138	784.584	POS	0.00168216	0.00188449	0.00169597	0.00174193
1305						594.805	512.926	POS	0.00137739	0.00151646	0.00136738	0.00131399
1306						594.385	189.997	POS	0.000400459	0.000474913	0.000451466	0.000412926
1308						593.778	574.481	POS	0.00103862	0.00121194	0.0010535	0.00103866
1309						593.736	552.499	POS	0.00151783	0.00174298	0.00149641	0.00162395
1310						593.619	526.483	POS	0.000443081	0.000543175	0.000475937	0.000491288
1311			D	1-Hydroxy-3-methoxy-7-primeverosyloxyxanthone	17.0891	593.418	553.502	POS	0.000420479	0.000479278	0.000422682	0.000423068
1312						593.141	530.843	POS	0.00635088	0.00774798	0.00623863	0.00812076
1313						593.121	225.207	POS	0.0291621	0.0300038	0.0272942	0.022991
1314			D	3-Sulfopyruvate	3.87982	593.073	169.133	POS	0.0377228	0.0411642	0.0357932	0.0367065
1315						592.506	122.081	POS	0.0732165	0.077898	0.0704221	0.0863536
1316			D	Dihydrokaempferol	-11.2425	592.326	289.256	POS	0.0774238	0.0909942	0.0787439	0.0805549
1317						592.324	210.185	POS	0.00130234	0.00147271	0.00123325	0.00149312
1318			D	Cyanidin	5.17975	592.233	288.253	POS	0.438359	0.526782	0.437401	0.458684
1319						592.06	208.169	POS	0.0308434	0.0357768	0.0305359	0.0319271
1320						591.974	261.109	POS	0.00199632	0.00228369	0.00190827	0.00208626
1321			D	Paraoxon	-24.6046	591.869	276.196	POS	0.00201624	0.00194548	0.00192037	0.00216929
1322						591.642	995.967	POS	0.000344822	0.000403195	0.000366093	0.000369596
1323						591.574	312.241	POS	0.000777439	0.000887873	0.000751615	0.000789053
1324			D	Orellanine	11.834	591.4	253.191	POS	0.00116198	0.00139165	0.00120466	0.0012232
1325						591.333	309.217	POS	0.00052311	0.000560862	0.000551856	0.000502154
1326						590.958	492.402	POS	0.000666759	0.000860993	0.000752057	0.000631633
1329						590.077	365.135	POS	0.00486277	0.00603976	0.00476503	0.00534524
1331						589.641	310.235	POS	0.105334	0.12534	0.105893	0.0967487
1332						588.68	156.076	POS	0.136657	0.134364	0.120776	0.126002
1333						588.477	239.001	POS	0.00684789	0.0101408	0.00740852	0.00801892
1334						588.293	170.092	POS	0.00821858	0.00854905	0.00768339	0.00756043
1335						587.292	241.031	POS	0.00913608	0.0104486	0.00818196	0.00972967
1336						587.236	195.121	POS	0.0225026	0.0260739	0.0229817	0.0246047
1338			D	Quisqualic acid	22.0435	585.39	190.138	POS	0.0114715	0.0112372	0.00929218	0.0128857
1339						585.055	188.957	POS	0.00121898	0.00152627	0.00135786	0.00127971
1341						584.737	220.925	POS	0.00928293	0.0118148	0.00934596	0.0106693
1345			D	TG(18:4(6Z,9Z,12Z,15Z)/24:1(15Z)/22:6(4Z,7Z,10Z,13Z,16Z,19Z))	6.55623	584.001	1010.61	POS	0.000478602	0.000532895	0.000489159	0.000483873
1346						583.923	148.116	POS	0.00778837	0.00917068	0.00813967	0.00700393
1347			D	Monodehydroascorbate	-8.76492	583.794	176.122	POS	0.192505	0.164059	0.196557	0.199729
1348						583.45	849.033	POS	0.00474519	0.00694132	0.00776591	0.00422563
1349						582.847	719.429	POS	0.0132277	0.0147614	0.0135515	0.0143194
1350			D	TG(22:1(13Z)/22:6(4Z,7Z,10Z,13Z,16Z,19Z)/o-18:0)	-14.1678	582.08	976.615	POS	0.00052359	0.000574223	0.000552663	0.000528698
1352			D	CDP-DG(16:1(9Z)/20:4(5Z,8Z,11Z,14Z))	21.7974	580.22	1001.14	POS	0.000282463	0.000329748	0.000272964	0.000333024
1354						578.877	70.065	POS	0.0177203	0.0175591	0.0159639	0.0159912
1359						571.936	122.081	POS	0.03807	0.043994	0.0402887	0.0418328
1360			D	Chlorotrianisene	21.5199	570.478	381.879	POS	0.000371543	0.000441433	0.000330208	0.000359977
1363						568.259	951.588	POS	0.00113903	0.00121053	0.00108228	0.00119107
1364						567.555	842.533	POS	0.000414926	0.000467628	0.000405217	0.000452177
1366						567.514	242.105	POS	0.000353778	0.000403182	0.00036748	0.000374862
1367						565.35	761.484	POS	0.0124244	0.0146818	0.0196253	0.0120581
1368			D	Monodehydroascorbate	-8.50492	563.855	176.122	POS	0.0625187	0.048756	0.0484891	0.0614489
1369						563.148	697.446	POS	0.00613222	0.00876428	0.00579432	0.0055467
1370			D	28-Glucosylarjunolate 3-[rhamnosyl-(1->3)-glucuronide]	7.74314	560.908	974.12	POS	0.000305053	0.000372475	0.00032919	0.00034557
1373						558.054	189.134	POS	0.0895383	0.073376	0.0805058	0.0919247
1374			D	PC(o-22:0/22:6(4Z,7Z,10Z,13Z,16Z,19Z))	18.5621	557.482	877.303	POS	0.00521171	0.00649459	0.00642045	0.00517819
1375						557.278	825.765	POS	0.00161149	0.0018602	0.00160704	0.00162256
1376			D	Quisqualic acid	22.3245	556.674	190.138	POS	0.0056458	0.00501231	0.00585577	0.0052202
1377						556.588	1011.6	POS	0.000902994	0.00104185	0.000938891	0.000961764
1378			D	(+)-Chebulic acid	11.0986	555.623	357.25	POS	0.00409754	0.00362478	0.00376643	0.00409819
1379						555.21	225.207	POS	0.0197518	0.0202295	0.0161492	0.0189456
1380						552.212	246.181	POS	0.00196017	0.00182653	0.00195966	0.00182093
1381						550.155	1001.31	POS	0.00118348	0.0013155	0.00113561	0.00126172
1382						550.054	156.077	POS	0.0960733	0.102966	0.106829	0.113221
1384						549.306	942.217	POS	0.000373027	0.000433339	0.000397473	0.000480672
1385						548.891	1032.32	POS	0.00157726	0.00167833	0.0015704	0.00172805
1386			D	Sirohydrochlorin	6.10076	548.744	863.844	POS	0.000909243	0.00102759	0.000889055	0.000930747
1387						548.525	1038.12	POS	0.000838754	0.000903233	0.000841158	0.000913885
1388			D	TG(20:0/20:4(5Z,8Z,11Z,14Z)/20:0)	-3.79658	547.755	968.579	POS	0.00251833	0.002585	0.00240392	0.00259676
1390						547.012	516.898	POS	0.000254559	0.000295882	0.000262196	0.000284624
1391						544.402	789.798	POS	0.000429035	0.000467091	0.000400553	0.000466123
1392						544.059	774.963	POS	0.00901101	0.010903	0.00898102	0.00904143
1393						542.681	240.111	POS	0.000618603	0.000677963	0.000609706	0.000630354
1394			D	TG(22:1(13Z)/22:6(4Z,7Z,10Z,13Z,16Z,19Z)/22:6(4Z,7Z,10Z,13Z,16Z,19Z))	24.5413	542.019	1034.65	POS	0.000354369	0.00040264	0.000398255	0.000397344
1395						541.984	775.463	POS	0.00704606	0.00913369	0.00713994	0.00661091
1396						541.919	761.484	POS	0.0183116	0.0203573	0.0189622	0.0171702
1397						541.284	925.238	POS	0.000470164	0.000522898	0.00043966	0.000531133
1398						541.238	838.497	POS	0.000763426	0.000843536	0.000790454	0.000832755
1399			D	p-Nitrophenyl-O-ethyl ethylphosphote	-24.5065	541.038	260.197	POS	0.00112783	0.00110885	0.00109507	0.000989062
1400						540.83	469.937	POS	0.000507158	0.000477294	0.0004559	0.000554943
1401						539.005	210.121	POS	0.000368489	0.000611695	0.000642426	0.000311855
1402						538.562	282.049	POS	0.000900886	0.0011087	0.00084194	0.000896219
1403			D	sn-Glycero-3-phosphoethanolamine	-15.974	536.143	216.145	POS	0.000737278	0.00104193	0.00121516	0.000567686
1405						533.004	973.946	POS	0.00104747	0.0012981	0.00117858	0.00105763
1406						532.389	994.438	POS	0.000714425	0.000880037	0.000753446	0.000846786
1407						531.986	468.931	POS	0.000732292	0.000789171	0.000636801	0.000823072
1408			D	Rebaudioside A	-13.8995	530.766	968.007	POS	0.000826261	0.000821144	0.000764453	0.000883257
1409						530.404	844.862	POS	0.000449838	0.000518765	0.000386401	0.0004243
1410						530.326	1013.24	POS	0.00198329	0.00268402	0.00198406	0.00178151
1411						530.261	1013.04	POS	0.00220592	0.00319113	0.00220177	0.00211312
1412			D	(3E,5Z,8Z)-Tetradecatrienoyl-CoA	-6.04601	529.859	968.811	POS	0.00343385	0.00412165	0.00298233	0.00335564
1413						529.828	906.36	POS	0.00101521	0.00105974	0.000978427	0.00107022
1414						529.783	991.026	POS	0.00468271	0.0064926	0.00544669	0.00413905
1415						529.674	990.825	POS	0.00550427	0.00802635	0.00557219	0.00452114
1416						529.574	990.431	POS	0.00224133	0.00265445	0.00231981	0.00229735
1417						529.433	991.428	POS	0.0023434	0.00297087	0.00223171	0.00199225
1418			D	AP 23573	12.2081	529.207	991.225	POS	0.00349711	0.00470276	0.00310436	0.00308813
1420			D	3-Oxo-4(R),8-dimethyl-nonanoyl-CoA	-9.15107	529.072	950.793	POS	0.00134411	0.00159458	0.00126174	0.00137757
1421						529.05	968.414	POS	0.00436209	0.00587259	0.00461593	0.00445581
1422						528.86	949.798	POS	0.0026733	0.00357306	0.0024322	0.00279311
1423						528.768	972.213	POS	0.00244828	0.00271781	0.00182612	0.00214316
1424						528.758	994.429	POS	0.00148641	0.0018654	0.00140857	0.0015127
1425						528.717	928.382	POS	0.00143969	0.0014486	0.00120596	0.00146619
1426						528.674	950.199	POS	0.00188744	0.00258273	0.00196446	0.00190616
1427			D	PIP2(16:0/16:0)	15.8655	528.598	972.014	POS	0.00262783	0.00319162	0.00232395	0.0023934
1428						528.596	906.368	POS	0.00178969	0.00214135	0.00174079	0.0017985
1429			D	TG(20:5(5Z,8Z,11Z,14Z,17Z)/20:5(5Z,8Z,11Z,14Z,17Z)/20:5(5Z,8Z,11Z,14Z,17Z))	-8.6012	528.545	946.4	POS	0.0093932	0.0116423	0.00942864	0.00936296
1430						528.539	968.209	POS	0.00286601	0.00354179	0.00290758	0.00288104
1431						528.484	946.196	POS	0.00744964	0.00924563	0.00808315	0.00764793
1432						528.372	953.406	POS	0.00182994	0.00239938	0.00156976	0.00164335
1433						528.358	990.423	POS	0.00231114	0.00305838	0.00249148	0.00205982
1434						528.284	971.806	POS	0.00196426	0.00278794	0.00202858	0.00186223
1435						528.046	950	POS	0.00296884	0.00373791	0.00292173	0.0027522
1436			D	(1R,16Z,24E,26E,28Z)-1,13,18-trihydroxy-12-[1-(4-hydroxy-3-methoxycyclohexyl)propan-2-yl]-19,30-dimethoxy-15,17,21,23,29,35-hexamethyl-11,36-dioxa-4-azatricyclo[30.3.1.0hexatriaconta-16,24,26,28-tetraene-2,3,10,14,20-pentone	-5.03217	528.011	931.189	POS	0.00204307	0.00235509	0.00168051	0.00186112
1437						528.011	945.995	POS	0.00401422	0.00482105	0.00426276	0.00385841
1438						528.004	927.987	POS	0.00154384	0.00191405	0.00125735	0.00146128
1439						527.97	924.181	POS	0.0133393	0.0162719	0.0131058	0.014269
1440						527.955	993.82	POS	0.00154706	0.00188865	0.00172601	0.00149299
1441			D	TG(18:3(6Z,9Z,12Z)/22:6(4Z,7Z,10Z,13Z,16Z,19Z)/18:3(6Z,9Z,12Z))	-20.9339	527.919	924.383	POS	0.0124197	0.0162024	0.0125985	0.0130428
1442			D	3(S)-Hydroxy-2(S),6-dimethyl-heptanoyl-CoA	20.7238	527.852	924.782	POS	0.00425594	0.00549226	0.00445124	0.00383636
1443						527.801	928.778	POS	0.00176935	0.00223568	0.0015577	0.00161538
1444						527.799	993.423	POS	0.00143874	0.00166209	0.00140834	0.00132372
1445						527.79	880.156	POS	0.00636138	0.00784534	0.0066989	0.00758467
1447						527.688	923.982	POS	0.0122095	0.01448	0.0107018	0.0114977
1448						527.559	949.399	POS	0.00266524	0.00329142	0.00269065	0.00270347
1449						527.528	902.17	POS	0.0126198	0.0152339	0.0122746	0.013139
1450						527.482	902.369	POS	0.00937892	0.0111145	0.00844904	0.00948068
1451						527.435	923.78	POS	0.0067568	0.00796433	0.00610962	0.00581633
1452						527.338	935.39	POS	0.000609911	0.000921856	0.000663554	0.000665154
1453						527.287	901.969	POS	0.0155425	0.0191655	0.0153213	0.0159829
1454						527.278	924.583	POS	0.0115868	0.0136074	0.0112062	0.010807
1455						527.266	901.768	POS	0.0125622	0.0151669	0.0137004	0.0123086
1456						527.259	879.955	POS	0.0111368	0.0136241	0.0101736	0.0118196
1457			D	PC(22:1(13Z)/24:1(15Z))	-2.01038	527.255	927.385	POS	0.00322524	0.0041365	0.00371398	0.00294665
1458						527.205	927.788	POS	0.00373083	0.00501399	0.00342163	0.0031746
1459						527.106	879.753	POS	0.0145061	0.01732	0.0147186	0.0161669
1460			D	Officilisnin I	-13.2447	526.942	922.069	POS	0.00131718	0.00154765	0.00127735	0.00148851
1461						526.936	971.004	POS	0.00171753	0.00170859	0.00179248	0.00173491
1462						526.833	971.409	POS	0.00240611	0.00272203	0.0024923	0.00240062
1463			D	Corchorusoside E	-5.71331	526.817	861.938	POS	0.00201193	0.00232145	0.0017972	0.00209878
1464						526.751	857.34	POS	0.00872292	0.0107595	0.00923374	0.00943615
1465						526.63	839.724	POS	0.000966992	0.00105054	0.000854867	0.00122276
1466			D	Malonylawobanin	19.2168	526.582	860.738	POS	0.00161066	0.00203229	0.00192205	0.0017983
1467						526.582	948.788	POS	0.00206319	0.00219776	0.00203349	0.00194983
1468						526.559	857.139	POS	0.00408216	0.00547728	0.00341312	0.00428291
1469						526.515	839.326	POS	0.000896209	0.00103098	0.000846093	0.0010221
1470						526.512	971.206	POS	0.00258214	0.00293787	0.00278641	0.00255877
1471						526.437	902.573	POS	0.00878082	0.010758	0.00819153	0.00841384
1472						526.432	980.419	POS	0.00108851	0.00124898	0.00094873	0.000983716
1473						526.346	879.352	POS	0.00710252	0.00866093	0.00730013	0.00762962
1474						526.283	927.182	POS	0.00397959	0.0041608	0.00376235	0.00408298
1475			D	PS(20:2(11Z,14Z)/22:6(4Z,7Z,10Z,13Z,16Z,19Z))	17.3613	526.256	861.145	POS	0.0026425	0.00325559	0.00241169	0.00247188
1476						526.229	952.398	POS	0.000804524	0.000884093	0.000888683	0.000773944
1477						526.194	426.884	POS	0.00063449	0.00073581	0.000549991	0.000577645
1478			D	PE-NMe(22:0/24:1(15Z))	-2.75774	526.194	901.366	POS	0.00264839	0.00311286	0.00250602	0.00288104
1479						526.158	860.944	POS	0.00228316	0.00276176	0.0021371	0.00195258
1480						526.058	949.193	POS	0.00336572	0.00359644	0.00336432	0.00319876
1481			D	3,4-dihydroxy-5-all-trans-decaprenylbenzoate	19.103	526.01	835.327	POS	0.00708125	0.00823617	0.00655501	0.00725903
1482						525.887	980.014	POS	0.000941343	0.00104243	0.000915953	0.00082383
1483						525.85	954.321	POS	0.0020422	0.00219891	0.00200402	0.00210766
1484						525.819	862.297	POS	0.00225284	0.00255132	0.00235437	0.00248564
1485			D	TG(18:0/22:4(7Z,10Z,13Z,16Z)/o-18:0)	10.8352	525.8	926.579	POS	0.00394168	0.00462451	0.00399558	0.00399035
1486						525.708	948.992	POS	0.002612	0.00284183	0.00271887	0.00264492
1487			D	PRE	-12.7653	525.701	957.801	POS	0.000672061	0.000773117	0.000797328	0.000733725
1488						525.563	838.728	POS	0.00170302	0.00211593	0.00174393	0.00140597
1489						525.537	930.384	POS	0.00135685	0.00179052	0.00132982	0.00144376
1490						525.492	223.045	POS	0.000706544	0.000941361	0.0006624	0.00071383
1491						525.429	813.114	POS	0.00448147	0.00533215	0.00331535	0.00529032
1492						525.352	949.603	POS	0.00668805	0.00843359	0.00678401	0.00641886
1493			D	TG(14:0/22:4(7Z,10Z,13Z,16Z)/24:0)	11.0176	525.296	968.617	POS	0.0140947	0.0177092	0.0123928	0.0134028
1494			D	Chlorotrianisene	24.4001	525.169	381.881	POS	0.000448767	0.000562403	0.000433901	0.000432135
1496			D	TG(14:0/15:0/22:6(4Z,7Z,10Z,13Z,16Z,19Z))	-5.26429	525.012	838.327	POS	0.00190549	0.00209734	0.00183721	0.00194118
1497						524.988	959.071	POS	0.00154239	0.00172517	0.00135043	0.0015472
1498						524.902	813.314	POS	0.00541847	0.00626955	0.00516393	0.00532673
1499						524.895	930.179	POS	0.00138505	0.00149624	0.00134704	0.00140183
1500						524.874	907.162	POS	0.000941873	0.00102888	0.000853354	0.000895684
1502						524.635	926.377	POS	0.00131642	0.00139369	0.00140617	0.00137684
1503			D	PS(22:2(13Z,16Z)/24:1(15Z))	-9.00316	524.604	927.31	POS	0.0023517	0.00277104	0.00244567	0.00248248
1504			D	2-amino-4-({1-[(carboxymethyl)-C-hydroxycarbonimidoyl]-2-({1-[2-(2,4-dihydroxyphenyl)-5-hydroxy-8,8-dimethyl-4-oxo-4H,8H-pyrano[3,2-g]chromen-3-yl]-2-hydroxy-3,7-dimethyloct-6-en-3-yl}sulfanyl)ethyl}-C-hydroxycarbonimidoyl)butanoic acid	6.75551	524.544	812.913	POS	0.0060934	0.00699079	0.0056047	0.00669291
1505						524.54	838.931	POS	0.00146861	0.00163959	0.00148962	0.00131189
1506			D	Quercetin 3-(2-caffeoylsophoroside) 7-glucoside	-20.3393	524.518	951.788	POS	0.000944082	0.000822385	0.000966078	0.000849377
1507						524.374	812.711	POS	0.00315618	0.00396363	0.00315172	0.00320158
1508						524.297	1001.39	POS	0.00202195	0.0022551	0.00217292	0.00150142
1509			D	(2E)-Hexadecenoyl-CoA	-10.7885	524.222	1000.89	POS	0.00261975	0.00334471	0.00261932	0.00225089
1510			D	P1,P4-Bis(5'-uridyl) tetraphosphate	-16.8417	524.217	791.301	POS	0.00139582	0.0013375	0.00112609	0.0013494
1511						524.213	902.777	POS	0.00296283	0.00351787	0.00314956	0.00260299
1512						524.21	983.091	POS	0.00268014	0.00262781	0.00262922	0.00279369
1513			D	PC(20:5(5Z,8Z,11Z,14Z,17Z)/P-18:1(11Z))	-13.4358	524.197	791.1	POS	0.00317555	0.00377589	0.00289096	0.00344511
1514						524.085	790.9	POS	0.00415307	0.00438312	0.00344494	0.00504153
1515						523.943	929.978	POS	0.00117884	0.00144352	0.00145294	0.00116592
1516						523.939	790.699	POS	0.00411866	0.00470712	0.00413494	0.00435051
1517			D	Colubrin	-15.9023	523.924	942.099	POS	0.00261439	0.00306893	0.00245386	0.00214406
1518						523.769	982.586	POS	0.00661515	0.00666206	0.00662218	0.00651873
1519						523.713	969.621	POS	0.00464695	0.00637837	0.00427752	0.00376964
1520						523.634	869.149	POS	0.00106272	0.00135338	0.000930545	0.00108895
1521			D	di-trans,poly-cis-Decaprenyl diphosphate	-18.9165	523.601	860.136	POS	0.00233147	0.00243228	0.0027548	0.00264464
1522						523.461	910.82	POS	0.00371492	0.00354012	0.00348988	0.00381724
1523						523.387	954.821	POS	0.00975758	0.0114305	0.00951242	0.00958388
1524			D	TG(15:0/20:3(5Z,8Z,11Z)/24:1(15Z))	-8.95303	523.317	954.571	POS	0.00750472	0.00822571	0.00676565	0.00694769
1525						523.255	958.817	POS	0.0023596	0.00269847	0.00247993	0.00248972
1526						523.23	968.864	POS	0.00665637	0.00920336	0.00696245	0.00476646
1527						523.219	838.533	POS	0.00372303	0.00410541	0.00357827	0.00336093
1528			D	UDP-N-acetyl-D-galactosamine 4,6-bissulfate	1.20804	523.194	768.488	POS	0.00339499	0.00358449	0.00326945	0.00359201
1529						523.038	930.796	POS	0.0044578	0.00619366	0.00552402	0.00416474
1530						523.035	982.336	POS	0.00500915	0.00547677	0.00454088	0.00527139
1531						522.971	969.863	POS	0.0022578	0.00321081	0.0026995	0.00192516
1532			D	Cobalt-precorrin 5	-4.99288	522.937	965.855	POS	0.003707	0.00417828	0.0027175	0.00354979
1533						522.918	997.136	POS	0.00413708	0.0054014	0.00344597	0.00301492
1534			D	Pentadecanoyl-CoA	-22.0491	522.915	988.875	POS	0.00662586	0.00830808	0.00562669	0.00482726
1535			D	Amitenone	-21.3335	522.814	838.123	POS	0.00288626	0.00286871	0.00279504	0.0026994
1536			D	TG(14:0/15:0/18:2(9Z,12Z))	10.8648	522.804	790.296	POS	0.000569894	0.00063689	0.000551518	0.000593987
1537						522.763	960.856	POS	0.0249494	0.0317797	0.02596	0.0253928
1538			D	TG(14:0/20:2n6/24:1(15Z))	24.898	522.678	942.592	POS	0.00442273	0.00473054	0.00345814	0.00407141
1539						522.668	961.356	POS	0.00484964	0.00632921	0.00426811	0.00469032
1540						522.646	926.804	POS	0.00730854	0.00779506	0.006569	0.00453735
1542						522.557	988.372	POS	0.0151084	0.0185183	0.0133505	0.0119342
1543						522.504	937.6	POS	0.00994135	0.0135143	0.0106612	0.0092383
1544						522.492	960.353	POS	0.0287334	0.0360682	0.0294408	0.026263
1545						522.49	969.368	POS	0.00765699	0.0104594	0.00768749	0.00579983
1546						522.428	933.088	POS	0.0392888	0.0450989	0.0372598	0.0357765
1547			D	CDP-DG(16:0/16:0)	-24.4891	522.41	955.07	POS	0.00733273	0.00809605	0.00715085	0.00729955
1548						522.377	961.107	POS	0.0154608	0.0194542	0.0145407	0.0136724
1549						522.362	989.126	POS	0.00329706	0.00386894	0.00313225	0.00257564
1550			D	PIP(16:0/22:5(4Z,7Z,10Z,13Z,16Z))	4.35738	522.349	966.103	POS	0.00505564	0.00647574	0.00432061	0.00467343
1551			D	Cyanopeptolin S	-1.32787	522.34	927.051	POS	0.010327	0.00993451	0.00872127	0.00970578
1553			D	PC(DiMe(13,5)/MonoMe(13,5))	-3.1631	522.292	966.353	POS	0.00281973	0.00337305	0.00286543	0.00277157
1554						522.286	932.838	POS	0.0508926	0.0600543	0.0516979	0.0529963
1555			D	[Gallocatechin(4alpha->8)]2catechin	6.5557	522.28	899.784	POS	0.00236005	0.00237957	0.00207753	0.00227538
1556						522.274	973.87	POS	0.00232063	0.00366559	0.0023754	0.00201713
1557			D	TG(15:0/20:0/24:1(15Z))	-22.9432	522.22	960.605	POS	0.0345897	0.0431215	0.027648	0.033403
1558						522.208	988.121	POS	0.0148829	0.0193085	0.0147939	0.0132345
1559						522.206	933.338	POS	0.0216608	0.0263482	0.0221343	0.0217577
1560						522.188	941.605	POS	0.0127981	0.0162871	0.0122067	0.0108764
1561						522.157	905.573	POS	0.0406289	0.0457831	0.0379913	0.0379278
1562			D	TG(15:0/18:0/24:1(15Z))	18.4286	522.148	932.59	POS	0.0475076	0.0569819	0.0459802	0.0489066
1563			D	PE-NMe2(13D5/13D5)	-7.9048	522.105	965.36	POS	0.0050249	0.00611704	0.00525458	0.00469116
1564			D	Atractyloside E	-0.90148	522.085	695.768	POS	0.000549858	0.000497489	0.000540689	0.00052742
1565			D	CDP-DG(a-13:0/i-20:0)	-1.50231	522.085	969.119	POS	0.014004	0.0180808	0.0136477	0.0112607
1566			D	Oxytocin 1-8	-18.0254	522.076	938.084	POS	0.0078681	0.00848058	0.00642472	0.00708623
1567			D	TG(18:0/22:4(7Z,10Z,13Z,16Z)/22:5(4Z,7Z,10Z,13Z,16Z))	6.36912	522.037	986.587	POS	0.00229792	0.0026079	0.00254424	0.00233093
1568						522.018	941.852	POS	0.00667687	0.00839176	0.00599929	0.0056264
1569			D	Goyasaponin III	-15.0524	521.911	970.109	POS	0.00272008	0.00328294	0.00232742	0.00269434
1570			D	Kudzusaponin SA4	18.7402	521.848	960.104	POS	0.0231556	0.0279514	0.0227086	0.0193735
1571			D	Galabiosylceramide (d18:1/24:1(15Z))	-12.7449	521.847	973.373	POS	0.00752259	0.00917014	0.00788283	0.00620937
1572			D	CDP-DG(18:2(9Z,11Z)/a-15:0)	23.6559	521.839	965.111	POS	0.0112694	0.0134703	0.0109626	0.0114481
1573						521.826	929.581	POS	0.00352757	0.00386274	0.00375486	0.00355738
1574						521.818	938.334	POS	0.00772725	0.00836144	0.00651303	0.00731843
1575						521.805	973.624	POS	0.00832462	0.0104754	0.00739433	0.00625265
1576						521.778	894.039	POS	0.0012111	0.0013013	0.000961083	0.00128956
1577						521.749	905.072	POS	0.0828975	0.0969241	0.0829323	0.0824717
1578			D	Vinblastine sulfate	11.4006	521.744	910.07	POS	0.00834286	0.00929519	0.00793682	0.00826551
1579			D	PE-NMe2(22:5(4Z,7Z,10Z,13Z,16Z)/24:1(15Z))	6.18324	521.734	905.321	POS	0.0583063	0.069	0.055915	0.0586224
1580			D	Chlorhexidine glucote	20.4028	521.702	898.783	POS	0.00435595	0.00442264	0.00397861	0.00473554
1581						521.702	964.357	POS	0.00995355	0.011873	0.00965309	0.00885718
1582						521.7	915.071	POS	0.00331987	0.00394596	0.00320637	0.00262204
1583						521.669	938.587	POS	0.0093923	0.011067	0.0085459	0.00824073
1584			D	Cobalt-precorrin 5A	9.684	521.662	964.861	POS	0.0152391	0.0177655	0.0145102	0.0141723
1585						521.646	815.306	POS	0.000518076	0.00049958	0.000568073	0.000525707
1586						521.639	996.885	POS	0.0068731	0.00914354	0.0062873	0.00483846
1587			D	3-Oxotetradecanoyl-CoA	-1.90251	521.638	992.879	POS	0.0053814	0.00685976	0.0042757	0.00476825
1588						521.627	945.856	POS	0.007792	0.00995906	0.00713196	0.00659543
1589						521.627	997.385	POS	0.00235204	0.00300846	0.00225161	0.00173967
1590						521.612	932.333	POS	0.0305194	0.0356107	0.0277761	0.0287348
1591			D	PE(22:0/24:1(15Z))	-20.136	521.539	887.305	POS	0.002523	0.00332029	0.00222306	0.00219707
1592						521.5	899.033	POS	0.0122736	0.012836	0.0112702	0.0152658
1593						521.497	1016.14	POS	0.00502713	0.00648312	0.00430908	0.00320679
1594						521.493	993.621	POS	0.0056363	0.00704478	0.0054968	0.00555064
1595						521.471	914.327	POS	0.00442837	0.00587951	0.0043228	0.00387645
1596						521.47	890.323	POS	0.00429895	0.00606773	0.00415441	0.00406914
1597			D	28-Glucosylarjunolate 3-[rhamnosyl-(1->3)-glucuronide]	3.8354	521.464	974.116	POS	0.00278819	0.00347335	0.00278306	0.00261973
1598						521.46	905.824	POS	0.010943	0.01524	0.0101912	0.0118253
1599						521.458	941.351	POS	0.0195207	0.0224882	0.0203232	0.0171734
1600			D	TG(16:0/22:5(4Z,7Z,10Z,13Z,16Z)/24:1(15Z))	-0.90258	521.444	992.627	POS	0.00871081	0.0114223	0.00800247	0.00621896
1601			D	TG(14:0/24:1(15Z)/o-18:0)	5.29089	521.411	904.568	POS	0.0688945	0.0787663	0.0687801	0.0678634
1602			D	PS(16:1(9Z)/22:6(4Z,7Z,10Z,13Z,16Z,19Z))	-21.9837	521.409	807.006	POS	0.000896373	0.00106581	0.000925291	0.000881498
1603			D	Cyanidin-3-(p-coumaroyl)-rutinoside-5-glucoside	2.26103	521.393	904.819	POS	0.078005	0.0899316	0.0751694	0.0770806
1604						521.393	955.065	POS	0.00329927	0.0034516	0.00286734	0.00321646
1605			D	PS(20:2(11Z,14Z)/24:1(15Z))	21.6022	521.391	899.284	POS	0.0122524	0.013075	0.0100064	0.0120074
1606						521.382	959.854	POS	0.00758378	0.00860035	0.00707168	0.00697011
1607						521.378	937.094	POS	0.0251388	0.0295456	0.0232639	0.0230938
1608						521.348	937.839	POS	0.00671779	0.00738188	0.00629516	0.00577776
1609						521.344	987.872	POS	0.00864836	0.00954266	0.00802434	0.00723216
1610						521.309	857.55	POS	0.0225113	0.0340138	0.024371	0.0196653
1611						521.301	918.339	POS	0.00465399	0.00626315	0.00493318	0.00397398
1612			D	Isovitexin 2'-(6''-feruloylglucoside) 4'-glucoside	7.99991	521.263	933.842	POS	0.00216917	0.00244088	0.00217504	0.00246386
1614			D	Alliosterol 1-(4'-galactosylrhamnoside) 16-galactoside	-6.93102	521.241	906.075	POS	0.00426265	0.00455338	0.00368163	0.004107
1615			D	Dodecaprenyl diphosphate	-7.90546	521.233	996.379	POS	0.00324865	0.00442887	0.00342399	0.002457
1616						521.221	1015.89	POS	0.00427039	0.00562593	0.00387057	0.00315078
1617			D	Avermectin B2b	-18.4099	521.195	878.057	POS	0.0139146	0.0160802	0.0119807	0.0157613
1618			D	2-Amino-5-phosphopentanoic acid	6.86998	521.177	198.135	POS	0.000498953	0.00050213	0.000545413	0.000476591
1619						521.169	964.612	POS	0.0183246	0.0218949	0.0164717	0.0126935
1620						521.163	937.343	POS	0.0165118	0.0211291	0.0130509	0.0152572
1622						521.138	970.356	POS	0.00160214	0.00191609	0.0014293	0.0012141
1623						521.073	889.823	POS	0.00794271	0.00931972	0.00727568	0.0078266
1624						520.989	913.584	POS	0.0320595	0.0400376	0.031483	0.0330063
1625						520.954	1005.39	POS	0.00185351	0.00239252	0.00186776	0.00150588
1626						520.952	973.123	POS	0.0106786	0.0140692	0.0103595	0.00757258
1627						520.915	877.805	POS	0.0390166	0.0454105	0.0365521	0.0409411
1628			D	PS(20:0/24:1(15Z))	-11.8064	520.915	903.286	POS	0.00208663	0.0025908	0.00234131	0.00226799
1629			D	PE-NMe2(22:4(7Z,10Z,13Z,16Z)/24:0)	-23.3377	520.91	909.326	POS	0.0363918	0.044441	0.0338472	0.0364922
1630						520.874	1016.39	POS	0.00366448	0.0050862	0.00353779	0.00248667
1631			D	PC(o-22:0/22:6(4Z,7Z,10Z,13Z,16Z,19Z))	19.3907	520.863	877.303	POS	0.107584	0.12656	0.10289	0.104661
1632						520.855	837.524	POS	0.00222526	0.00239674	0.00213533	0.00228043
1633			D	[3-(3,4-dihydroxyphenyl)-1-hydroxyprop-2-en-1-ylidene]({6-[(2-{[2-(3,4-dihydroxyphenyl)-7-hydroxy-5-oxo-5H-chromen-3-yl]oxy}-6-({[3-(3,4-dihydroxyphenyl)prop-2-enoyl]oxy}methyl)-4,5-dihydroxyoxan-3-yl)oxy]-3,4,5-trihydroxyoxan-2-yl}methyl)oxidanium	17.7645	520.827	936.84	POS	0.0259235	0.0304764	0.0246466	0.0241709
1634						520.825	871.769	POS	0.00556357	0.00586872	0.00540797	0.00600967
1635						520.825	882.549	POS	0.0287385	0.0327718	0.0275376	0.0283074
1636						520.793	886.317	POS	0.00863735	0.0105887	0.00793481	0.0075124
1637						520.78	887.052	POS	0.00475176	0.00576853	0.00449061	0.00429892
1638			D	Hoduloside VIII	-1.08868	520.776	918.091	POS	0.00975773	0.0137891	0.0103042	0.010196
1639						520.776	941.1	POS	0.0245878	0.0292029	0.0239987	0.0201062
1640						520.721	942.339	POS	0.00391676	0.0050106	0.00345664	0.00297577
1641						520.721	945.608	POS	0.0146581	0.019924	0.0146017	0.0126398
1642			D	(2-hydroxy-5-{3,5,7-trihydroxy-4-[6,9,17,19,21-pentahydroxy-5,13-bis(3-hydroxyphenyl)-4,12,14-trioxapentacyclo[11.7.1.0,.0,.0,]henicosa-2(11),3(8),9,15(20),16,18-hexaen-18-yl]-3,4-dihydro-2H-1-benzopyran-2-yl}phenyl)oxidanesulfonic acid	6.04899	520.719	913.833	POS	0.0199541	0.024554	0.0181809	0.0169863
1643			D	PIP(16:0/20:1(11Z))	-3.15555	520.678	946.107	POS	0.00349061	0.00431395	0.0031825	0.00304137
1644						520.633	917.838	POS	0.0145014	0.0178566	0.0142426	0.0155236
1645						520.593	882.801	POS	0.0134191	0.0147548	0.0120881	0.0144721
1647						520.565	877.053	POS	0.109816	0.131529	0.102145	0.107146
1648						520.562	858.553	POS	0.00362475	0.00546222	0.00451321	0.00319511
1649			D	PC(18:1(11Z)/24:1(15Z))	-14.8706	520.546	871.267	POS	0.0114158	0.0118655	0.0116027	0.0119827
1650			D	Deltonin	24.8655	520.498	886.072	POS	0.0154472	0.0212259	0.0151499	0.0126266
1652						520.456	913.332	POS	0.0290167	0.0360216	0.0284034	0.0290785
1653						520.44	945.355	POS	0.0123189	0.0162115	0.0130364	0.0112603
1654						520.408	911.067	POS	0.00469254	0.00541512	0.00470239	0.0038602
1655						520.386	992.374	POS	0.00733441	0.00838977	0.0078107	0.00653861
1656			D	Cobalt-precorrin 5B	24.3689	520.38	938.838	POS	0.00311347	0.00355457	0.00323329	0.0031769
1657						520.342	917.585	POS	0.0142817	0.0175019	0.0145656	0.0129464
1658			D	Cinmtannin B1	10.511	520.33	865.773	POS	0.00332848	0.00356522	0.00301396	0.00308679
1659						520.298	877.554	POS	0.0954614	0.111269	0.0893295	0.0991431
1661						520.262	992.124	POS	0.00710321	0.00790981	0.00641778	0.0061073
1662						520.259	866.024	POS	0.00281038	0.00289869	0.00236564	0.00271232
1663			D	Angiotensin III	-14.7009	520.226	932.085	POS	0.0173493	0.0197989	0.0159354	0.0160662
1664						520.215	883.049	POS	0.00985616	0.0114608	0.00904673	0.00918989
1665			D	PGP(18:0/20:3(5Z,8Z,11Z))	-7.1374	520.2	882.063	POS	0.0161292	0.0193849	0.0139817	0.0149878
1666						520.199	1020.39	POS	0.00256024	0.00348988	0.00208501	0.00134645
1667						520.11	936.591	POS	0.0259551	0.029568	0.0262845	0.021626
1668						520.106	909.075	POS	0.0476608	0.0571136	0.0441454	0.0420426
1669			D	3,4,5-trihydroxy-6-(3-{3,5,7-trihydroxy-4-[3,5,7-trihydroxy-2-(3-hydroxyphenyl)-3,4-dihydro-2H-1-benzopyran-8-yl]-6-[3,4,5-trihydroxy-6-(hydroxymethyl)oxan-2-yl]-3,4-dihydro-2H-1-benzopyran-2-yl}phenoxy)oxane-2-carboxylic acid	17.4774	520.094	885.816	POS	0.0301592	0.0367995	0.028906	0.0315666
1670						520.087	871.015	POS	0.00396188	0.00404554	0.00376999	0.0037625
1671						520.081	923.331	POS	0.00180123	0.00187245	0.00195724	0.00173407
1672						520.066	881.811	POS	0.0353817	0.0409785	0.0340807	0.035639
1673						520.056	917.334	POS	0.00758483	0.0102511	0.00801936	0.00723441
1675						520.049	88.2235	POS	0.00108759	0.0011765	0.00108901	0.00119696
1676			D	Magnoloside C	-15.9985	520.035	949.86	POS	0.00207916	0.00258278	0.00176043	0.00185777
1677			D	Isoscoparin 2'-(6-(E)-feruloylglucoside) 4'-glucoside	-9.88785	520.02	963.851	POS	0.00673323	0.00698526	0.00709417	0.00610939
1678						519.998	881.56	POS	0.0519853	0.063081	0.0570397	0.0510172
1679						519.998	963.601	POS	0.00893408	0.010314	0.00910186	0.00788904
1680						519.986	876.802	POS	0.0705895	0.0818875	0.0698985	0.0722367
1681						519.905	993.37	POS	0.0017798	0.00204501	0.00173366	0.00144246
1682						519.894	94.3662	POS	0.00137297	0.00150723	0.00132837	0.00131644
1683						519.87	977.379	POS	0.00215832	0.00269829	0.0022129	0.00187912
1684			D	(2S,6R,10R)-Trimethyl-2E-hendecenoyl-CoA	21.1604	519.844	972.87	POS	0.00879028	0.0109018	0.00819423	0.00624134
1685						519.769	94.394	POS	0.00148817	0.00189445	0.00143839	0.00153513
1686			D	13-(3,4-dihydroxyphenyl)-18-[2-(3,4-dihydroxyphenyl)-3,5,7-trihydroxy-3,4-dihydro-2H-1-benzopyran-4-yl]-5-(3-hydroxyphenyl)-4,12,14-trioxapentacyclo[11.7.1.0,.0,.0,]henicosa-2(11),3(8),9,15(20),16,18-hexaene-6,9,17,19,21-pentol	17.4279	519.761	849.788	POS	0.0917919	0.107307	0.0906689	0.088789
1687						519.75	886.806	POS	0.00592704	0.0067101	0.00497	0.00535654
1688						519.731	850.04	POS	0.0504976	0.0588817	0.0471743	0.0516235
1689						519.689	849.536	POS	0.134235	0.155932	0.127854	0.135715
1690						519.65	850.289	POS	0.0157823	0.0189452	0.0171818	0.0160562
1691						519.639	360.18	POS	0.000585562	0.000687059	0.000556636	0.000604369
1692						519.562	866.28	POS	0.00196688	0.00238258	0.00204787	0.0021555
1693						519.525	904.315	POS	0.0217517	0.0250218	0.0211529	0.0200106
1694			D	7-Hydroxylpradimicin A	13.2075	519.519	857.798	POS	0.0201157	0.0285984	0.0217109	0.0163745
1695						519.509	849.285	POS	0.127599	0.14969	0.13007	0.13602
1696						519.502	940.847	POS	0.0159718	0.0200149	0.0167014	0.0162437
1697						519.494	875.016	POS	0.00140814	0.00170122	0.00139769	0.00135521
1698			D	PC(24:1(15Z)/P-18:1(11Z))	3.17937	519.479	855.283	POS	0.0122509	0.0131545	0.0116692	0.0118541
1699						519.476	822.774	POS	0.0033299	0.00362978	0.00349621	0.00362897
1700						519.474	1000.38	POS	0.00198887	0.00245309	0.00205278	0.00204193
1701						519.451	790.5	POS	0.00372179	0.00401061	0.00326142	0.00359344
1702						519.439	882.301	POS	0.0128907	0.0147828	0.0133713	0.0122023
1703						519.387	843.752	POS	0.00668253	0.00711237	0.00655008	0.00725098
1704						519.355	819.731	POS	0.000881726	0.00162287	0.00101891	0.000842948
1705						519.343	974.359	POS	0.00269738	0.00316198	0.00261671	0.00232216
1706			D	Lacto-n-fucopentaose I	5.49948	519.331	854.783	POS	0.0197685	0.0214584	0.017498	0.0204326
1707			D	PC(o-22:1(13Z)/22:3(10Z,13Z,16Z))	-11.4687	519.325	881.308	POS	0.0582568	0.0697131	0.0560051	0.0553808
1708						519.292	735.473	POS	0.000662771	0.000923675	0.000776402	0.000730903
1709						519.259	890.075	POS	0.0152078	0.0181474	0.0142491	0.0125843
1710						519.258	267.009	POS	0.000370589	0.000436583	0.000333897	0.000370287
1711						519.232	855.032	POS	0.022339	0.0268344	0.0196428	0.0213575
1712			D	(2S,6R,10R)-Trimethyl-hendecanoyl-CoA	-1.85191	519.19	974.863	POS	0.00417726	0.00547018	0.00388373	0.00388603
1713						519.162	999.366	POS	0.00121567	0.00142003	0.000973575	0.0012712
1714						519.132	849.035	POS	0.0840387	0.0991263	0.0881676	0.0802844
1715						519.123	858.301	POS	0.0177352	0.02194	0.0175666	0.0178347
1716						519.111	991.366	POS	0.00367188	0.00441903	0.00382577	0.00342444
1717						519.092	858.79	POS	0.00558412	0.00657814	0.00450564	0.00573169
1718			D	Asparasaponin II	1.35845	519.071	904.067	POS	0.0130716	0.0155605	0.0135586	0.0138747
1719						519.052	888.297	POS	0.00743308	0.00776249	0.00745095	0.00628061
1720						519.029	854.043	POS	0.0380114	0.0432061	0.0350215	0.0382557
1721						519.029	908.821	POS	0.0335419	0.0405587	0.0346864	0.0342518
1722						518.978	853.794	POS	0.05431	0.0634225	0.0536255	0.0544525
1723						518.929	854.292	POS	0.0187025	0.0227284	0.0192475	0.0194197
1724			D	Maltohexaose	4.43709	518.925	991.871	POS	0.00603862	0.00705397	0.00623472	0.00539127
1725						518.923	862.796	POS	0.00304767	0.00421984	0.00316511	0.00260056
1726			D	Chinenoside II	5.88363	518.92	1020.14	POS	0.00235198	0.00363395	0.00210049	0.00173337
1727						518.87	987.37	POS	0.00275804	0.00317335	0.00257069	0.00234639
1728						518.833	71.0684	POS	0.000771169	0.00065866	0.000746146	0.000764351
1729			D	PGP(18:0/18:1(11Z))	4.86221	518.83	858.052	POS	0.028617	0.0370806	0.0304617	0.0283936
1730						518.829	844.001	POS	0.00574824	0.00580495	0.00483474	0.00504764
1731			D	TR-Saponin A	-22.2783	518.827	1024.15	POS	0.00172943	0.00252882	0.00172611	0.00139137
1733						518.813	1003.37	POS	0.000977175	0.00118894	0.000894603	0.000865653
1734			D	LS tetrasaccharide d	-15.1491	518.807	999.876	POS	0.00185108	0.00212698	0.00228015	0.0016938
1735						518.799	822.02	POS	0.0892081	0.107113	0.0884913	0.0906558
1736			D	Kinetensin 1-7	24.5163	518.79	913.08	POS	0.0238859	0.0293246	0.0207362	0.0231293
1737			D	Cyanidin 3-O-[6-O-(6-O-4-hydroxycinmoyl-beta-D-glucosyl)-2-O-beta-D-xylosyl-beta-D-galactoside]	24.5046	518.766	890.812	POS	0.00448892	0.00543155	0.00461742	0.00427977
1738			D	3-Sialyl Lewis	22.6704	518.731	821.77	POS	0.132206	0.151033	0.127944	0.131048
1739						518.717	903.032	POS	0.00377747	0.00513492	0.00397218	0.00350682
1740						518.706	964.102	POS	0.0141117	0.0162217	0.0137949	0.0125293
1742			D	TG(14:1(9Z)/22:5(4Z,7Z,10Z,13Z,16Z)/14:1(9Z))	2.85219	518.703	822.272	POS	0.04536	0.0545077	0.0446397	0.0470993
1743						518.699	91.2809	POS	0.00165992	0.00170021	0.00129903	0.0017217
1744						518.679	996.124	POS	0.00389175	0.0047294	0.00455595	0.00370368
1745						518.677	862.306	POS	0.00890982	0.0109808	0.00913893	0.00858217
1746						518.632	876.549	POS	0.0363889	0.0423989	0.0347067	0.0381772
1747						518.602	830.538	POS	0.00892548	0.0121501	0.00882265	0.00649378
1748						518.602	1019.89	POS	0.00204771	0.00268183	0.00220878	0.00172272
1749						518.508	859.038	POS	0.00834247	0.00928573	0.0072869	0.00690975
1750						518.476	968.357	POS	0.00684429	0.00723639	0.00736601	0.00628972
1751			D	PE-NMe2(18:0/24:1(15Z))	-0.549164	518.475	859.287	POS	0.00695228	0.00763963	0.00666615	0.00739525
1752						518.468	822.523	POS	0.0169602	0.0204116	0.0177246	0.0152839
1754						518.447	821.52	POS	0.138847	0.15977	0.132435	0.132987
1755						518.439	881.055	POS	0.0416075	0.0469337	0.0415372	0.0426689
1756						518.386	830.783	POS	0.00529488	0.00717523	0.00520722	0.00410546
1757						518.369	862.555	POS	0.00546959	0.00686838	0.00531898	0.00436225
1758			D	SM(d18:0/24:1(15Z))	-12.5198	518.354	816.238	POS	0.00254003	0.00294738	0.00228386	0.00245799
1759			D	Thalicoside A	-6.45062	518.344	799.999	POS	0.00240465	0.00267554	0.00219244	0.00249295
1760						518.325	827.013	POS	0.0188758	0.0203828	0.0194469	0.020966
1761						518.313	947.098	POS	0.00719494	0.00761868	0.00637105	0.0067235
1762						518.309	826.531	POS	0.0113079	0.0135683	0.00960524	0.0102537
1763						518.288	897.805	POS	0.000943595	0.0010455	0.000889207	0.000796537
1764			D	PE(22:1(13Z)/24:1(15Z))	4.84622	518.272	885.311	POS	0.0217738	0.0243827	0.0225192	0.0232958
1765						518.244	827.266	POS	0.0206846	0.0232825	0.0190671	0.0199681
1766						518.221	853.541	POS	0.0620394	0.0714594	0.0615382	0.0621011
1767						518.221	876.298	POS	0.0138114	0.0149528	0.0140432	0.0134677
1768						518.208	916.828	POS	0.0047826	0.00494874	0.00524187	0.00469694
1769			D	Lucyoside M	-7.48631	518.186	838.003	POS	0.00251871	0.00262768	0.00206166	0.00236345
1770						518.159	821.268	POS	0.0944835	0.108334	0.0925519	0.0959763
1771			D	2-Aminomucote	-17.6075	518.154	158.129	POS	0.000560618	0.00055264	0.000516944	0.000570905
1772						518.145	963.347	POS	0.00531179	0.00559987	0.0046782	0.00568803
1773						518.101	892.312	POS	0.00381978	0.00415441	0.00382373	0.0039136
1774						518.092	941.836	POS	0.00178322	0.00166874	0.00158617	0.00186046
1775						518.038	826.026	POS	0.0431118	0.0501681	0.0427076	0.0453669
1776						518.012	862.055	POS	0.0115863	0.0151984	0.0129347	0.0111107
1777						517.986	936.334	POS	0.0227483	0.0264324	0.022133	0.0224014
1778			D	PE-NMe2(22:1(13Z)/22:6(4Z,7Z,10Z,13Z,16Z,19Z))	23.236	517.966	875.266	POS	0.00290418	0.00330386	0.00300407	0.00274776
1779						517.961	827.517	POS	0.0143341	0.0158131	0.0142799	0.0162219
1781						517.93	848.783	POS	0.031266	0.034476	0.0305504	0.0317392
1783						517.881	830.285	POS	0.0201134	0.022568	0.0180834	0.0200763
1784						517.843	854.537	POS	0.0269051	0.0317424	0.0223167	0.0254697
1785			D	Isovitexin 2'-O-[4-hydroxy-(E)-cinnamoyl-(->6)-beta-D-glucopyranosyl] 4'-O-beta-D-glucopyranoside	8.15326	517.827	903.816	POS	0.00329791	0.00380291	0.00351039	0.00312297
1786						517.821	826.766	POS	0.0135603	0.0141897	0.0123718	0.0151272
1787						517.801	919.832	POS	0.00672346	0.00832914	0.00615054	0.00632161
1788						517.793	859.784	POS	0.00335308	0.00389113	0.00307126	0.00305298
1789						517.765	88.1956	POS	0.00139848	0.00136893	0.00121736	0.00142116
1791			D	TG(14:0/14:0/20:5(5Z,8Z,11Z,14Z,17Z))	-7.55619	517.703	798.26	POS	0.0161143	0.0204307	0.0149905	0.0164953
1792						517.703	944.848	POS	0.00814103	0.00981933	0.00884488	0.00697207
1793						517.702	826.277	POS	0.0309034	0.035284	0.0269772	0.0324443
1794						517.658	886.8	POS	0.00429813	0.00477457	0.00424904	0.00398047
1795			D	Uroporphyrin III	21.3569	517.61	831.772	POS	0.00417543	0.00483912	0.00421814	0.00425287
1796			D	Lauroyl-CoA	4.62005	517.585	950.848	POS	0.00384104	0.00468644	0.00373995	0.00373575
1797						517.581	916.065	POS	0.00756849	0.00793118	0.00636601	0.00590681
1798			D	Ampeloside Bs1	19.7271	517.519	936.083	POS	0.0236151	0.0265969	0.0236191	0.0208819
1799						517.513	834.536	POS	0.00575997	0.00666257	0.00573819	0.00434697
1800			D	5,10-Methylene-H4SPT	13.3389	517.509	918.827	POS	0.0061662	0.00863816	0.00597137	0.0059242
1801						517.506	506.343	POS	0.000533177	0.00065002	0.000564829	0.000455433
1803			D	Cobimide	19.4986	517.429	991.114	POS	0.00359328	0.00404533	0.00381271	0.0034956
1804						517.418	794.254	POS	0.0705877	0.0839521	0.069055	0.0734747
1805						517.399	963.097	POS	0.00403888	0.00457509	0.00441138	0.00373362
1806			D	Isofucosterol 3-O-[6-O-(9,12-Octadecadienoyl)-b-D-glucopyranoside]	-13.8418	517.397	838.257	POS	0.00235929	0.00279928	0.00240144	0.00245848
1807						517.396	815.981	POS	0.00641593	0.0069173	0.00581237	0.00545705
1808						517.373	794.504	POS	0.0405726	0.0445083	0.0362886	0.0383285
1809			D	Sanguisorbin E	4.85446	517.351	794.003	POS	0.107873	0.12378	0.103133	0.10636
1810						517.31	967.347	POS	0.0051198	0.00564753	0.00430433	0.00479387
1811						517.307	940.594	POS	0.014963	0.0166685	0.0136764	0.0145827
1812			D	(S)-Nerolidol 3-O-[a-L-Rhamnopyranosyl-(1->4)-a-L-rhamnopyranosyl-(1->2)-[4-(4-hydroxy-3-methoxycinnamoyl)-(E)-a-L-rhamnopyranosyl-(1->6)]-b-D-glucopyranoside]	21.6178	517.3	1000.13	POS	0.00347691	0.00387281	0.00325696	0.00342662
1813			D	6-Methoxymusizin 8-O-[b-D-glucopyranosyl-(1->6)-b-D-glucopyranosyl-(1->3)-b-D-glucopyranosyl-(1->6)-b-D-glucopyranoside]	-13.7603	517.297	895.816	POS	0.00355891	0.00441945	0.0035161	0.00314011
1814			D	PGP(16:0/18:0)	-9.28707	517.289	832.015	POS	0.00295856	0.00342226	0.002966	0.00323925
1815						517.287	908.568	POS	0.0399598	0.0437274	0.0371603	0.039233
1816			D	Vinaginsenoside R2	4.62293	517.287	830.034	POS	0.0243218	0.0293638	0.0256501	0.0237003
1817			D	Aromatized deshydroxy-C-1027 chromophore	-15.9312	517.268	831.269	POS	0.00788313	0.0093264	0.00672216	0.0079211
1818						517.268	972.36	POS	0.00490004	0.00591996	0.00538428	0.00463518
1819						517.265	885.564	POS	0.0512804	0.0686766	0.0487759	0.0469838
1820			D	PIP(16:0/22:4(10Z,13Z,16Z,19Z))	-9.90786	517.24	968.105	POS	0.00777426	0.00915737	0.00848966	0.00762098
1821						517.233	793.751	POS	0.12148	0.139417	0.115549	0.116794
1822			D	TG(18:1(11Z)/24:0/18:1(11Z))	-1.57985	517.204	972.613	POS	0.0066463	0.00770616	0.00680642	0.00647329
1823						517.189	823.023	POS	0.00112985	0.00119526	0.00113367	0.00131981
1824						517.186	825.774	POS	0.0495052	0.0575987	0.0480659	0.0526157
1825			D	TG(18:4(6Z,9Z,12Z,15Z)/15:0/18:4(6Z,9Z,12Z,15Z))	9.55232	517.186	834.288	POS	0.00582721	0.00708146	0.00551054	0.00554939
1826						517.178	802.516	POS	0.0100475	0.0132419	0.0103038	0.00810305
1827						517.166	978.864	POS	0.00216811	0.00277336	0.00235633	0.00210162
1828						517.164	977.364	POS	0.00126974	0.00152796	0.00122955	0.00112362
1829			D	PC(22:5(4Z,7Z,10Z,13Z,16Z)/24:1(15Z))	7.19136	517.153	919.33	POS	0.0132094	0.0171012	0.0124786	0.0130149
1830						517.104	896.813	POS	0.00179914	0.00200132	0.0017642	0.00179855
1831						517.096	1008.62	POS	0.00165008	0.00197847	0.00170285	0.00183405
1832			D	dTDP-acarviose-7-phosphate	19.7409	517.095	786.499	POS	0.00209134	0.00256272	0.00206156	0.00232333
1833						517.094	853.287	POS	0.0490878	0.0543133	0.0500461	0.0480216
1834						517.087	923.835	POS	0.00393291	0.00462933	0.00380496	0.00336354
1835			D	CDP-DG(18:1(11Z)/16:1(9Z))	4.16597	517.039	979.119	POS	0.00397762	0.00548083	0.00379481	0.00310918
1836			D	Spinosin A	-14.2595	517.021	815.735	POS	0.00538979	0.00571729	0.00441005	0.00465609
1837			D	trans-Tetradec-2-enoyl-CoA	-13.8791	517.018	976.868	POS	0.00263878	0.00336672	0.00279555	0.00255637
1838			D	2-[(4,5-dihydroxy-2-{[5-hydroxy-2-(4-hydroxyphenyl)-4-oxo-7-{[3,4,5-trihydroxy-6-(hydroxymethyl)oxan-2-yl]oxy}-4H-chromen-3-yl]oxy}-6-(hydroxymethyl)oxan-3-yl)oxy]-4,5-dihydroxy-6-(hydroxymethyl)oxan-3-yl 3-(3,4-dihydroxyphenyl)prop-2-enoate	19.0286	517.008	935.831	POS	0.0159228	0.0182797	0.0157174	0.0160318
1839						517.005	146.092	POS	0.00125907	0.0012273	0.00108249	0.00120912
1840						516.996	967.853	POS	0.00652528	0.00691338	0.00728585	0.00619183
1841			D	TG(15:0/22:5(4Z,7Z,10Z,13Z,16Z)/24:1(15Z))	16.5546	516.966	978.617	POS	0.00362763	0.00508917	0.00396983	0.00324652
1842						516.962	1019.13	POS	0.00214821	0.00266949	0.00214262	0.00221681
1843						516.952	978.364	POS	0.00280253	0.00309346	0.00252267	0.00258772
1844						516.927	212.164	POS	0.00044735	0.000509491	0.000443137	0.000484756
1845			D	TG(15:0/24:1(15Z)/o-18:0)	-14.3514	516.92	918.577	POS	0.0070842	0.00757969	0.00630416	0.00709738
1846						516.909	685.205	POS	0.000354739	0.00042916	0.000413005	0.000380748
1847			D	Pradimicin C	6.63121	516.883	827.766	POS	0.00739384	0.00823651	0.00666044	0.00708283
1848						516.878	912.825	POS	0.0147342	0.0178271	0.0161152	0.0151485
1849						516.828	908.316	POS	0.0302409	0.0341862	0.0301855	0.0307377
1850						516.792	1007.38	POS	0.0009201	0.00119483	0.000818946	0.000756511
1851						516.779	975.362	POS	0.00396258	0.0052641	0.00416722	0.00376549
1852						516.769	861.801	POS	0.00732185	0.00905385	0.0080281	0.00826093
1853			D	1D-myo-Inositol 1,5-bis(diphosphate) 2,3,4,6-tetrakisphosphate	15.0222	516.765	821.015	POS	0.0341134	0.0364922	0.0349063	0.0349376
1854						516.755	793.501	POS	0.0792749	0.0940653	0.0791167	0.0785953
1855						516.726	880.297	POS	0.0174422	0.019398	0.0181797	0.0193795
1856						516.705	940.338	POS	0.0111743	0.0127759	0.012224	0.010536
1857						516.683	775.736	POS	0.00156448	0.00165554	0.00138821	0.00189684
1858						516.607	825.519	POS	0.0363026	0.0410714	0.0328349	0.03542
1859						516.602	951.1	POS	0.0045251	0.00552133	0.00431665	0.00349386
1860						516.595	863.549	POS	0.0128163	0.0168684	0.0140102	0.0123719
1861			D	Cyanidin 3-O-(2-xylosyl-6-(6'-caffeoyl-glucosyl)-galactoside)	-14.2456	516.591	906.777	POS	0.00157385	0.00193466	0.00172956	0.00134852
1862						516.564	891.815	POS	0.0122907	0.0136665	0.0118654	0.0106101
1863			D	3-O-Sulfogalactosylceramide (d18:1/24:1(15Z))	2.94784	516.541	891.311	POS	0.010433	0.0118494	0.00975224	0.0106664
1865						516.538	948.34	POS	0.00375797	0.00409707	0.00375337	0.003222
1866						516.534	980.865	POS	0.00165723	0.00198157	0.00189687	0.00179448
1867			D	Pectenotoxin 1	-10.6247	516.529	876.048	POS	0.00565285	0.00621373	0.00564612	0.00515342
1868						516.491	917.081	POS	0.00918061	0.0114851	0.00947014	0.0105326
1869						516.48	880.801	POS	0.0381745	0.0440445	0.0388679	0.0394979
1871			D	(S)-3-Hydroxydodecanoyl-CoA	2.78415	516.425	966.846	POS	0.00357923	0.00390647	0.00320748	0.0038493
1872			D	Cycloguanil pamoate	0.924436	516.411	892.808	POS	0.00270015	0.00346747	0.00312212	0.00271732
1873						516.405	971.856	POS	0.00441256	0.00469278	0.00428901	0.00440598
1874			D	3-cis-Dodecenoyl-CoA	21.5436	516.399	948.848	POS	0.00374229	0.00454143	0.0043198	0.00400452
1875						516.376	889.313	POS	0.00829844	0.0102678	0.00863201	0.00780057
1877						516.35	891.06	POS	0.007521	0.00849898	0.00675106	0.00727197
1878						516.332	1018.88	POS	0.00138351	0.00154221	0.00149554	0.00137297
1879						516.315	919.079	POS	0.0116938	0.0126816	0.0100122	0.0101933
1880						516.309	766.738	POS	0.0128757	0.0148575	0.0117633	0.0131497
1881						516.284	1023.13	POS	0.00141322	0.00168173	0.00147341	0.00158279
1882						516.258	935.328	POS	0.00613784	0.00665456	0.00605867	0.00639858
1883			D	Trigoneoside XIb	9.84456	516.227	908.063	POS	0.0272217	0.030497	0.0292189	0.0264765
1884			D	PE-NMe(22:4(7Z,10Z,13Z,16Z)/24:0)	-8.45342	516.174	895.313	POS	0.00313607	0.00422201	0.00379263	0.00372884
1885			D	28-Glucosyl-3b-hydroxy-12-oleanene-30-methoxy-28-oic acid 3-[arabinosyl-(1->3)-glucuronide]	12.0543	516.149	972.108	POS	0.00667424	0.00742471	0.00651078	0.00611772
1887			D	Amphotericin B	-6.39217	516.094	925.08	POS	0.00279396	0.00347428	0.0028266	0.00303465
1888			D	(7Z,7'R,8'R)-e-Viniferin 3',5'-diglucoside	-24.3619	516.085	779.74	POS	0.000700962	0.000851862	0.000707993	0.000798732
1889						516.083	829.78	POS	0.0194177	0.0213555	0.0170905	0.017743
1891			D	Solasonine	-7.99631	516.047	885.058	POS	0.020531	0.0219667	0.0211673	0.0213666
1892			D	TG(14:0/20:1(11Z)/24:1(15Z))	12.7071	516.031	944.596	POS	0.0109822	0.0142945	0.0126506	0.0110778
1893			D	TG(14:0/20:3(5Z,8Z,11Z)/14:0)	-17.0059	516.018	802.266	POS	0.0135859	0.0167557	0.0146436	0.0134784
1894			D	Diguanosine pentaphosphate	-23.4396	516.002	949.351	POS	0.00249025	0.00294958	0.00237912	0.00268523
1895						515.982	901.314	POS	0.00127786	0.00155047	0.00126065	0.0012028
1896						515.966	949.102	POS	0.00326169	0.00358245	0.00362965	0.00336953
1897			D	Echicoside	-23.7023	515.946	787.716	POS	0.0017269	0.00186692	0.00169621	0.00154766
1898			D	Soyasaponin III	24.9567	515.938	798.008	POS	0.0341465	0.0398911	0.03397	0.0359886
1899						515.91	797.755	POS	0.0207178	0.024954	0.0215635	0.0214684
1900						515.872	1004.13	POS	0.00237453	0.0026758	0.00217233	0.00213736
1901						515.864	907.813	POS	0.017534	0.0194627	0.0175142	0.017583
1902						515.857	971.349	POS	0.00451275	0.00511759	0.00408815	0.00373509
1903			D	TG(15:0/15:0/15:0)	-14.9513	515.847	766.236	POS	0.0694461	0.0769865	0.0657705	0.0703
1904						515.838	765.985	POS	0.0768298	0.0863413	0.0718255	0.0824266
1905			D	PA(20:0/a-25:0)	-0.960183	515.821	832.26	POS	0.00589392	0.00650658	0.0054952	0.00563131
1906						515.818	912.572	POS	0.0213103	0.0257153	0.0218931	0.0191371
1907						515.8	788.217	POS	0.00346472	0.00348269	0.00335308	0.00318369
1908						515.755	895.063	POS	0.00387821	0.00510596	0.00473132	0.0041385
1909						515.743	888.808	POS	0.00717759	0.00913846	0.00736278	0.00691188
1910						515.714	860.534	POS	0.012884	0.0144194	0.0126348	0.0130448
1911						515.706	944.34	POS	0.0078871	0.00780853	0.00750027	0.00706371
1912			D	Leonoside A	-4.89497	515.683	771.732	POS	0.00994237	0.0108995	0.00851052	0.0119251
1913						515.676	1012.13	POS	0.000743795	0.000882315	0.000782857	0.000807336
1914						515.661	807.76	POS	0.00301017	0.00340273	0.00273383	0.003063
1915						515.648	970.847	POS	0.00226332	0.00258463	0.00232337	0.00228146
1917						515.639	892.065	POS	0.0121808	0.0144099	0.01098	0.0133058
1919			D	Brevetoxin B	-21.1871	515.594	896.071	POS	0.00717321	0.0091115	0.00706308	0.00669083
1922						515.533	848.531	POS	0.0307859	0.0315227	0.0278868	0.0349226
1923			D	Kaempferol 3-(2''-sinapoylsophoroside) 7-glucoside	-2.54569	515.519	979.858	POS	0.00168077	0.0021319	0.0017184	0.00169189
1924			D	1-Hexadecanoyl-2-(9Z-octadecenoyl)-sn-glycero-3-cytidine-5'-diphosphate	-1.63079	515.508	981.115	POS	0.00184595	0.00211026	0.00180735	0.00187787
1925						515.492	787.966	POS	0.00410691	0.0042547	0.00381759	0.00358338
1926						515.461	976.36	POS	0.00282114	0.00355185	0.0029771	0.00289494
1927			D	PS(DiMe(11,3)/MonoMe(11,3))	-18.9932	515.445	853.033	POS	0.044271	0.0507762	0.0445995	0.0456157
1928			D	PGP(20:4(5Z,8Z,11Z,14Z)/22:6(4Z,7Z,10Z,13Z,16Z,19Z))	8.38711	515.432	924.086	POS	0.0036571	0.00430334	0.00343909	0.0032576
1929						515.425	860.279	POS	0.0088551	0.0098563	0.00747516	0.00703584
1930						515.42	907.561	POS	0.0158545	0.0168035	0.0144864	0.0142858
1931						515.398	770.491	POS	0.00908376	0.0107226	0.00931245	0.0103544
1932			D	Cyanidin 3-O-[6-O-(6-O-4-hydroxycinmoyl-beta-D-glucosyl)-2-O-beta-D-xylosyl-beta-D-galactoside]	15.805	515.385	890.804	POS	0.00366532	0.00411027	0.00342771	0.0031705
1933						515.368	766.486	POS	0.0702303	0.0770298	0.0616682	0.0660636
1934						515.355	923.081	POS	0.00517633	0.00652606	0.00476347	0.00548846
1935						515.349	900.326	POS	0.00361033	0.00488634	0.00400238	0.00348312
1938						515.303	765.734	POS	0.0509933	0.0601107	0.051124	0.0562089
1939						515.292	383.264	POS	0.000452208	0.000524905	0.000501065	0.000470225
1940						515.286	793.248	POS	0.0253476	0.028758	0.0246339	0.0256968
1941						515.281	980.113	POS	0.00291724	0.00323182	0.0030798	0.00292317
1942			D	Erythromycin ethylsuccite	-20.9462	515.252	863.042	POS	0.00552807	0.00684185	0.00526462	0.00568852
1943			D	3,4,5-trihydroxy-6-(2-hydroxy-4-{3,5,7-trihydroxy-4-[3,5,7-trihydroxy-2-(3-hydroxyphenyl)-3,4-dihydro-2H-1-benzopyran-8-yl]-6-[3,4,5-trihydroxy-6-(hydroxymethyl)oxan-2-yl]-3,4-dihydro-2H-1-benzopyran-2-yl}phenoxy)oxane-2-carboxylic acid	18.824	515.247	901.816	POS	0.00134735	0.00146653	0.001309	0.00127108
1944						515.239	977.352	POS	0.00172353	0.00209287	0.00183997	0.00183236
1945			D	Immunomycin	-21.7821	515.213	792.998	POS	0.0138606	0.0145041	0.0125953	0.0136081
1946			D	Pittoside A	11.2719	515.199	769.987	POS	0.00770676	0.00725839	0.00715186	0.00757176
1947			D	Lankamycin	22.192	515.181	834.037	POS	0.00650338	0.00796437	0.00732029	0.00710578
1948						515.178	818.524	POS	0.00591284	0.00688109	0.00564747	0.00605076
1949						515.159	950.341	POS	0.00325013	0.00342456	0.00315143	0.00301032
1950			D	Ginsenoside F3	-15.3101	515.155	771.982	POS	0.00763018	0.00835987	0.00811635	0.00745547
1951			D	Peonidin 3-(6'-p-coumaroyl-glucoside) 5-glucoside	17.5251	515.154	770.743	POS	0.00870443	0.0111793	0.00824833	0.00903454
1952						515.141	771.229	POS	0.00773541	0.00802393	0.00733685	0.00787219
1953						515.105	860.027	POS	0.0078854	0.00862659	0.0071394	0.00742422
1954						515.101	943.583	POS	0.00743365	0.00796289	0.0075573	0.00774139
1955						515.066	875.797	POS	0.0020444	0.00228061	0.00201484	0.00207772
1956			D	PC(24:0/P-18:1(11Z))	-6.97066	515.038	857.291	POS	0.0171271	0.0199734	0.0155643	0.0156364
1957			D	13-(3,4-dihydroxyphenyl)-5-(3-hydroxyphenyl)-18-[3,5,7-trihydroxy-2-(4-hydroxy-3-methoxyphenyl)-3,4-dihydro-2H-1-benzopyran-4-yl]-4,12,14-trioxapentacyclo[11.7.1.0,.0,.0,]henicosa-2(11),3(8),9,15(20),16,18-hexaene-6,9,17,19,21-pentol	-4.58269	515.025	863.796	POS	0.0207475	0.0248124	0.017142	0.0169358
1958						515.021	814.515	POS	0.00238321	0.00257637	0.0024485	0.00251037
1959						515.008	863.292	POS	0.00767374	0.00983755	0.00728468	0.00721602
1960			D	Anthemis glycoside A	-13.8483	515.003	868.796	POS	0.00211452	0.00260624	0.00198968	0.00205254
1961			D	PC(DiMe(13,5)/DiMe(13,5))	-22.0384	514.986	980.361	POS	0.00172267	0.00200821	0.00173813	0.00173504
1962			D	PGP(16:0/22:4(7Z,10Z,13Z,16Z))	-8.74688	514.966	880.045	POS	0.0225955	0.0251213	0.0219935	0.0224498
1964						514.958	955.605	POS	0.00540784	0.00643746	0.00510207	0.00484008
1965						514.932	967.095	POS	0.00568814	0.00582137	0.00533082	0.00401809
1966			D	Cynarasaponin D	1.79463	514.912	944.088	POS	0.00828482	0.0102269	0.00810888	0.00755172
1967						514.865	939.832	POS	0.0113971	0.0115233	0.0115581	0.010308
1968						514.857	852.782	POS	0.0447376	0.0486333	0.0415669	0.046478
1969			D	Demethylmacrocin	10.1698	514.855	889.063	POS	0.0123994	0.014425	0.0126871	0.0123495
1970						514.854	1008.13	POS	0.00175861	0.00200109	0.00168406	0.00192409
1971			D	CL(8:0/8:0/8:0/11:0)	-1.91411	514.844	948.092	POS	0.00493648	0.00605204	0.00483066	0.0042827
1972						514.827	864.297	POS	0.0117286	0.0141227	0.0121428	0.0111971
1973						514.817	518.902	POS	0.000118634	0.000119718	9.93319e-05	8.02755e-05
1974						514.759	855.779	POS	0.00652953	0.0065317	0.0061912	0.00522176
1975			D	TG(14:0/14:0/18:3(6Z,9Z,12Z))	0.343689	514.699	774.245	POS	0.00237814	0.00283512	0.00262267	0.00287222
1976						514.695	978.107	POS	0.00306217	0.0034456	0.00316391	0.00288231
1977						514.692	975.859	POS	0.00367601	0.00382785	0.00316581	0.00364076
1979						514.654	935.079	POS	0.00378926	0.00397725	0.00404054	0.00359857
1980			D	Hovenoside I	0.569321	514.627	900.077	POS	0.0037134	0.005123	0.00364141	0.00302621
1981			D	Alatanin 2	11.8184	514.626	832.764	POS	0.0106638	0.0119098	0.010461	0.0096954
1982						514.619	901.068	POS	0.00176724	0.00188502	0.00172562	0.00155759
1983						514.609	912.316	POS	0.0121803	0.0147406	0.0136573	0.0134724
1984						514.603	991.617	POS	0.0181206	0.0222266	0.0171913	0.0143247
1985			D	PGP(20:4(5Z,8Z,11Z,14Z)/20:3(5Z,8Z,11Z))	-2.06572	514.596	902.07	POS	0.0010825	0.0013001	0.00113258	0.00106845
1986						514.581	999.115	POS	0.00314746	0.00354414	0.00299429	0.00329969
1987			D	Ginsenoside Rf	-8.69209	514.575	802.013	POS	0.010237	0.0115533	0.0100963	0.009781
1988						514.57	1022.88	POS	0.00115637	0.0013342	0.00111664	0.00125329
1989						514.566	791.964	POS	0.000527598	0.000860127	0.000691057	0.000542491
1990			D	TG(18:4(6Z,9Z,12Z,15Z)/18:4(6Z,9Z,12Z,15Z)/18:4(6Z,9Z,12Z,15Z))	8.61108	514.495	868.304	POS	0.00620801	0.00804501	0.00662516	0.00602269
1991			D	PE(20:0/24:0)	8.56995	514.456	861.293	POS	0.007766	0.00814002	0.00768422	0.00773248
1992						514.455	771.479	POS	0.0186219	0.0202438	0.0177908	0.0184693
1993			D	PS(18:4(6Z,9Z,12Z,15Z)/18:4(6Z,9Z,12Z,15Z))	9.38769	514.41	776.976	POS	0.0032458	0.0032691	0.00320045	0.00350078
1994						514.386	1048.63	POS	0.00102702	0.0010028	0.000990337	0.00142023
1995						514.364	770.24	POS	0.0197416	0.0228807	0.0184849	0.0185095
1996			D	Acanthoside D	-16.6614	514.352	743.713	POS	0.00484179	0.00529711	0.00452465	0.00573119
1997						514.301	864.049	POS	0.030228	0.0408518	0.0300611	0.0272568
1998						514.292	852.528	POS	0.0281457	0.0308085	0.0293848	0.0302189
1999			D	C.I. Food Black 2	-3.94995	514.285	738.719	POS	0.0264224	0.0294794	0.0266573	0.0247337
2000						514.256	832.51	POS	0.0104248	0.0114569	0.00985112	0.0106474
2001						514.232	825.267	POS	0.0416795	0.0510118	0.0469028	0.0427429
2002			D	TG(18:0/22:0/18:0)	8.58776	514.156	948.601	POS	0.00808513	0.0113523	0.00920173	0.00795894
2003						514.121	893.064	POS	0.005575	0.00639726	0.00591767	0.00448693
2004			D	2-[(4,5-dihydroxy-2-{[5-hydroxy-2-(4-hydroxyphenyl)-4-oxo-7-{[3,4,5-trihydroxy-6-(hydroxymethyl)oxan-2-yl]oxy}-4H-chromen-3-yl]oxy}-6-(hydroxymethyl)oxan-3-yl)oxy]-4,5-dihydroxy-6-(hydroxymethyl)oxan-3-yl 3-(4-hydroxy-3-methoxyphenyl)prop-2-enoate	-1.14363	514.118	949.839	POS	0.00158059	0.00150042	0.00175627	0.00151198
2005			D	betavulgaroside X	22.7807	514.109	912.065	POS	0.0150661	0.016991	0.0139585	0.0165866
2006						514.103	1019.64	POS	0.00388482	0.00469437	0.00384845	0.00407974
2007			D	PE-NMe(14:1(9Z)/18:4(6Z,9Z,12Z,15Z))	21.7916	514.101	696.941	POS	0.000556694	0.000693734	0.000587279	0.000627851
2008						514.092	857.038	POS	0.0195652	0.0200631	0.0195786	0.0182952
2009						514.091	860.785	POS	0.00800153	0.00877345	0.00784177	0.00716381
2010						514.074	738.47	POS	0.0422458	0.0479773	0.0427749	0.045725
2011			D	TG(20:0/22:4(7Z,10Z,13Z,16Z)/20:0)	-4.20497	514.026	996.632	POS	0.011747	0.0166009	0.00970987	0.0100807
2012						514.014	868.555	POS	0.00502453	0.00489149	0.00478672	0.00526382
2013			D	TG(10:0/12:0/21:0)	7.72354	514.011	738.217	POS	0.0460938	0.0510905	0.0432942	0.0475205
2014			D	Farnesoyl-CoA	-8.54223	513.982	986.868	POS	0.00102029	0.00104881	0.000909044	0.00121263
2015			D	Ternatin	-9.88014	513.947	738.97	POS	0.010708	0.0121242	0.00945532	0.0106646
2017						513.921	641.407	POS	0.000760914	0.00112619	0.000790078	0.000957141
2018						513.869	749.817	POS	0.000799954	0.000803782	0.000704477	0.000699539
2019						513.829	742.974	POS	0.00277049	0.00372894	0.00267417	0.0026264
2020						513.764	1043.96	POS	0.00280557	0.00334564	0.00237293	0.00225296
2021						513.749	868.053	POS	0.00903922	0.00991251	0.00725153	0.0069535
2022						513.744	792.495	POS	0.00189224	0.0019165	0.00158018	0.0018346
2023						513.744	880.548	POS	0.0878506	0.0905638	0.0779768	0.0952403
2024						513.743	869.546	POS	0.00495824	0.00614435	0.00477684	0.00500149
2025						513.731	897.063	POS	0.00451867	0.0045728	0.00421931	0.003996
2026						513.731	907.308	POS	0.00405207	0.00419524	0.00366703	0.00423412
2027						513.726	1042.62	POS	0.00506576	0.00520395	0.00383385	0.00448073
2028			D	Maduropeptin chromophore	10.2381	513.682	780.244	POS	0.00350408	0.00377134	0.00331825	0.00358437
2029						513.682	852.277	POS	0.0204727	0.0226221	0.0186415	0.0222782
2030			D	Chivosazole E	0.174035	513.679	825.015	POS	0.0424535	0.0481946	0.0432001	0.042376
2031			D	Robinetinidol-(4alpha->8)-catechin-(6->4alpha)-robinetinidol	20.5418	513.678	867.797	POS	0.00653084	0.00794125	0.00597099	0.00589651
2032			D	PC(o-22:0/20:4(8Z,11Z,14Z,17Z))	21.2252	513.664	853.283	POS	0.0177649	0.0206989	0.0168477	0.0161523
2033						513.65	891.564	POS	0.0370831	0.043907	0.0322185	0.0348755
2034						513.638	1048.62	POS	0.00186014	0.00163907	0.00183744	0.00235097
2035			D	Chondrillasterol 3-[glucosyl-(1->4)-glucoside]	-17.898	513.616	737.966	POS	0.0286278	0.0329599	0.0278822	0.0308579
2036						513.596	1043.63	POS	0.00548712	0.00590067	0.00361676	0.00434465
2037			D	13-(3,4-dihydroxyphenyl)-5-(3-hydroxyphenyl)-18-[3,5,7-trihydroxy-2-(3-hydroxyphenyl)-3,4-dihydro-2H-1-benzopyran-4-yl]-4,12,14-trioxapentacyclo[11.7.1.0,.0,.0,]henicosa-2(11),3(8),9,15(20),16,18-hexaene-6,9,17,19,21-pentol	5.53762	513.512	833.779	POS	0.00472406	0.00552534	0.00460161	0.00475677
2038						513.508	829.526	POS	0.0176262	0.0203189	0.0184598	0.0163032
2039			D	trans-2-Enoyl-OPC8-CoA	16.5009	513.507	1042.96	POS	0.0101669	0.0113357	0.00839626	0.00811326
2040			D	Patellamide A	6.75211	513.484	743.964	POS	0.0069695	0.00839735	0.00673901	0.00622571
2041						513.483	1043.29	POS	0.0105965	0.0128621	0.00900827	0.00719624
2042						513.482	711.454	POS	0.00085448	0.00104042	0.000874653	0.000846143
2043						513.428	765.231	POS	0.00878455	0.00974201	0.00865053	0.00791692
2044						513.425	1028.64	POS	0.00346518	0.00463389	0.00381247	0.00319755
2045						513.421	861.04	POS	0.00858625	0.00963233	0.0088858	0.00848612
2046						513.42	154.058	POS	0.000896161	0.00116135	0.000868181	0.000960802
2047			D	Pulvomycin	9.68261	513.418	840.035	POS	0.00396939	0.00530817	0.00413315	0.00368802
2048						513.365	944.841	POS	0.00340044	0.00370969	0.00334656	0.0031379
2049						513.353	743.464	POS	0.00623444	0.00730531	0.00660656	0.00632642
2050						513.342	911.813	POS	0.0130732	0.0137088	0.0126122	0.0126889
2051						513.34	765.48	POS	0.0206618	0.0236541	0.0206044	0.0213088
2053						513.316	864.793	POS	0.00459047	0.00480834	0.00428744	0.00439539
2054			D	PGP(20:4(5Z,8Z,11Z,14Z)/16:0)	16.1204	513.302	852.026	POS	0.0135219	0.0141979	0.0128586	0.0130403
2055						513.271	1027.65	POS	0.00539551	0.00715794	0.00579022	0.00431027
2056						513.26	911.563	POS	0.0106618	0.0121724	0.0100807	0.0099632
2057						513.254	939.327	POS	0.00817479	0.00864144	0.00725617	0.00686475
2058						513.201	742.725	POS	0.00628191	0.00791261	0.00567133	0.00582872
2059			D	Palmitoyl-CoA	-11.9454	513.2	1006.94	POS	0.00712009	0.00771995	0.00598234	0.00701532
2060						513.2	1030.63	POS	0.00216401	0.00244705	0.00208603	0.00258216
2061						513.185	911.309	POS	0.00540709	0.00543467	0.00486458	0.0031862
2062			D	PE-NMe(20:2(11Z,14Z)/24:1(15Z))	11.5949	513.161	869.292	POS	0.00360467	0.00446031	0.00325124	0.00324469
2063						513.159	1021.65	POS	0.00838018	0.0109472	0.00912851	0.00785252
2064						513.135	1006.27	POS	0.0324216	0.0330502	0.0261734	0.0304045
2065						513.108	1021.31	POS	0.0119007	0.0158753	0.0103111	0.0116778
2066						513.073	1039.01	POS	0.0043941	0.00590125	0.00459421	0.00348598
2067						513.064	1006.26	POS	0.0305578	0.0330007	0.0272597	0.0310461
2068						513.055	1002.63	POS	0.0153811	0.0200733	0.0141033	0.0122639
2069						513.037	984.289	POS	0.0382477	0.0461465	0.0358202	0.0349193
2070						513.029	1006.6	POS	0.0208962	0.0206297	0.0159503	0.0189515
2071						513.003	1005.93	POS	0.0370332	0.0402482	0.0334835	0.0349581
2072						512.996	943.329	POS	0.00492573	0.00542082	0.00398997	0.00452379
2073						512.988	737.714	POS	0.00535994	0.00581261	0.00560028	0.00584467
2074			D	TG(20:4(5Z,8Z,11Z,14Z)/24:1(15Z)/22:6(4Z,7Z,10Z,13Z,16Z,19Z))	17.961	512.988	1038.67	POS	0.0123424	0.0162519	0.0123859	0.0087939
2075						512.971	971.094	POS	0.00411904	0.00474892	0.00489834	0.0045516
2076						512.95	1033.33	POS	0.00609419	0.00834241	0.0060405	0.0039724
2077						512.908	869.044	POS	0.00282457	0.00295611	0.00221698	0.0026411
2078			D	Heptadecanoyl CoA	0.66909	512.907	1020.98	POS	0.0150692	0.0181943	0.0141027	0.0129419
2079						512.904	884.048	POS	0.0161132	0.0170693	0.0155334	0.0147795
2080						512.876	1026.65	POS	0.0169933	0.0211096	0.0167606	0.0142667
2081						512.868	833.53	POS	0.0053512	0.00650334	0.00504695	0.00600416
2082			D	Oleoyl-CoA	9.66959	512.866	1033	POS	0.0117937	0.0159676	0.0126671	0.0100498
2083						512.862	996.307	POS	0.0150517	0.0189565	0.0151351	0.0121927
2085			D	TG(24:0/18:2(9Z,12Z)/22:5(4Z,7Z,10Z,13Z,16Z))	-4.7128	512.857	1032.66	POS	0.0222667	0.0285952	0.0214597	0.020765
2086						512.856	1027.32	POS	0.00868738	0.0116232	0.00828768	0.00669386
2087						512.818	833.017	POS	0.00672857	0.00752401	0.00663744	0.00634704
2088			D	Cyanidin 3-(3-glucosyl-6-malonylglucoside) 4'-glucoside	11.9197	512.815	856.784	POS	0.0196942	0.0203954	0.0211016	0.0189709
2089						512.771	1005.6	POS	0.0246556	0.0264888	0.0194515	0.0243851
2090						512.77	824.762	POS	0.0337902	0.0377726	0.0331177	0.0339976
2091						512.764	975.35	POS	0.00320204	0.00386101	0.0032363	0.00326608
2092						512.727	1001.99	POS	0.0112642	0.0146906	0.0116564	0.00899486
2093						512.725	983.955	POS	0.0424336	0.0505408	0.0430315	0.0408199
2094			D	Osladin	-23.3918	512.723	888.045	POS	0.0120556	0.0130408	0.0111185	0.0106685
2095			D	Deshydroxy-C-1027 chromophore	3.81567	512.716	829.27	POS	0.0142085	0.0139112	0.0147772	0.0152273
2096						512.716	1001.65	POS	0.026535	0.0357767	0.0256446	0.0245676
2097						512.709	995.975	POS	0.0317761	0.0394669	0.0318665	0.0297441
2098			D	TG(20:3(5Z,8Z,11Z)/24:0/20:3(5Z,8Z,11Z))	-12.0543	512.697	1020.65	POS	0.0128834	0.0167257	0.0104935	0.0115504
2099						512.685	808.263	POS	0.0103499	0.0121295	0.00977735	0.0107979
2100						512.676	830.76	POS	0.00344789	0.00445219	0.00350155	0.00302123
2101						512.667	989.964	POS	0.042584	0.0529635	0.0435035	0.0386758
2102						512.667	996.958	POS	0.00849071	0.0106275	0.00742742	0.0081261
2103						512.667	1038.34	POS	0.0171745	0.0223169	0.0176359	0.0152384
2104						512.659	1021.98	POS	0.00489718	0.00647784	0.00435491	0.00390149
2105						512.656	967.598	POS	0.0205181	0.0219218	0.0211615	0.0216884
2106						512.611	982.112	POS	0.00203996	0.00227099	0.00204469	0.00202684
2107						512.608	997.291	POS	0.0068351	0.00902611	0.00653917	0.00625635
2108						512.607	990.297	POS	0.0227287	0.0282395	0.0234821	0.022158
2109						512.594	1026.99	POS	0.0144918	0.0185074	0.0146082	0.0126593
2110						512.588	1033.98	POS	0.00247633	0.00341689	0.00252798	0.00215505
2111						512.57	984.958	POS	0.0101045	0.0130368	0.0107228	0.0108658
2112						512.563	769.733	POS	0.00810041	0.00864175	0.00869481	0.0084786
2113						512.557	1032.33	POS	0.0261871	0.0341769	0.02692	0.0205219
2114			D	Dioscin	-13.063	512.553	870.04	POS	0.00246539	0.0030242	0.00251394	0.00230002
2115						512.522	989.63	POS	0.0490492	0.0612879	0.0493767	0.0468905
2116						512.51	995.64	POS	0.0646702	0.0794257	0.0641462	0.060717
2117						512.505	995.305	POS	0.0687894	0.0842362	0.0710262	0.0661186
2118			D	TG(15:0/22:2(13Z,16Z)/24:1(15Z))	-23.7281	512.493	984.626	POS	0.0284046	0.0353184	0.0295477	0.0268756
2119						512.489	947.6	POS	0.0567119	0.0667527	0.0561172	0.0499721
2120						512.458	866.788	POS	0.00301474	0.00319965	0.00277787	0.0030462
2121			D	TG(16:0/22:6(4Z,7Z,10Z,13Z,16Z,19Z)/24:1(15Z))	19.5709	512.433	990.632	POS	0.0127259	0.0166528	0.00988149	0.0105507
2122						512.408	716.448	POS	0.00121062	0.001264	0.0013091	0.00128851
2123			D	Momordin Ia	22.7819	512.37	779.991	POS	0.00202768	0.00208478	0.00198655	0.00198174
2124						512.35	1038	POS	0.0185622	0.0237234	0.0192276	0.0172144
2125						512.348	1048.29	POS	0.00283699	0.00312183	0.00276363	0.00353843
2128						512.312	970.248	POS	0.0034431	0.00384599	0.00338713	0.00310284
2129						512.311	595.393	POS	0.000954405	0.00106078	0.000892484	0.000924725
2130						512.266	1001.32	POS	0.0418336	0.0531781	0.0422501	0.0412187
2131						512.256	991.284	POS	0.00728275	0.00822673	0.00616204	0.00751937
2132						512.244	1000.98	POS	0.0503578	0.0628815	0.0500315	0.047594
2133						512.243	754.484	POS	0.00132253	0.00150435	0.00128555	0.00135504
2134						512.22	824.51	POS	0.0242543	0.0250942	0.0242864	0.0234033
2135						512.216	969.915	POS	0.0109256	0.0112308	0.0101534	0.0103669
2136			D	Heptacarboxylporphyrin III	-17.8484	512.203	801.757	POS	0.00884885	0.0102183	0.00894962	0.00809234
2137						512.202	839.274	POS	0.00282618	0.00344432	0.00276696	0.00278658
2138						512.141	867.294	POS	0.0062515	0.00667794	0.00666004	0.00515092
2139						512.139	1026.32	POS	0.0123836	0.0157881	0.0114525	0.0124257
2140			D	TG(15:0/20:3(5Z,8Z,11Z)/24:1(15Z))	16.8059	512.137	954.595	POS	0.0193028	0.0224699	0.0182182	0.0197124
2141						512.119	947.265	POS	0.0744505	0.0883076	0.0718263	0.0736566
2142						512.115	946.932	POS	0.0910867	0.107289	0.0851377	0.0942494
2143			D	Zn-Bacteriochlorophyll a	-5.96963	512.113	953.61	POS	0.0215326	0.0244989	0.0190853	0.0179009
2144						512.111	710.702	POS	0.0190104	0.0226923	0.0195666	0.0203128
2145						512.109	959.605	POS	0.0159211	0.020344	0.0158775	0.0143418
2146						512.096	824.259	POS	0.0107203	0.0114399	0.0105637	0.0120917
2147						512.092	1035.64	POS	0.00529269	0.00685245	0.00514911	0.00523749
2148						512.079	923.582	POS	0.0212334	0.0245407	0.0173954	0.0188106
2149						512.061	956.094	POS	0.00173574	0.00206496	0.00166201	0.00146351
2150						512.044	773.99	POS	0.00303038	0.00301779	0.00285984	0.00306598
2151						512.008	217.107	POS	0.00066408	0.000725547	0.000593803	0.000662648
2152						512.004	991.951	POS	0.00337242	0.00390439	0.00339655	0.00272692
2153						511.995	617.41	POS	0.00055179	0.000626871	0.000505695	0.00042959
2154						511.974	969.577	POS	0.030925	0.0330575	0.0294743	0.0353176
2155						511.969	797.248	POS	0.0295158	0.0337407	0.0306731	0.0312022
2156						511.968	742.472	POS	0.00821175	0.00991217	0.0086469	0.00995819
2157						511.966	716.699	POS	0.000198214	0.000200106	0.000187089	0.000223015
2158						511.962	1031.99	POS	0.0215318	0.0270256	0.0217497	0.0181162
2159						511.952	1012.27	POS	0.00197153	0.0020665	0.00181981	0.00215032
2160						511.935	867.549	POS	0.0073138	0.00852842	0.0070017	0.00695203
2161			D	PE-NMe2(14:1(9Z)/18:4(6Z,9Z,12Z,15Z))	-0.264401	511.93	710.953	POS	0.01216	0.0139061	0.0121767	0.0110849
2162						511.924	997.948	POS	0.00192057	0.00217789	0.00187667	0.002214
2163						511.921	990.953	POS	0.00650449	0.00764978	0.00615747	0.00601628
2164						511.918	714.705	POS	0.00160922	0.0017662	0.00152468	0.00185182
2165						511.915	710.452	POS	0.0244507	0.0267843	0.0231391	0.0247348
2166						511.907	959.285	POS	0.0206386	0.0268428	0.020996	0.0200395
2167						511.894	953.276	POS	0.0424315	0.053499	0.040899	0.0411257
2168			D	Trihexosylceramide (d18:1/12:0)	20.5218	511.889	969.243	POS	0.0544293	0.0568482	0.0482285	0.0584355
2169			D	TG(14:0/20:0/24:1(15Z))	-3.37699	511.875	946.597	POS	0.0736796	0.0862453	0.0750348	0.0715715
2170						511.864	954.26	POS	0.0191085	0.0241542	0.0168998	0.0190758
2171						511.864	989.294	POS	0.0376994	0.0453499	0.0362953	0.0339516
2172						511.845	1039.99	POS	0.00332836	0.00463485	0.00335525	0.00282074
2173			D	CDP-DG(16:0/18:2(9Z,12Z))	4.14416	511.825	979.105	POS	0.00269641	0.00288016	0.00235345	0.00248927
2174						511.825	994.969	POS	0.057786	0.0706081	0.056577	0.0521635
2175						511.818	715.694	POS	0.00168367	0.0019	0.00140132	0.00162728
2176						511.808	401.887	POS	0.000604116	0.000618344	0.000487442	0.000563672
2177						511.795	968.911	POS	0.0606923	0.0642152	0.0546498	0.0635451
2178						511.787	952.942	POS	0.0760547	0.0904814	0.0733234	0.0730891
2179			D	TG(18:4(6Z,9Z,12Z,15Z)/24:1(15Z)/o-18:0)	1.057	511.773	952.608	POS	0.101066	0.119385	0.0983758	0.090302
2180						511.771	947.935	POS	0.018483	0.0240798	0.0179606	0.0189991
2182						511.757	958.952	POS	0.0574855	0.0675077	0.0553703	0.0535016
2183						511.733	964.628	POS	0.0293766	0.0385388	0.029746	0.0297019
2184			D	TG(20:0/22:2(13Z,16Z)/20:0)	-22.1725	511.682	1000.65	POS	0.0450942	0.0573001	0.0419119	0.0503934
2185						511.67	973.104	POS	0.000973498	0.00110539	0.00101706	0.000832901
2186						511.667	935.089	POS	0.00200688	0.0021935	0.00188889	0.00198082
2187						511.666	1002.3	POS	0.0051673	0.00745738	0.00559142	0.00409842
2188						511.646	1037.67	POS	0.01283	0.0152939	0.0138551	0.0101754
2189						511.639	917.573	POS	0.03206	0.0406055	0.030327	0.0339372
2190						511.634	953.928	POS	0.0113271	0.0133291	0.0131298	0.0112401
2191						511.622	954.928	POS	0.0091039	0.0115399	0.00767421	0.00839821
2192						511.616	964.963	POS	0.0110768	0.0146573	0.0114973	0.010709
2193			D	PA(18:4(6Z,9Z,12Z,15Z)/20:5(5Z,8Z,11Z,14Z,17Z))	24.3224	511.595	715.946	POS	0.00325042	0.00315167	0.00264373	0.00281864
2194			D	TG(15:0/20:1(11Z)/24:1(15Z))	8.437	511.591	958.619	POS	0.0958216	0.110203	0.0934018	0.0986671
2195						511.574	1008.63	POS	0.00394048	0.00477647	0.00347231	0.00454063
2196						511.573	856.277	POS	0.0121878	0.0126205	0.012206	0.0130052
2197						511.567	959.935	POS	0.0176706	0.0205744	0.0144018	0.0173005
2198						511.565	716.197	POS	0.00277702	0.00248702	0.00257373	0.00236694
2199			D	TG(20:0/20:4(5Z,8Z,11Z,14Z)/20:0)	-8.1778	511.562	968.575	POS	0.0365324	0.0392139	0.032599	0.0356385
2200						511.562	998.276	POS	0.00723807	0.00925178	0.00612919	0.00697007
2201			D	DG(17:0/0:0/a-25:0)	-3.30321	511.555	710.199	POS	0.0158972	0.0173615	0.013659	0.0166645
2202						511.461	1002.97	POS	0.0110436	0.0146786	0.0107395	0.00940503
2203						511.449	1011.6	POS	0.0121491	0.0126588	0.012821	0.0120453
2204						511.424	960.269	POS	0.0139701	0.0183295	0.0145878	0.0133955
2205						511.413	867.041	POS	0.00402057	0.00421869	0.00430451	0.00441368
2206						511.386	964.293	POS	0.0549786	0.0684895	0.0565881	0.0525788
2207			D	PS(16:0/20:4(5Z,8Z,11Z,14Z))	-24.3148	511.385	785	POS	0.00062418	0.000801053	0.000626212	0.000797095
2208						511.38	958.282	POS	0.116931	0.142239	0.119443	0.118242
2209						511.369	983.286	POS	0.0100235	0.0114628	0.00918807	0.010536
2210						511.365	963.959	POS	0.0714937	0.0914627	0.0736208	0.0674934
2211						511.337	916.585	POS	0.0394279	0.0512263	0.0414041	0.0344856
2212			D	PS(DiMe(13,5)/MonoMe(13,5))	19.0273	511.331	965.281	POS	0.00735425	0.00924329	0.00654436	0.00682544
2213						511.3	1004.63	POS	0.0103201	0.0121083	0.0111658	0.0106164
2214			D	6-{[2-(3,4-dihydroxyphenyl)-6,8-bis[2-(3,4-dihydroxyphenyl)-3,7-dihydroxy-3,4-dihydro-2H-1-benzopyran-4-yl]-3,5-dihydroxy-3,4-dihydro-2H-1-benzopyran-7-yl]oxy}-3,4,5-trihydroxyoxane-2-carboxylic acid	18.3218	511.287	1011.93	POS	0.00557111	0.00529595	0.00522789	0.00591357
2215						511.284	965.612	POS	0.017428	0.0236383	0.0189383	0.015977
2216						511.277	797.499	POS	0.0369867	0.0396379	0.0344417	0.0363315
2217						511.267	961.588	POS	0.0232351	0.0281643	0.0229728	0.0244553
2218						511.265	983.624	POS	0.0453026	0.0569105	0.0422962	0.0431026
2219						511.223	774.49	POS	0.0129435	0.0144802	0.0108239	0.0100441
2220						511.218	796.996	POS	0.0225164	0.0266308	0.0218304	0.0236085
2221						511.107	1004.29	POS	0.0104629	0.013105	0.0085925	0.0117228
2222						511.107	1047.95	POS	0.00397973	0.00427821	0.00374366	0.00458813
2223						511.077	1003.64	POS	0.0103223	0.0134489	0.0106493	0.00952804
2224						511.022	139.123	POS	0.000713104	0.000767812	0.000751206	0.000783657
2226			D	14-hydroxyclarithromycin	22.7901	511.01	764.977	POS	0.00282844	0.0029149	0.00280776	0.00299246
2227			D	PI(16:0/16:2(9Z,12Z))	5.89935	510.975	808.012	POS	0.0107546	0.0119199	0.0100474	0.0109035
2228			D	(2-{2-[(1R,16Z,24E,26E,28Z)-1,18-dihydroxy-19,30-dimethoxy-15,17,21,23,29,35-hexamethyl-2,3,10,14,20-pentaoxo-11,36-dioxa-4-azatricyclo[30.3.1.0hexatriaconta-16,24,26,28-tetraen-12-yl]propyl}-5-hydroxy-4-methoxycyclohexyl)oxidanesulfonic acid	15.5433	510.967	1011.26	POS	0.0132253	0.0136086	0.0124795	0.0137436
2229						510.935	985.292	POS	0.00338593	0.00419959	0.00302936	0.00343208
2230						510.924	1003.96	POS	0.00559945	0.00659011	0.00590822	0.00555951
2231						510.889	982.95	POS	0.00671794	0.00800815	0.00713058	0.00765319
2232						510.853	952.272	POS	0.0661667	0.0790934	0.0661907	0.0689005
2234						510.817	824.009	POS	0.00508077	0.00480395	0.00450504	0.00504105
2236						510.764	957.947	POS	0.0947572	0.116378	0.0923293	0.0964796
2237						510.752	910.577	POS	0.0912189	0.110678	0.0939801	0.079277
2239						510.714	1003.3	POS	0.00980449	0.0131666	0.0106878	0.00801741
2241						510.675	910.911	POS	0.0345235	0.0371762	0.0315811	0.0324145
2242						510.668	1031.65	POS	0.0159833	0.0196947	0.0160819	0.0173188
2243			D	Uroporphyrin III	6.34126	510.622	831.759	POS	0.00248159	0.00339774	0.00251079	0.00209871
2244						510.614	961.252	POS	0.0140123	0.0157746	0.0146385	0.0139514
2245						510.61	742.218	POS	0.00697326	0.00837087	0.00671941	0.00666802
2246						510.6	963.623	POS	0.0507729	0.0617661	0.0519909	0.0485528
2247			D	PS(14:1(9Z)/22:5(4Z,7Z,10Z,13Z,16Z))	-4.18275	510.559	780.997	POS	0.00384108	0.00427653	0.00406737	0.00375453
2248						510.557	951.088	POS	0.00257661	0.003042	0.00234963	0.00228722
2249			D	PC(DiMe(11,3)/MonoMe(13,5))	-8.1465	510.489	910.243	POS	0.14584	0.17476	0.139759	0.140366
2250						510.486	945.595	POS	0.00490928	0.00572068	0.00466501	0.00470981
2251						510.483	917.237	POS	0.0387001	0.0452836	0.0321646	0.0314523
2252			D	Precorrin 4	-0.331848	510.477	909.907	POS	0.168308	0.199254	0.163632	0.166724
2254						510.43	922.262	POS	0.0249857	0.0307687	0.0272299	0.021944
2255						510.409	909.574	POS	0.150582	0.167564	0.139807	0.15101
2256						510.383	948.268	POS	0.00588854	0.00726998	0.0055844	0.00455933
2257						510.363	796.744	POS	0.0151523	0.0165964	0.0146032	0.0152077
2258						510.356	936.61	POS	0.0579457	0.0424119	0.0290278	0.0305373
2259						510.344	922.576	POS	0.0241109	0.027468	0.022989	0.0190607
2260						510.338	899.061	POS	0.00172359	0.00190258	0.00172398	0.00178608
2261						510.323	785.495	POS	0.00210348	0.00245291	0.00207923	0.0022852
2262						510.299	967.263	POS	0.01263	0.0158336	0.0106857	0.0140664
2264						510.278	1025.98	POS	0.00635658	0.00794674	0.00620391	0.00704112
2265						510.269	965.947	POS	0.0163551	0.0222954	0.0176583	0.0126499
2266						510.26	683.185	POS	0.00326488	0.00344234	0.00269093	0.00344684
2267			D	PG(a-13:0/i-18:0)	-22.1376	510.243	709.947	POS	0.00413886	0.00512094	0.00403138	0.00423436
2268			D	Benomicin A	21.8753	510.229	828.763	POS	0.0122713	0.0135843	0.013661	0.0125848
2269						510.181	917.905	POS	0.0135506	0.0161766	0.0129725	0.0123508
2270						510.173	916.252	POS	0.0631471	0.0735869	0.0619537	0.066884
2271						510.172	927.941	POS	0.0106903	0.0151062	0.0109938	0.00952098
2272						510.167	856.529	POS	0.0273192	0.0286194	0.0304819	0.0295666
2273			D	Ophiopogonin D	1.4619	510.159	856.026	POS	0.0111895	0.0119609	0.0102996	0.010494
2274						510.149	932.221	POS	0.0806439	0.0862678	0.0750036	0.0825994
2275						510.147	921.595	POS	0.132165	0.162255	0.136978	0.128535
2276						510.127	931.888	POS	0.0955079	0.0993268	0.0895315	0.0972599
2277						510.096	915.917	POS	0.119711	0.145732	0.120952	0.115785
2278			D	PE(DiMe(13,5)/MonoMe(13,5))	-24.3156	510.092	923.246	POS	0.0222905	0.0261644	0.0213586	0.0214647
2279						510.068	915.585	POS	0.150252	0.177049	0.150709	0.148844
2280						510.022	779.487	POS	0.00348071	0.00368673	0.00317075	0.00388736
2281			D	Ophiopogonin C	-10.5067	510.022	898.052	POS	0.00254011	0.00278791	0.0024943	0.00262704
[truncated: 19,875 more rows]
