# Supplementary material for: Metabolic profiles in gestational diabetes mellitus can reveal novel biomarkers for prediction of adverse neonatal outcomes
Source: Front Pediatr. 2024 Aug 21;12:1432113. doi: 10.3389/fped.2024.1432113 (PMC11371726; doi:10.3389/fped.2024.1432113)
Supplement: Supplementary file 1 [file Datasheet1.zip › supplementary materials/supplementary Table S2.xlsx]

## Sheet: file explanation
Header	Description
id	The unique data number of the substance in this qualitative analysis
MS2 name	The substance name obtained by qualitative matching analysis of secondary mass spectrometry
MS2 score	The score of the second-level match is [0, 1], the larger the better
level	Qualitative substance class
MS1 name	For the name of first-level fragment ion matching, refer to HMDB or KEGG database
MS1 ppm	The accuracy of the first level match, the value is (-25, 25), as close to 0 as possible
rt	Chromatographic retention time of the substance
mz	Material characteristics Mass charge ratio of ions
type	Acquisition mode
MEAN OO	The mean of the relative quantitative value of the substance in OO groups within the group comparison
MEAN XX	The mean of the relative quantitative value of the substance in XX group within the group comparison
VIP	The substance in the group was compared to the oPLS-DA model obtained by the variable projection significance
P-VALUE	The p-value obtained by the t-test of this substance in the group comparison, p-value = probability of hypothesis being correct but rejected = number of negative results/total number of results, is a test probability against the sample data
Q-VALUE	The hypothesis test statistic (p-value) is the result after the correction of multiple hypothesis test. Q value = the probability of being rejected but correct = the number of false positive results/the number of presumed positive results. It is a test probability of the inference obtained from statistical test and the re-statistics of p-value
FOLD CHANGE	The substance in this group was compared with the multiple relationship between the two groups of experiments
LOG_FOLDCHANGE	FOLD CHANGE takes the logarithm base 2
	The screening criteria for differential metabolites were VIP greater than 1 and P-value less than 0.05.

## Sheet: H-NC
id	MS2 name	MS2 score	level	MS1 name	MS1 ppm	rt	mz	type	MEAN H	MEAN NC	VIP	P-VALUE	Q-VALUE	FOLD CHANGE	LOG_FOLDCHANGE
1	4-Aminobutyric acid	1	B(i)			386.819	104.07	POS	0.00496441	0.00384094	1.71648	0.0120628	0.107007	1.2925	0.370161
16	DL-Phenylalanine	0.999926	B(i)			275.254	166.086	POS	0.521671	0.615673	2.12436	0.0253606	0.129782	0.847319	-0.239023
23	O-Acetylcarnitine	0.99935	B(i)			319.751	204.123	POS	3.88541	4.45303	2.07016	0.00979618	0.101561	0.872532	-0.19672
40	N6-Methyladenosine	0.996066	B(ii)			300.357	282.119	POS	0.03022	0.0338593	2.19978	0.00268601	0.0630931	0.892517	-0.164049
54	4-Pyridoxic acid	0.989886	B(i)			41.9901	182.046	NEG	0.0159802	0.0209681	1.01455	0.0274634	0.132478	0.762118	-0.391913
67	Pyrrolidine	0.984802	B(ii)			313.603	72.0807	POS	0.328756	0.362801	1.69215	0.0460818	0.152168	0.906161	-0.142161
81	Acetylleucine	0.978391	B(i)			207.47	172.098	NEG	0.00836058	0.00636655	2.34798	6.31216e-10	7.57584e-07	1.3132	0.393091
92	N-Acetylhistidine	0.971559	B(ii)			326.431	198.087	POS	0.0198024	0.0141311	1.97612	3.05674e-05	0.00375987	1.40134	0.486804
109	myo-Inositol	0.950488	B(ii)			399.809	179.056	NEG	0.0214363	0.0245846	2.50975	0.00640743	0.0889003	0.871942	-0.197696
135	Cristacarpin	0.914883	B(i)			45.7165	399.148	NEG	0.014657	0.0214499	1.30249	0.00297994	0.0660726	0.683313	-0.549382
149	N-Acetylglutamine	0.898783	B(ii)			323.341	187.073	NEG	0.00858738	0.00598002	2.39939	5.14405e-06	0.000982555	1.43601	0.522068
158	Glycyl-Valine	0.888288	B(ii)			317.127	173.093	NEG	0.055701	0.0822109	1.91412	0.00116386	0.0422275	0.677538	-0.561627
168	5-Hydroxy-L-tryptophan	0.880123	B(ii)			50.6966	221.091	POS	0.030497	0.036891	2.14671	0.00221299	0.0574764	0.82668	-0.274598
187	2-Methylpiperidine	0.862822	B(ii)			232.989	100.112	POS	0.0855814	0.0637744	1.2614	0.0170112	0.117057	1.34194	0.424321
190	Hexadecanedioic acid mono-L-carnitine ester	0.858434	B(ii)			291.353	430.316	POS	0.00200289	0.00259474	1.57219	0.0284886	0.133839	0.771907	-0.373501
193	Glycocholic acid	0.857177	B(ii)			270.409	466.315	POS	0.00900494	0.0127538	1.10829	0.0348943	0.141737	0.70606	-0.502137
201	Oxypurinol	0.853277	B(i)			222.195	151.026	NEG	0.0304902	0.0364707	2.03542	0.00721047	0.0926174	0.836018	-0.258393
204	Fructose-1P	0.852683	B(ii)			333.779	179.057	NEG	0.0701978	0.0818327	1.07339	0.0026474	0.0626752	0.857821	-0.221251
206	N-Acetyl-L-phenylalanine	0.85097	B(i)			196.372	206.083	NEG	0.00629837	0.00417928	2.63421	0.00034003	0.0201308	1.50705	0.591726
207	Suberic acid	0.850822	B(ii)			196.263	173.082	NEG	0.0192775	0.0220259	1.44524	0.0362283	0.14316	0.875219	-0.192283
221	Glycohyocholic acid	0.826621	B(i)			268.257	464.303	NEG	0.00811631	0.0114436	1.11114	0.0312521	0.137413	0.709242	-0.49565
226	N-Nitroso-pyrrolidine	0.818956	B(ii)			309.383	101.071	POS	0.0357795	0.0310331	1.05767	0.0466327	0.152587	1.15295	0.205327
240	Piperidine	0.806479	B(ii)			279.707	86.0962	POS	0.208966	0.233702	1.84278	0.0445741	0.150981	0.894155	-0.161403
247	APGPR Enterostatin	0.796899	B(iii)			381.202	497.291	POS	0.0665827	0.0532246	1.90251	0.00540514	0.0833319	1.25097	0.323053
250	Methoxypyrazine	0.793006	B(iii)			251.462	111.055	POS	0.499146	0.564604	1.80116	0.00972964	0.101374	0.884065	-0.177776
265	N-Acryloylglycine	0.773112	B(iii)			268.955	130.05	POS	0.00429043	0.00261791	1.19534	0.00305832	0.0668115	1.63888	0.71271
267	Monomethyl glutaric acid	0.763021	B(iii)			150.768	145.051	NEG	0.0153256	0.0131597	1.06409	0.00120531	0.043011	1.16458	0.219815
268	beta-D-Glucosamine	0.760213	B(iii)			311.204	180.086	POS	0.0231063	0.0297215	1.10218	0.032994	0.139567	0.777427	-0.363221
273	1H-Indole-2,3-dione	0.750686	B(iii)			386.615	148.042	POS	0.00918603	0.00823962	1.94102	0.00201709	0.0547868	1.11486	0.156864
280	Diatretin 2	0.738014	B(iii)			243.638	146.027	POS	0.15503	0.119145	2.34603	1.64341e-05	0.00239866	1.30119	0.379836
282	LysoPE(18:2(9Z,12Z)/0:0)	0.730058	B(iii)			221.651	478.293	POS	0.180308	0.204555	1.23928	0.040311	0.147269	0.881464	-0.182026
283	N-Cyclopropyl-trans-2-cis-6-nonadienamide	0.729388	B(iii)			51.263	194.153	POS	0.14094	0.121924	1.55043	0.00301459	0.0664019	1.15596	0.209092
286	L-Methionine	0.722505	B(i)			301.909	150.058	POS	0.0969976	0.119868	1.80383	0.0360491	0.142974	0.809201	-0.30543
310	5-Ethyl-4-methyl-2-(1-methylethyl)oxazole	0.693359	B(iii)			48.0374	154.122	POS	2.9206	2.44183	2.08464	0.000169189	0.0128201	1.19607	0.258304
315	Vinylacetylglycine	0.691524	B(iii)			248.124	144.065	POS	0.0887554	0.0600882	2.26015	9.08059e-07	0.000261104	1.47708	0.562753
343	1-Pyrroline	0.651938	B(iii)			48.0473	70.0649	POS	0.0464893	0.0411752	1.68919	0.0234641	0.127292	1.12906	0.175124
374	(E)-1-Cinnamoylpyrrolidine	0.627617	B(iii)			356.471	202.118	POS	0.00309892	0.00369956	1.5259	0.0316022	0.13786	0.837644	-0.25559
382	LysoPC(18:1(9Z))	0.621053	B(iii)			224.806	522.364	POS	0.428679	0.372611	1.41695	0.0115271	0.105866	1.15047	0.202225
386	Hypoxanthine	0.619212	B(iii)			180.757	137.046	POS	0.935143	1.04435	1.52398	0.0339056	0.14063	0.895427	-0.159352
392	N-(2-Methylpropyl)acetamide	0.608759	B(iii)			269.676	116.107	POS	0.00497285	0.00402269	1.02778	0.00793357	0.0955221	1.2362	0.305911
418	Methionyl-Isoleucine	0.57443	B(iii)			361.761	263.146	POS	0.0183545	0.0218082	1.54565	0.0471037	0.152939	0.841634	-0.248735
420	2-(Methylthio)propane	0.572304	B(iii)			360.2	91.0581	POS	0.00340456	0.00408543	1.68889	0.0410313	0.147937	0.833343	-0.263017
426	Mangiferdesmethylursanone	0.565199	B(iii)			30.0505	429.372	POS	1.89042	2.03612	1.07504	0.0478781	0.153506	0.92844	-0.107119
431	Asparaginyl-Valine	0.556259	B(iii)			329.561	232.129	POS	0.00778254	0.00961654	1.24456	0.00804597	0.0959412	0.809286	-0.305278
433	4-Ethyl-5-pentyloxazole	0.5532	B(iii)			45.1931	168.138	POS	0.00994661	0.00872057	1.2209	0.0248905	0.129191	1.14059	0.189783
439	Dehydroepiandrosterone	0.548316	B(iii)			38.9674	253.19	POS	0.0052177	0.00405044	1.59963	0.0321898	0.138593	1.28818	0.365337
446	13-L-Hydroperoxylinoleic acid	0.542347	B(iii)			198.429	311.223	NEG	0.0151521	0.0177199	1.26066	0.0160437	0.115065	0.855091	-0.22585
452	Isocitric acid	0.532619	B(iii)			174.113	191.02	NEG	0.0112836	0.0143073	2.02862	0.0427624	0.149472	0.78866	-0.342525
457	8-Hydroxy-2'-deoxyguanosine	0.525067	B(i)			277.448	284.099	POS	0.0016659	0.00317854	1.42657	0.00964713	0.10114	0.524109	-0.932061
462	Xanthurenic acid	0.519852	B(iii)			278.059	206.04	POS	0.00219302	0.00174314	1.31137	0.00507197	0.0811961	1.25808	0.331228
469	N-palmitoyl-phosphoethanolamine	0.511347	B(iii)			138.341	380.253	POS	0.0786471	0.0634953	1.749	0.00606434	0.0871241	1.23863	0.308745
488	O-Acetylserine	0.5	B(iii)			69.1406	146.046	NEG	0.0786277	0.0577595	1.37321	0.0436941	0.15026	1.36129	0.44498
491	3-Hydroxybutyric acid	0.5	B(iii)			16.9916	103.04	NEG	0.00288555	0.00249891	1.18073	0.00661995	0.0899408	1.15472	0.207549
502	2,5-Dimethyloxazole	0.493689	B(iii)			47.8829	98.0597	POS	0.453131	0.384527	1.9699	0.00135373	0.0456166	1.17841	0.236843
518	(2R,3R,4R)-2-Amino-4-hydroxy-3-methylpentanoic acid	0.478843	B(iii)			312.203	148.097	POS	0.0251816	0.0306895	2.23107	0.0223617	0.125702	0.82053	-0.285373
519	Heptanoic acid	0.475434	B(iii)			20.0184	129.092	NEG	0.00947989	0.00795823	1.56875	0.028217	0.133485	1.19121	0.252423
526	Arecaidine	0.459318	B(iii)			264.72	142.086	POS	0.00177983	0.00274658	1.70172	0.0244815	0.128663	0.648017	-0.625896
531	Cer(d18:1/18:1(11Z))	0.452857	B(iii)			32.1654	564.534	POS	0.0242979	0.0290085	1.41506	0.00941373	0.100462	0.837614	-0.255643
532	Indolepyruvate	0.451826	B(iii)			64.511	202.051	NEG	0.0555348	0.066957	2.25236	0.0127298	0.108322	0.82941	-0.269843
538	1,5-Anhydrosorbitol	0.445455	B(iii)			205.364	163.061	NEG	0.0579682	0.0726944	1.24073	0.0172878	0.117597	0.797423	-0.326583
548	7-(4-Hydroxy-3-methoxyphenyl)-5-methoxy-1-phenyl-3-heptanone	0.43568	B(iii)			45.3887	343.186	POS	0.0155718	0.0115653	1.60322	0.0461386	0.152212	1.34642	0.429132
551	Procurcumenol	0.432866	B(iii)			284.17	235.165	POS	0.03066	0.0414498	1.95183	0.000538673	0.0265314	0.73969	-0.435008
552	3-Aminoisobutanoic acid	0.430147	B(iii)			338.658	102.056	NEG	0.00948431	0.0111565	2.40896	0.0396611	0.146652	0.850113	-0.234273
555	5-Hexyltetrahydro-2-furanoctanoic acid	0.425135	B(iii)			53.2324	299.258	POS	0.00590502	0.0094374	2.10867	0.0222499	0.125542	0.625704	-0.676447
558	Vitamin A2 aldehyde	0.422117	B(iii)			250.61	283.201	POS	0.0937262	0.0792368	1.72839	0.00186106	0.0526822	1.18286	0.242281
575	Gymnodimine	0.359824	B(iii)			208.708	508.346	POS	0.147992	0.116161	1.28239	0.0320804	0.138458	1.27402	0.349388
585						316.295	175.108	POS	0.0306522	0.0436466	1.75345	0.000195894	0.0140934	0.70228	-0.509881
612						275.285	164.072	NEG	0.154316	0.180871	2.05731	0.0435076	0.150104	0.853183	-0.229073
613						184.552	313.154	POS	0.47951	0.567863	2.01424	0.0114222	0.105634	0.844412	-0.243982
618						42.4895	184.06	POS	0.00625905	0.00891435	1.66288	0.00333165	0.0692263	0.702133	-0.510185
659			D	2-Phenylglycine	-6.48829	398.556	160.133	POS	0.108364	0.126692	1.63084	0.00724666	0.092772	0.855337	-0.225435
666			D	Nicotiflorin	-6.03478	386.079	597.369	POS	2.53982	2.16828	1.3231	0.0314306	0.137642	1.17135	0.228176
688			D	Diphenylamine	-6.09447	336.952	179.982	POS	0.000914229	0.00131716	1.77867	0.00455678	0.0776714	0.694091	-0.526803
691			D	Nor-Desoxycholic acid	-19.7213	336.138	388.86	POS	0.00108707	0.00138411	1.37772	0.00359758	0.0713595	0.785393	-0.348514
695			D	Gossypol	-22.73	334.041	523.309	POS	0.00722766	0.00570744	2.45583	0.00208728	0.0557783	1.26636	0.340685
697			D	Yangonin	-4.64098	330.796	270.085	POS	0.000417787	0.000591834	1.22579	0.0177403	0.118454	0.70592	-0.502424
710			D	Acetylleucine	-4.86459	302.348	183.076	POS	0.0119311	0.0141448	1.3181	0.0124762	0.107835	0.843499	-0.245543
716			D	β-Alanine	-7.73873	297.879	95.0643	POS	0.00776246	0.00604261	1.69763	0.0294872	0.135097	1.28462	0.361342
717			D	Yohimbine	10.8883	294.153	364.742	POS	0.00238593	0.00187168	1.46393	0.0109137	0.104458	1.27475	0.350217
752			D	Diosmetin	-18.4289	225.613	311.204	POS	0.0144127	0.0180629	1.28687	0.0206482	0.123291	0.797915	-0.325693
765			D	Rhoifolin	-5.13187	190.748	580.899	POS	0.00348409	0.00262813	1.14068	0.0447554	0.151127	1.32569	0.406746
766			D	Enoxolone	-16.2292	189.997	478.831	POS	0.00224783	0.00143369	1.31023	0.031897	0.13823	1.56787	0.648804
769			D	Butylamine	-9.96415	184.614	79.6742	POS	0.0530986	0.0449049	1.83533	0.0121397	0.107164	1.18247	0.241801
770			D	(S)-beta-Aminoisobutyric acid	-7.84337	180.866	115.069	POS	0.266457	0.278981	1.38832	0.0487317	0.154115	0.955107	-0.0662651
771			D	Propionylcarnitine	-3.92776	180.857	228.128	POS	0.0225733	0.0256767	1.77355	0.0352786	0.142155	0.879138	-0.185839
782			D	Cyclic guanosine monophosphate	3.34299	69.8897	356.29	POS	0.759142	0.636996	1.02887	0.0352775	0.142154	1.19175	0.253086
791			D	Butylamine	-10.7174	54.532	79.9452	POS	0.00253233	0.00192878	1.43747	0.0294489	0.13505	1.31292	0.39278
793			D	Tauroursodeoxycholic acid	9.2556	53.5431	505.687	POS	0.0246854	0.0209443	1.05934	0.0294313	0.135028	1.17862	0.2371
797			D	Ginsenoside Rf	-11.2017	49.4952	850.591	POS	0.0447268	0.0357081	2.28208	0.00194774	0.0537747	1.25257	0.324888
798			D	20-Hydroxyecdysone	-10.2767	49.111	486.345	POS	0.0926613	0.0759906	1.30175	0.00335838	0.0694499	1.21938	0.286146
801			D	Deltaline	-18.111	46.8293	514.705	POS	0.0218609	0.0181819	1.50806	0.0268377	0.131611	1.20235	0.265852
807			D	Norgalanthamine	-5.09882	41.3145	283.165	POS	0.00679911	0.00483971	1.14758	0.0424876	0.149235	1.40486	0.490426
822			D	Dioscin	9.72125	29.2821	872.768	POS	0.209755	0.186797	2.26423	0.0269438	0.13176	1.1229	0.167231
823			D	1,8-Diaminooctane	-5.91401	26.6633	156.042	POS	0.000862185	0.000708444	1.45512	0.0344357	0.141229	1.21701	0.283343
845						284.296	257.147	POS	0.0217897	0.029572	2.17925	0.000164116	0.012563	0.736837	-0.440582
850						180.795	250.104	POS	0.117968	0.137457	1.66195	0.0119103	0.10669	0.858221	-0.220579
859						198.893	594.375	POS	0.0119144	0.00645538	2.22271	1.92057e-11	6.75383e-08	1.84566	0.884135
861						241.399	216.196	POS	0.0017088	0.00114626	1.63432	7.97698e-05	0.00759675	1.49076	0.576049
865						291.373	276.18	POS	0.00521474	0.00650621	1.76258	0.00813477	0.0962666	0.801501	-0.319224
869						225.727	386.289	POS	0.00489197	0.00688737	1.79111	0.00028722	0.0180217	0.71028	-0.49354
872						311.751	218.092	POS	0.00999271	0.0129792	1.40989	5.24237e-05	0.00551376	0.769901	-0.377255
875						314.81	229.154	POS	0.219532	0.24194	1.8532	0.00305204	0.0667531	0.907378	-0.140224
876						277.69	306.081	POS	0.00367027	0.00626025	1.23092	0.043635	0.150211	0.586282	-0.770334
882						256.188	432.311	POS	0.0114758	0.0177892	1.06418	0.00487108	0.0798272	0.645099	-0.632409
887						499.421	173.103	POS	0.0153025	0.0188035	1.80288	0.000216054	0.0149725	0.813811	-0.297234
891						251.225	110.071	POS	0.0291366	0.0329594	1.78105	0.00283567	0.0646531	0.884012	-0.177862
893						227.545	384.274	POS	0.00296248	0.00477753	2.29771	3.25675e-06	0.000696844	0.620087	-0.689458
896						251.061	207.112	POS	0.0901917	0.0608829	2.88046	1.04821e-06	0.000289417	1.4814	0.566959
930						365.468	288.075	POS	0.00170117	0.00226456	1.1525	0.00567641	0.0849576	0.751211	-0.412709
938						233.411	359.262	POS	0.00076337	0.00122669	2.03841	7.76502e-05	0.00744279	0.622302	-0.684313
944						49.2493	279.17	POS	1.15763	0.964259	1.48665	0.0280496	0.133265	1.20054	0.263686
957						234.334	286.201	POS	0.209419	0.257164	1.17159	0.0254094	0.129842	0.814339	-0.296298
971						197.858	198.062	POS	0.00268794	0.00220687	1.15709	0.0336286	0.140311	1.21799	0.284498
987						347.008	505.279	POS	0.0413753	0.0335025	1.23853	0.0125738	0.108024	1.23499	0.304502
988						57.6928	232.136	POS	0.00132446	0.00301893	2.41989	0.000110696	0.00963721	0.43872	-1.18863
998						193.695	234.04	POS	0.00804333	0.00913755	1.77043	0.0310355	0.137134	0.880251	-0.184013
1010						207.977	550.395	POS	0.860061	0.681381	1.55396	0.00678724	0.09073	1.26223	0.335977
1027						345.537	117.066	POS	0.0813454	0.0491129	3.42898	9.40005e-08	4.27421e-05	1.65629	0.727958
1029						298.549	504.329	POS	0.0239457	0.0165894	1.98345	0.0127756	0.108408	1.44344	0.529509
1032						227.079	419.265	POS	0.0472783	0.0401012	1.10157	0.0222952	0.125602	1.17898	0.237534
1040						239.35	302.196	POS	0.0022531	0.00286263	2.08758	5.54093e-06	0.00103574	0.787075	-0.345427
1052						45.6803	384.259	POS	0.0112064	0.00835934	1.27081	0.00977131	0.101491	1.34059	0.422867
1092						297.813	337.11	POS	0.0100048	0.0134131	1.08712	0.00561518	0.084599	0.745897	-0.422952
1101						186.066	391.053	POS	0.0734892	0.0591981	1.22702	0.0393468	0.146347	1.24141	0.311981
1116						198.09	390.238	POS	0.0433774	0.0355358	2.03236	0.0142027	0.111035	1.22067	0.28767
1124						201.294	491.321	POS	0.045653	0.0344919	1.86839	0.00653295	0.0895202	1.32359	0.404454
1130						229.574	297.217	POS	0.00614305	0.00414853	1.3402	0.000867607	0.0357592	1.48078	0.566355
1144						202.119	520.357	POS	0.110602	0.0889643	1.71613	0.0149151	0.112599	1.24322	0.314083
1151						381.243	578.331	POS	0.0130737	0.0111053	1.03731	0.0286194	0.134007	1.17725	0.235423
1160						91.2616	282.189	POS	0.224427	0.155685	1.41462	0.0212544	0.124173	1.44155	0.527619
1161						47.8993	172.133	POS	4.65445	3.85158	2.16593	0.000213404	0.0148606	1.20845	0.273161
1171						361.765	249.156	POS	0.00291167	0.00332316	1.69437	0.0287242	0.134141	0.876175	-0.190709
1174						315.646	197.089	POS	0.0114443	0.0204469	2.29455	6.66772e-06	0.00118794	0.559705	-0.837261
1188						703.581	102.128	POS	0.170551	0.149518	1.14408	0.0447465	0.15112	1.14067	0.189886
1216						645.599	438.377	POS	0.000358145	0.000305042	1.21486	0.0363164	0.143252	1.17408	0.231532
1230			D	N-Dimethyl-2-aminoethylphosphote	-9.99788	631.951	154.122	POS	0.00095745	0.000716642	1.73926	0.0372784	0.144253	1.33602	0.417944
1253						612.711	399.891	POS	0.00083843	0.000705583	1.37909	0.0246231	0.128848	1.18828	0.248875
1283						599.077	499.892	POS	0.000680416	0.000607867	1.04959	0.0255352	0.129997	1.11935	0.162662
1288						597.607	205.17	POS	0.00501436	0.00431816	1.32713	0.0403174	0.147275	1.16123	0.215648
1301			D	N-Methyl-N'-nitro-N-nitrosoguanidine	-24.1668	595.727	148.097	POS	0.00275074	0.00215595	1.28634	0.0158905	0.114734	1.27588	0.351498
1319						592.06	208.169	POS	0.0357768	0.0308434	1.28825	0.0279436	0.133124	1.15995	0.214062
1329						590.077	365.135	POS	0.00603976	0.00486277	1.21735	0.0119829	0.106842	1.24204	0.312713
1368			D	Monodehydroascorbate	-8.50492	563.855	176.122	POS	0.048756	0.0625187	1.13251	0.0114797	0.105762	0.779863	-0.358708
1373						558.054	189.134	POS	0.073376	0.0895383	1.08968	0.0357261	0.142634	0.819494	-0.287195
1375						557.278	825.765	POS	0.0018602	0.00161149	1.13819	0.0045573	0.0776744	1.15433	0.207061
1378			D	(+)-Chebulic acid	11.0986	555.623	357.25	POS	0.00362478	0.00409754	1.32903	0.00450939	0.0774016	0.884624	-0.176864
1398						541.238	838.497	POS	0.000843536	0.000763426	1.09539	0.0198011	0.121991	1.10494	0.143962
1401						539.005	210.121	POS	0.000611695	0.000368489	1.97162	0.000401902	0.0223339	1.66001	0.731192
1403			D	sn-Glycero-3-phosphoethanolamine	-15.974	536.143	216.145	POS	0.00104193	0.000737278	1.85454	0.000130034	0.0107442	1.41321	0.498974
1405						533.004	973.946	POS	0.0012981	0.00104747	1.01379	0.0490096	0.15431	1.23927	0.309488
1434						528.284	971.806	POS	0.00278794	0.00196426	1.4708	0.0357683	0.142678	1.41933	0.505212
1440						527.955	993.82	POS	0.00188865	0.00154706	1.07246	0.00847225	0.0974599	1.22081	0.287833
1460			D	Officilisnin I	-13.2447	526.942	922.069	POS	0.00154765	0.00131718	1.06562	0.0135387	0.10978	1.17498	0.232634
1478			D	PE-NMe(22:0/24:1(15Z))	-2.75774	526.194	901.366	POS	0.00311286	0.00264839	1.33673	0.0269976	0.131836	1.17538	0.233124
1485			D	TG(18:0/22:4(7Z,10Z,13Z,16Z)/o-18:0)	10.8352	525.8	926.579	POS	0.00462451	0.00394168	1.38025	0.0230752	0.126743	1.17323	0.230488
1492						525.352	949.603	POS	0.00843359	0.00668805	1.22049	0.0441239	0.150615	1.26099	0.33456
1509			D	(2E)-Hexadecenoyl-CoA	-10.7885	524.222	1000.89	POS	0.00334471	0.00261975	1.04453	0.0374284	0.14441	1.27673	0.352452
1515						523.943	929.978	POS	0.00144352	0.00117884	1.09176	0.019646	0.121744	1.22453	0.292223
1529						523.038	930.796	POS	0.00619366	0.0044578	1.05737	0.0324687	0.138935	1.3894	0.47446
1531						522.971	969.863	POS	0.00321081	0.0022578	1.36146	0.0214736	0.124483	1.4221	0.508021
1543						522.504	937.6	POS	0.0135143	0.00994135	1.18425	0.0480945	0.153662	1.3594	0.442971
1544						522.492	960.353	POS	0.0360682	0.0287334	1.10129	0.0336568	0.140344	1.25527	0.328001
1581						521.702	964.357	POS	0.011873	0.00995355	1.28366	0.00709617	0.0921224	1.19284	0.254399
1610						521.309	857.55	POS	0.0340138	0.0225113	1.67933	0.0134193	0.109574	1.51097	0.595473
1615			D	Dodecaprenyl diphosphate	-7.90546	521.233	996.379	POS	0.00442887	0.00324865	1.43932	0.0481472	0.1537	1.3633	0.447099
1673						520.056	917.334	POS	0.0102511	0.00758483	1.2722	0.0131427	0.109084	1.35152	0.434584
1683						519.87	977.379	POS	0.00269829	0.00215832	1.22287	0.038811	0.145821	1.25018	0.322139
1692						519.562	866.28	POS	0.00238258	0.00196688	1.10423	0.0309182	0.136981	1.21135	0.276618
1693						519.525	904.315	POS	0.0250218	0.0217517	1.05222	0.0263823	0.13101	1.15034	0.20206
1694			D	7-Hydroxylpradimicin A	13.2075	519.519	857.798	POS	0.0285984	0.0201157	1.6101	0.0127812	0.108419	1.4217	0.507615
1700						519.474	1000.38	POS	0.00245309	0.00198887	1.07198	0.045073	0.151381	1.23341	0.302651
1708						519.292	735.473	POS	0.000923675	0.000662771	1.96271	0.0428099	0.149513	1.39366	0.478875
1718			D	Asparasaponin II	1.35845	519.071	904.067	POS	0.0155605	0.0130716	1.14021	0.0141961	0.111021	1.1904	0.251448
1721						519.029	908.821	POS	0.0405587	0.0335419	1.06958	0.00508025	0.0812512	1.20919	0.274045
1725						518.923	862.796	POS	0.00421984	0.00304767	1.1433	0.018789	0.120325	1.38461	0.469482
1728						518.833	71.0684	POS	0.00065866	0.000771169	1.47663	0.0219225	0.125102	0.854105	-0.227515
1740						518.706	964.102	POS	0.0162217	0.0141117	1.38783	0.0431112	0.14977	1.14952	0.201037
1777						517.986	936.334	POS	0.0264324	0.0227483	1.11174	0.019289	0.121164	1.16195	0.216546
1819						517.265	885.564	POS	0.0686766	0.0512804	1.10609	0.0369967	0.143954	1.33924	0.421409
1820			D	PIP(16:0/22:4(10Z,13Z,16Z,19Z))	-9.90786	517.24	968.105	POS	0.00915737	0.00777426	1.06109	0.0489033	0.154236	1.17791	0.236227
1832			D	dTDP-acarviose-7-phosphate	19.7409	517.095	786.499	POS	0.00256272	0.00209134	1.02176	0.0295504	0.135175	1.2254	0.293249
1837			D	trans-Tetradec-2-enoyl-CoA	-13.8791	517.018	976.868	POS	0.00336672	0.00263878	1.3063	0.03885	0.145859	1.27586	0.351475
1838			D	2-[(4,5-dihydroxy-2-{[5-hydroxy-2-(4-hydroxyphenyl)-4-oxo-7-{[3,4,5-trihydroxy-6-(hydroxymethyl)oxan-2-yl]oxy}-4H-chromen-3-yl]oxy}-6-(hydroxymethyl)oxan-3-yl)oxy]-4,5-dihydroxy-6-(hydroxymethyl)oxan-3-yl 3-(3,4-dihydroxyphenyl)prop-2-enoate	19.0286	517.008	935.831	POS	0.0182797	0.0159228	1.05233	0.0378322	0.14483	1.14802	0.199148
1841			D	TG(15:0/22:5(4Z,7Z,10Z,13Z,16Z)/24:1(15Z))	16.5546	516.966	978.617	POS	0.00508917	0.00362763	1.51829	0.0229007	0.126493	1.40289	0.488403
1842						516.962	1019.13	POS	0.00266949	0.00214821	1.26801	0.0221974	0.125472	1.24266	0.313429
1848						516.878	912.825	POS	0.0178271	0.0147342	1.21619	0.0174054	0.117823	1.20992	0.274906
1849						516.828	908.316	POS	0.0341862	0.0302409	1.07496	0.0345478	0.141354	1.13046	0.176916
1852						516.769	861.801	POS	0.00905385	0.00732185	1.00119	0.0443053	0.150763	1.23655	0.306323
1860						516.595	863.549	POS	0.0168684	0.0128163	1.02269	0.0233361	0.127113	1.31617	0.396346
1868						516.491	917.081	POS	0.0114851	0.00918061	1.38048	0.00399034	0.0741781	1.25102	0.323106
1869						516.48	880.801	POS	0.0440445	0.0381745	1.50677	0.00448181	0.0772428	1.15377	0.206354
1875						516.376	889.313	POS	0.0102678	0.00829844	1.38199	0.023869	0.127848	1.23731	0.307211
1887			D	Amphotericin B	-6.39217	516.094	925.08	POS	0.00347428	0.00279396	1.5656	0.00978852	0.101539	1.2435	0.314404
1892			D	TG(14:0/20:1(11Z)/24:1(15Z))	12.7071	516.031	944.596	POS	0.0142945	0.0109822	1.10696	0.0182973	0.119467	1.3016	0.380286
1895						515.982	901.314	POS	0.00155047	0.00127786	1.15121	0.0312876	0.137459	1.21334	0.278978
1899						515.91	797.755	POS	0.024954	0.0207178	1.04118	0.0306578	0.136639	1.20447	0.268402
1906						515.818	912.572	POS	0.0257153	0.0213103	1.03557	0.020396	0.122912	1.20671	0.271075
1909						515.743	888.808	POS	0.00913846	0.00717759	1.38179	0.010752	0.104066	1.27319	0.348451
1923			D	Kaempferol 3-(2''-sinapoylsophoroside) 7-glucoside	-2.54569	515.519	979.858	POS	0.0021319	0.00168077	1.51434	0.00245249	0.0604611	1.26841	0.343021
1927			D	PS(DiMe(11,3)/MonoMe(11,3))	-18.9932	515.445	853.033	POS	0.0507762	0.044271	1.06407	0.0119126	0.106695	1.14694	0.197791
1934						515.355	923.081	POS	0.00652606	0.00517633	1.0835	0.0444174	0.150855	1.26075	0.334281
1940						515.286	793.248	POS	0.028758	0.0253476	1.11069	0.0208226	0.123548	1.13455	0.182117
1944						515.239	977.352	POS	0.00209287	0.00172353	1.26359	0.0233481	0.127129	1.21429	0.280117
1956			D	PC(24:0/P-18:1(11Z))	-6.97066	515.038	857.291	POS	0.0199734	0.0171271	1.06806	0.0359214	0.14284	1.16619	0.221802
1960			D	Anthemis glycoside A	-13.8483	515.003	868.796	POS	0.00260624	0.00211452	1.18998	0.00350125	0.0706095	1.23255	0.301641
1966			D	Cynarasaponin D	1.79463	514.912	944.088	POS	0.0102269	0.00828482	1.16767	0.00953632	0.100821	1.23442	0.303831
1971			D	CL(8:0/8:0/8:0/11:0)	-1.91411	514.844	948.092	POS	0.00605204	0.00493648	1.3109	0.0158895	0.114732	1.22598	0.293939
1983						514.609	912.316	POS	0.0147406	0.0121803	1.16483	0.0123959	0.107677	1.2102	0.275246
2001						514.232	825.267	POS	0.0510118	0.0416795	2.10832	0.000279229	0.0176962	1.22391	0.291495
2002			D	TG(18:0/22:0/18:0)	8.58776	514.156	948.601	POS	0.0113523	0.00808513	1.00426	0.0335683	0.140241	1.4041	0.489645
2024						513.743	869.546	POS	0.00614435	0.00495824	1.34366	0.0357718	0.142682	1.23922	0.309433
2030			D	Chivosazole E	0.174035	513.679	825.015	POS	0.0481946	0.0424535	1.39139	0.0276254	0.132698	1.13523	0.182985
2038						513.508	829.526	POS	0.0203189	0.0176262	1.20267	0.0419614	0.148774	1.15277	0.205106
2081						512.868	833.53	POS	0.00650334	0.0053512	1.31143	0.0074583	0.0936557	1.21531	0.28132
2100						512.676	830.76	POS	0.00445219	0.00344789	1.26496	0.0291928	0.134733	1.29128	0.368803
2155						511.969	797.248	POS	0.0337407	0.0295158	1.26587	0.018325	0.119516	1.14314	0.193005
2211						511.337	916.585	POS	0.0512263	0.0394279	1.25402	0.0189643	0.120623	1.29924	0.377668
2220						511.218	796.996	POS	0.0266308	0.0225164	1.06858	0.00720924	0.0926122	1.18273	0.242119
2230						510.924	1003.96	POS	0.00659011	0.00559945	1.025	0.0426764	0.149398	1.17692	0.235017
2243			D	Uroporphyrin III	6.34126	510.622	831.759	POS	0.00339774	0.00248159	1.52787	0.00743012	0.09354	1.36918	0.453309
2245						510.61	742.218	POS	0.00837087	0.00697326	1.05799	0.0125356	0.10795	1.20042	0.263543
2250						510.486	945.595	POS	0.00572068	0.00490928	1.07684	0.0422882	0.149061	1.16528	0.220674
2262						510.299	967.263	POS	0.0158336	0.01263	1.14865	0.0183321	0.119529	1.25365	0.326133
2305			D	Temsirolimus	21.7012	509.67	1031.32	POS	0.0118344	0.00930874	1.16729	0.0100561	0.102277	1.27132	0.34633
2321						509.254	920.925	POS	0.160173	0.134597	1.00492	0.049083	0.154361	1.19002	0.250982
2328						508.995	957.609	POS	0.0701789	0.0536769	1.563	0.000831284	0.0348431	1.30743	0.386736
2340						508.569	898.547	POS	0.00574911	0.00483341	1.02585	0.0331298	0.139728	1.18945	0.250298
2344						508.478	938.561	POS	0.00403322	0.00335769	1.34336	0.0136215	0.109922	1.20119	0.264465
2346						508.45	951.932	POS	0.0456397	0.0350674	1.63642	0.0140695	0.110758	1.30149	0.38016
2403						507.773	999.628	POS	0.0339847	0.0258516	1.55568	0.00555106	0.0842183	1.31461	0.39463
2405						507.767	908.901	POS	0.0322597	0.0274444	1.25118	0.0122771	0.107441	1.17546	0.23322
2415						507.511	957.272	POS	0.0507126	0.0409375	1.08195	0.0108275	0.10425	1.23878	0.308922
2433						507.301	1024.96	POS	0.00576963	0.00498395	1.03993	0.0397063	0.146695	1.15764	0.21119
2436						507.252	1000.3	POS	0.0258122	0.0200738	1.33186	0.00133602	0.0453211	1.28587	0.362741
2488						505.771	807.507	POS	0.00894466	0.00753097	1.40777	0.0481323	0.153689	1.18772	0.248191
2491						505.719	1043	POS	0.00406508	0.00310086	1.07056	0.0455016	0.151719	1.31095	0.390616
2513						505.332	963.278	POS	0.0326229	0.0259632	1.01136	0.00807379	0.0960437	1.25651	0.329417
2584						503.76	805.518	POS	0.0334367	0.022168	1.1067	0.0466627	0.152609	1.50833	0.592952
2604						503.072	814.5	POS	0.0116434	0.00920668	1.32478	0.000965405	0.0380807	1.26467	0.338756
2607						503.009	940.273	POS	0.0212642	0.0153582	1.19465	0.0481065	0.153671	1.38454	0.469412
2650						502.197	892.899	POS	0.0135676	0.0102286	1.37053	0.0450212	0.15134	1.32643	0.407547
2678			D	Octacosyl triacontanoate	-9.09217	501.525	846.54	POS	0.13672	0.110149	1.29911	0.0227434	0.126265	1.24123	0.31177
2695						500.882	804.181	POS	0.389308	0.300172	1.24684	0.00887575	0.0988019	1.29695	0.37512
2701			D	TG(14:0/22:4(7Z,10Z,13Z,16Z)/24:0)	12.1262	500.757	968.618	POS	0.0117675	0.00923351	1.38449	0.00679683	0.0907745	1.27444	0.34986
2732						499.029	742.13	POS	0.00374987	0.00315986	1.1239	0.0259707	0.130524	1.18672	0.246978
2741						498.791	1015.26	POS	0.00235115	0.00184837	1.13584	0.0345032	0.141305	1.27201	0.347113
2778						497.548	776.807	POS	0.0638996	0.0522214	1.08385	0.0382703	0.145278	1.22363	0.291165
2805						496.479	763.49	POS	0.0043079	0.00349086	1.03815	0.0433318	0.149957	1.23405	0.303403
2807						496.426	772.834	POS	0.15747	0.11125	1.07865	0.0224096	0.125773	1.41546	0.501266
2824						495.502	322.91	POS	0.013455	0.0107127	1.67634	0.0347279	0.141554	1.25598	0.328816
2833						494.822	894.235	POS	0.01061	0.00849041	1.30103	0.0360207	0.142944	1.24965	0.321522
2846						493.549	931.592	POS	0.0075027	0.00598249	1.669	0.00516257	0.0817929	1.25411	0.326663
2894						490.174	157.072	POS	0.00111868	0.00136076	1.9553	0.00688126	0.0911624	0.822099	-0.282616
2953			D	3-Carboxy-cis,cis-mucote	0.346283	484.288	187.126	POS	0.00172917	0.00139088	1.47953	0.0352813	0.142158	1.24322	0.314081
2965			D	Physagulin G	10.7989	483.146	723.788	POS	0.106487	0.0832496	1.40937	0.0127557	0.108371	1.27914	0.355169
3021						477.753	161.103	POS	0.000552691	0.000672904	1.96818	0.0380643	0.145068	0.821352	-0.283928
3118			D	Glabrin D	-21.4148	467.265	740.807	POS	0.00566352	0.00478484	1.05686	0.0432215	0.149864	1.18364	0.243227
3123						466.863	656.089	POS	0.0334328	0.0228049	1.34553	0.0144974	0.111694	1.46603	0.551916
3142						465.567	70.0651	POS	0.027613	0.0336329	1.52882	0.00101242	0.039127	0.821011	-0.284526
3156						464.337	641.913	POS	0.10019	0.0771979	1.46765	0.0374589	0.144442	1.29783	0.376099
3160						464.072	642.413	POS	0.0704837	0.0579554	1.06209	0.0100336	0.102216	1.21617	0.282347
3175						462.42	586.881	POS	0.0716758	0.0525163	1.6541	0.0293322	0.134906	1.36483	0.448721
3184			D	4-Aminobutanoate	-23.5345	462.075	104.125	POS	0.0332728	0.0213171	1.14517	0.0316918	0.137973	1.56085	0.64233
3189						461.935	939.589	POS	0.267207	0.184254	1.15154	0.01144	0.105673	1.45021	0.536261
3231			D	Lercanidipine	-23.3413	457.027	612.72	POS	0.0168465	0.0146458	1.11141	0.0443378	0.15079	1.15026	0.201961
3236						456.774	945.61	POS	0.127376	0.102627	1.1621	0.0350024	0.141855	1.24115	0.311682
3258						455.311	574.294	POS	0.00197105	0.00101253	1.13767	0.0349689	0.141819	1.94665	0.960995
3263						455.035	530.844	POS	0.0627378	0.0484959	1.52835	0.0179224	0.11879	1.29367	0.371471
3290			D	PS(14:1(9Z)/22:5(4Z,7Z,10Z,13Z,16Z))	-1.80718	451.227	780.999	POS	0.0112963	0.00870296	1.3641	0.00388539	0.0734602	1.29799	0.376276
3293						451.187	884.557	POS	0.173006	0.121857	1.1023	0.0423547	0.149119	1.41975	0.505633
3309						450.354	656.08	POS	0.0140918	0.0106476	1.11547	0.00284249	0.064722	1.32347	0.404328
3337						447.356	914.35	POS	0.00120556	0.00185134	1.1207	0.0061431	0.0875429	0.651182	-0.618866
3339			D	PS(14:0/22:6(4Z,7Z,10Z,13Z,16Z,19Z))	2.55636	447.215	780.989	POS	0.00825099	0.00703193	1.09726	0.0133195	0.109399	1.17336	0.230646
3388			D	Ergoloid mesylate	-15.1157	444.122	632.738	POS	0.00677532	0.00573137	1.07731	0.0418473	0.148672	1.18215	0.24141
3449			D	(3b,6a,12b,20S,23E)-Dammar-23-ene-3,6,12,20,25-pentol 6,20-diglucoside	13.8441	439.976	818.031	POS	0.773457	0.605743	1.35542	0.0120289	0.106937	1.27687	0.352616
3455						439.698	817.53	POS	1.63421	1.27223	1.12954	0.0282478	0.133525	1.28452	0.361233
3457						439.491	817.028	POS	1.56227	1.29567	1.10666	0.0443633	0.150811	1.20577	0.269953
3468						439.082	838.493	POS	0.146629	0.1288	1.22829	0.0359682	0.142889	1.13843	0.187043
3479						438.959	717.452	POS	0.0406485	0.0330725	1.28178	0.0434197	0.150031	1.22907	0.297573
3496			D	PS(14:0/16:0)	7.56762	438.51	708.94	POS	0.070208	0.0605172	1.38767	0.0220091	0.125219	1.16013	0.214291
3497						438.498	708.436	POS	0.0793236	0.0695942	1.15369	0.0499984	0.15513	1.1398	0.188784
3524			D	Ochratoxin A	-4.34397	437.741	404.819	POS	0.0142102	0.0127285	1.09961	0.0353984	0.142284	1.11641	0.158861
3578						436.344	956.108	POS	0.0027876	0.00234531	1.01738	0.046071	0.15216	1.18859	0.249247
3603						436.051	804.027	POS	0.00183676	0.00152726	1.20208	0.0220251	0.125241	1.20265	0.266213
3628						435.842	92.6721	POS	0.00146696	0.00110163	1.0156	0.0245133	0.128705	1.33163	0.41319
3632						435.826	964.619	POS	0.0029971	0.0022111	1.12045	0.0264727	0.131115	1.35548	0.438803
3636						435.806	604.91	POS	0.000725684	0.000875113	1.99865	0.0243965	0.128552	0.829246	-0.270127
3663			D	TG(18:1(11Z)/24:0/18:1(11Z))	8.66282	435.747	972.623	POS	0.00251178	0.00207224	1.35305	0.0242674	0.128382	1.21211	0.27752
3726						431.205	70.065	POS	0.0241298	0.0282548	1.88352	0.0107841	0.104145	0.854008	-0.227679
3747						429.373	719.93	POS	0.519867	0.460168	1.07074	0.0117494	0.106349	1.12973	0.175981
3774			D	PG(16:1(9Z)/20:4(5Z,8Z,11Z,14Z))	3.5386	428.879	770.007	POS	2.55602	2.0488	1.14828	0.0373203	0.144297	1.24757	0.31912
3788						428.535	765.476	POS	0.0545287	0.0381467	1.64542	0.0139771	0.110567	1.42945	0.515456
3814						427.954	84.6113	POS	0.102498	0.0792818	1.05219	0.0241124	0.128176	1.29283	0.370537
3823						427.564	531.345	POS	0.0901262	0.0604093	1.72586	0.01414	0.110905	1.49193	0.577175
3870						424.121	778.508	POS	0.263633	0.215931	1.29833	0.0180308	0.118988	1.22091	0.28796
3898						421.283	85.0758	POS	0.0102034	0.0117752	1.75364	0.0448944	0.151239	0.866516	-0.206702
3927						416.675	667.417	POS	0.0173874	0.0137178	1.58518	0.02013	0.122505	1.26751	0.341992
3954						415.242	715.476	POS	0.688991	0.557042	1.09947	0.0301035	0.135898	1.23688	0.3067
3956						415.164	714.473	POS	1.68692	1.38085	1.13258	0.00796439	0.0956378	1.22166	0.288839
3957						415.136	79.3867	POS	0.0652366	0.0515621	1.06591	0.00796407	0.0956366	1.26521	0.339372
3976						414.471	698.449	POS	2.00935	1.67813	1.23245	0.0170268	0.117087	1.19738	0.259878
3979						414.442	705.959	POS	3.25154	2.7577	1.05018	0.0202878	0.122748	1.17908	0.237659
3987						414.3	697.447	POS	5.01775	4.26858	1.11121	0.0207564	0.123451	1.17551	0.233287
3988						414.299	799.027	POS	0.188914	0.147702	1.23453	0.00958417	0.100959	1.27903	0.355047
3992						414.267	799.529	POS	0.197641	0.162785	1.02916	0.047442	0.153189	1.21412	0.279916
4027						411.348	616.875	POS	0.00947236	0.00769661	1.42085	0.02748	0.132501	1.23072	0.2995
4030						411.207	614.899	POS	0.00984479	0.00758285	1.29957	0.0432758	0.149909	1.2983	0.376619
4117						402.518	839.541	POS	0.0058096	0.00464084	1.60502	0.0462082	0.152265	1.25184	0.324053
4138						401.074	743.495	POS	0.140041	0.107801	1.19239	0.017485	0.117974	1.29907	0.377478
4146						401.065	73.2162	POS	0.0164023	0.01201	1.43811	0.0202467	0.122685	1.36572	0.449657
4173			D	PC(14:0/18:4(6Z,9Z,12Z,15Z))	-19.7828	400.327	726.968	POS	0.189072	0.147054	1.10099	0.01944	0.121411	1.28573	0.362591
4176			D	Clarithromycin	-13.7285	400.325	748.95	POS	0.123874	0.100061	1.16609	0.00519366	0.0819949	1.23799	0.308001
4180						400.324	651.429	POS	0.856498	0.718832	1.05294	0.0136111	0.109904	1.19151	0.252796
4182			D	PS(14:0/18:1(11Z))	9.90234	400.32	734.98	POS	0.178647	0.145924	1.38199	0.0149712	0.112717	1.22425	0.2919
4186						400.31	72.2702	POS	0.105474	0.0876839	1.26281	0.032526	0.139004	1.20289	0.266505
4192						400.302	650.926	POS	2.02599	1.70692	1.40938	0.013448	0.109624	1.18693	0.247231
4195			D	Goyaglycoside c	-11.0712	400.296	663.893	POS	3.33415	2.80506	1.18743	0.0195853	0.121646	1.18862	0.249288
4196						400.288	650.426	POS	2.51061	2.09269	1.38106	0.0241994	0.128292	1.1997	0.262677
4200						400.245	73.7667	POS	0.127915	0.106039	1.27777	0.0172104	0.117447	1.2063	0.270588
4201			D	Nelfivir mesylate	0.41535	400.229	664.896	POS	1.13057	0.954323	1.08226	0.028066	0.133286	1.18469	0.244504
4213						399.611	642.916	POS	2.73733	2.27146	1.36125	0.0221756	0.125443	1.2051	0.269152
4218						399.601	71.4357	POS	0.110209	0.0937417	1.10916	0.0175495	0.118097	1.17567	0.233485
4219						399.599	642.413	POS	6.56525	5.5838	1.29468	0.0134732	0.109667	1.17577	0.233604
4221						399.592	641.911	POS	8.22315	6.88061	1.47777	0.00587963	0.0861146	1.19512	0.257154
4223						399.589	643.416	POS	0.554191	0.428043	1.22119	0.0278803	0.13304	1.29471	0.372626
4244			D	N-Formimino-L-aspartate	5.64002	398.555	161.136	POS	0.00864448	0.0102551	1.73168	0.0264398	0.131077	0.842941	-0.246497
4266						397.588	733.978	POS	0.0167275	0.0139442	1.51972	0.0287604	0.134187	1.1996	0.262552
4271						397.291	620.399	POS	0.0391685	0.0311962	1.16954	0.0437656	0.15032	1.25555	0.328324
4284						395.901	551.352	POS	0.00591878	0.00474156	1.07862	0.0361319	0.14306	1.24828	0.319936
4285						395.897	640.905	POS	0.907722	0.782817	1.20863	0.02862	0.134008	1.15956	0.213576
4305			D	PE(14:0/20:3(5Z,8Z,11Z))	3.51403	395.118	714.974	POS	0.115019	0.0947582	1.35944	0.00385019	0.0732139	1.21381	0.279545
4307						395.065	714.472	POS	0.128251	0.105135	1.35599	0.00313442	0.0675084	1.21987	0.286725
4320						394.259	630.891	POS	0.00442803	0.00328813	1.72888	0.00392359	0.0737244	1.34667	0.429397
4321						393.911	718.419	POS	0.0465224	0.0392117	1.23656	0.0297584	0.135428	1.18644	0.246642
4323			D	LysoPC(24:0)	19.4274	393.796	608.862	POS	1.03152	0.861333	1.48814	0.00553305	0.0841104	1.19758	0.260126
4324			D	UDP-N-acetyl-alpha-D-glucosamine	-2.92342	393.754	608.359	POS	1.45644	1.19742	1.39817	0.00594001	0.0864489	1.21632	0.282524
4327						393.714	797.504	POS	0.00336778	0.00278523	1.17446	0.0412243	0.148113	1.20916	0.274002
4332						393.647	628.914	POS	0.00157545	0.00116231	1.59085	0.0381658	0.145172	1.35545	0.43877
4346						392.468	562.342	POS	0.00394692	0.00313217	1.02637	0.0299616	0.135705	1.26012	0.333565
4366						391	577.376	POS	0.00645454	0.00525675	1.33722	0.00299051	0.0661735	1.22786	0.296145
4373						390.865	671.435	POS	0.182922	0.152807	1.15603	0.0449101	0.151251	1.19708	0.25952
4375						390.848	670.934	POS	0.217791	0.175561	1.5268	0.0110213	0.104713	1.24054	0.310974
4376						390.831	704.938	POS	0.148126	0.120536	1.17343	0.028762	0.134189	1.2289	0.297363
4384						390.639	679.446	POS	0.104619	0.0854239	1.27967	0.0360346	0.142958	1.22471	0.292436
4385			D	PA(15:0/20:2(11Z,14Z))	0.960119	390.62	687.96	POS	0.0338709	0.024473	1.69044	0.00629961	0.0883554	1.38401	0.468857
4388			D	PC(14:1(9Z)/P-16:0)	-21.5282	390.486	688.963	POS	0.00670653	0.00500638	1.66367	0.0233269	0.1271	1.3396	0.4218
4406						389.507	603.405	POS	0.0313136	0.0260661	1.13566	0.029464	0.135068	1.20131	0.264611
4409						389.445	595.895	POS	0.109624	0.085167	1.44358	0.0220983	0.125339	1.28717	0.3642
4410						389.434	595.394	POS	0.380352	0.306178	1.66807	0.0101039	0.102405	1.24226	0.312964
4411						389.35	594.892	POS	0.48597	0.413233	1.33638	0.0109352	0.104509	1.17602	0.233911
4413			D	GDP-4-acetamido-4,6-dideoxy-alpha-D-mannose	-16.338	389.207	631.391	POS	0.0064917	0.00517964	1.08735	0.046502	0.152488	1.25331	0.325744
4417						388.911	586.378	POS	4.9733	4.18574	1.52489	0.00301915	0.066445	1.18815	0.248722
4418						388.875	587.38	POS	1.38964	1.18114	1.4167	0.00795677	0.0956092	1.17652	0.234531
4421						388.853	586.88	POS	3.44491	2.94992	1.42931	0.0102233	0.102723	1.1678	0.223791
4428						388.568	615.397	POS	0.0644569	0.054885	1.16165	0.0387608	0.145771	1.1744	0.231922
4433						388.233	567.841	POS	0.0116421	0.00932161	1.24555	0.00859643	0.0978823	1.24893	0.320696
4440						388.134	568.345	POS	0.00472171	0.00394824	1.25878	0.0161572	0.115307	1.1959	0.258098
4453						387.484	682.926	POS	0.0537003	0.0434839	1.12907	0.0159353	0.114831	1.23495	0.304448
4459			D	PA(15:0/20:5(5Z,8Z,11Z,14Z,17Z))	19.6016	387.317	681.925	POS	0.120946	0.102705	1.12612	0.0160411	0.115059	1.1776	0.235848
4465						386.834	241.154	POS	0.00966429	0.0103567	1.87201	0.0143981	0.111474	0.933148	-0.0998216
4467						386.82	505.806	POS	0.00243366	0.0020069	1.03154	0.0400013	0.146977	1.21265	0.278161
4470						386.51	606.384	POS	0.0696411	0.0586371	1.28253	0.0193796	0.121313	1.18766	0.248125
4472						386.414	149.344	POS	0.000980271	0.000759657	1.40701	0.026185	0.130778	1.29041	0.367833
4480						386.24	606.885	POS	0.0164019	0.0129277	1.13859	0.0143922	0.111461	1.26874	0.343397
4482						386.215	542.335	POS	0.209502	0.17703	1.11938	0.0492428	0.154472	1.18342	0.242966
4485			D	9,10-12,13-diepoxy-octadecanoate	-5.70668	386.185	626.889	POS	0.016591	0.013434	1.45197	0.0121892	0.107264	1.235	0.304507
4486			D	Dihydromethanophezine	11.0376	386.175	541.835	POS	0.307656	0.257304	1.23093	0.00674801	0.0905472	1.19569	0.257846
4488						386.127	598.371	POS	0.663096	0.567606	1.2431	0.0150355	0.112853	1.16823	0.224329
4489			D	Astaxanthin	16.8173	386.082	597.869	POS	1.79574	1.54226	1.24734	0.0421719	0.148959	1.16436	0.219533
4490						386.082	542.838	POS	0.0491331	0.0405687	1.26711	0.0149152	0.112599	1.21111	0.276329
4507						385.392	938.276	POS	0.00128476	0.000861047	1.4113	0.0380806	0.145085	1.49209	0.577334
4512						385.047	968.777	POS	0.0143919	0.0123495	1.63887	0.0254646	0.12991	1.16538	0.220803
4518			D	TG(20:0/24:0/o-18:0)	16.406	384.892	990.758	POS	0.0087409	0.00713223	1.66323	0.0328569	0.139403	1.22555	0.293428
4520						384.868	800.811	POS	0.0244074	0.0207049	1.46041	0.027184	0.132095	1.17882	0.237349
4522						384.846	853.794	POS	0.00786641	0.00614542	2.24316	0.0262546	0.13086	1.28004	0.356194
4523			D	3'-Phosphoadenylyl sulfate	20.1428	384.805	508.282	POS	0.00284664	0.00214675	1.19022	0.0147269	0.112196	1.32602	0.4071
4528			D	Cyanidin 3-O-(2-xylosyl-6-(6'-caffeoyl-glucosyl)-galactoside)	-15.3315	384.643	906.776	POS	0.0182304	0.0155758	1.3715	0.0195514	0.121592	1.17044	0.227046
4529						384.582	632.847	POS	0.0379064	0.0317707	1.40028	0.047689	0.153369	1.19312	0.254745
4531						384.544	526.884	POS	0.024772	0.0209417	1.62255	0.0117312	0.10631	1.1829	0.242327
4533						384.496	884.792	POS	0.0227302	0.0193263	1.43444	0.0480559	0.153634	1.17613	0.234044
4537						384.429	716.829	POS	0.0244578	0.0199704	1.00936	0.0163234	0.115658	1.2247	0.292432
4540						384.305	822.793	POS	0.0227247	0.0187798	1.85706	0.00852136	0.097628	1.21006	0.275082
4553						383.855	464.882	POS	0.0284671	0.0223954	1.39248	0.0120236	0.106926	1.27111	0.346092
4557						383.781	570.847	POS	0.0541564	0.0459657	1.18155	0.00415297	0.0752443	1.17819	0.236575
4569						383.484	72.262	POS	0.000933499	0.000668377	1.46619	0.00770348	0.0946381	1.39667	0.481986
4571						383.475	620.353	POS	0.0195488	0.0165539	1.0834	0.0221554	0.125416	1.18092	0.239909
4587						382.902	650.353	POS	0.0497457	0.0360325	1.28561	0.0307094	0.136707	1.38058	0.465273
4593						382.841	662.346	POS	0.0199716	0.0167873	1.15786	0.0180964	0.119107	1.18968	0.250579
4604						382.772	229.154	POS	0.0452313	0.0492909	1.33979	0.0142453	0.11113	0.91764	-0.124
4609			D	UDP-L-Ara4FN	17.3662	382.435	564.318	POS	0.0113512	0.00918062	1.38947	0.00942636	0.100499	1.23643	0.306177
4613			D	3-Hexaprenyl-4,5-dihydroxybenzoate	-24.7817	382.375	563.816	POS	0.0167743	0.0142304	1.27463	0.0324208	0.138877	1.17877	0.237281
4618						382.342	661.342	POS	0.0826319	0.0728581	1.05163	0.0379171	0.144917	1.13415	0.181608
4650			D	Mersalyl acid	22.1143	381.583	484.885	POS	0.0205246	0.0177747	1.18335	0.0387801	0.14579	1.15471	0.207526
4655						381.562	152.092	POS	0.00203921	0.00151866	1.42536	0.00409965	0.0749007	1.34277	0.42521
4656						381.539	400.903	POS	0.0474602	0.0409678	1.50302	0.0381386	0.145144	1.15848	0.212229
4673						381.041	497.793	POS	0.0341523	0.0282314	1.55204	0.0020662	0.0554839	1.20973	0.274686
4675						381.022	816.852	POS	0.00809816	0.00635011	1.17786	0.0167985	0.116633	1.27528	0.350811
4687						380.896	609.363	POS	1.07119	0.897503	1.17457	0.0454697	0.151694	1.19352	0.25522
4695						380.839	553.327	POS	0.540763	0.474785	1.28036	0.0109104	0.10445	1.13896	0.18772
4697			D	UDP-N-acetyl-alpha-D-glucosamine	-4.37888	380.838	608.358	POS	3.72627	3.14042	1.19996	0.0483347	0.153834	1.18655	0.246776
4698			D	LysoPC(24:0)	19.2915	380.838	608.862	POS	2.77919	2.28262	1.35696	0.0248198	0.129101	1.21755	0.283976
4700			D	Aminobacteriohopanetriol	-9.76876	380.833	546.882	POS	0.0219606	0.0189608	1.47106	0.0253109	0.12972	1.15821	0.211896
4701						380.817	552.826	POS	0.795442	0.703581	1.30442	0.0145347	0.111777	1.13056	0.177041
4724						380.399	487.847	POS	0.00330997	0.00264499	1.11162	0.0264886	0.131133	1.25141	0.323558
4734						380.344	561.827	POS	0.01115	0.00965603	1.26481	0.0342179	0.140985	1.15471	0.207537
4737						380.33	732.872	POS	0.0179318	0.0158459	1.14828	0.010417	0.103227	1.13163	0.178408
4741			D	Doronine	-3.70733	380.298	460.923	POS	0.0306703	0.0266711	1.37338	0.0246017	0.12882	1.14994	0.201562
4748			D	Chivosazole F	21.0659	380.264	692.915	POS	0.178447	0.155832	1.11966	0.0255947	0.13007	1.14513	0.195507
4800			D	Aclacinomycin N	-20.1178	379.889	814.875	POS	0.0107781	0.00943431	1.52063	0.00699418	0.0916717	1.14244	0.192118
4806			D	Coumermycin D	13.8965	379.855	896.878	POS	0.00806426	0.0073431	1.28141	0.0361253	0.143053	1.09821	0.135152
4818						379.719	748.448	POS	0.0395212	0.0341965	1.02203	0.0257807	0.130296	1.15571	0.208777
4822			D	PE(14:1(9Z)/20:5(5Z,8Z,11Z,14Z,17Z))	-18.0498	379.71	708.911	POS	0.0149521	0.0120494	1.74179	0.042707	0.149424	1.2409	0.31139
4881						379.46	640.862	POS	0.00933853	0.00767879	1.22109	0.0391644	0.146169	1.21615	0.282316
4887						379.44	774.857	POS	0.0107595	0.00885422	1.48623	0.0109038	0.104434	1.21519	0.281179
4901						379.095	752.879	POS	0.0162946	0.0137618	1.34326	0.0347475	0.141576	1.18405	0.243726
4909						378.996	638.386	POS	0.0438266	0.036059	1.38075	0.0240612	0.128107	1.21542	0.281449
4919						378.97	627.892	POS	0.0275357	0.0233979	1.67445	0.040335	0.147292	1.17685	0.234927
4921						378.969	637.883	POS	0.0723331	0.0631844	1.24511	0.0314187	0.137627	1.14479	0.195088
4926						378.94	600.969	POS	0.00842416	0.00681524	1.28465	0.0269976	0.131836	1.23608	0.30577
4933						378.899	637.381	POS	0.107365	0.0921074	1.38351	0.00582271	0.0857956	1.16566	0.221141
4951			D	beta1-Chaconine	8.80253	378.802	706.932	POS	0.0458752	0.0375493	1.84679	0.0301016	0.135895	1.22173	0.288929
4952						378.788	971.593	POS	0.0619134	0.0519566	1.41508	0.026459	0.131099	1.19164	0.252944
4967			D	TG(22:4(7Z,10Z,13Z,16Z)/22:5(4Z,7Z,10Z,13Z,16Z)/o-18:0)	-0.163701	378.389	972.597	POS	0.0323313	0.0256236	1.69519	0.0098104	0.1016	1.26178	0.335456
4986						378.262	518.965	POS	0.0853141	0.0699453	1.87558	0.032263	0.138683	1.21973	0.286558
4991						378.245	874.403	POS	0.00783057	0.00642414	1.75622	0.0388791	0.145888	1.21893	0.285614
5003			D	Lasonolide A	-1.88766	378.147	697.916	POS	0.0728809	0.0578461	2.01149	0.0314136	0.13762	1.25991	0.333322
5016						377.684	739.417	POS	0.0261122	0.0197444	1.57165	0.0285927	0.133973	1.32252	0.403285
5020			D	DG(15:0/20:4(5Z,8Z,11Z,14Z)/0:0)	-6.9321	377.632	603.931	POS	0.106877	0.0871125	1.52546	0.0418354	0.148662	1.22689	0.295006
5036			D	Corchorusoside E	-24.0017	377.523	861.922	POS	0.0625677	0.0492606	2.1235	0.0427254	0.14944	1.27014	0.344984
5062						376.841	74.8844	POS	0.00404522	0.00320323	1.36999	0.0423477	0.149113	1.26286	0.33669
5074			D	Licoricesaponin B2	-18.4119	376.408	809.941	POS	0.0625547	0.0514857	1.56254	0.0243244	0.128457	1.21499	0.280947
5080			D	TG(18:1(11Z)/22:6(4Z,7Z,10Z,13Z,16Z,19Z)/18:1(11Z))	-23.1154	376.318	932.445	POS	0.0301934	0.0240645	1.81096	0.0102266	0.102732	1.25469	0.327331
5085						376.306	727.438	POS	0.0349565	0.0276033	1.20913	0.0492492	0.154476	1.26639	0.340719
5090						376.259	715.959	POS	0.0255565	0.0201567	1.77297	0.00172648	0.051038	1.26789	0.34243
5091			D	Galactosylceramide (d18:1/12:0)	-16.2661	376.228	644.932	POS	0.480766	0.408677	1.20264	0.0455442	0.151752	1.1764	0.234375
5096						376.18	1013.95	POS	0.0418279	0.035305	1.26797	0.02387	0.127849	1.18476	0.244593
5107						375.675	972.946	POS	0.107073	0.0884966	1.54287	0.00924772	0.0999644	1.20991	0.274901
5108						375.667	950.96	POS	0.08575	0.0705255	1.72794	0.0113826	0.105545	1.21587	0.281991
5111						375.639	797.461	POS	0.0824713	0.0691028	1.41561	0.012339	0.107565	1.19346	0.255147
5113						375.613	755.956	POS	0.267484	0.226233	1.47155	0.0118405	0.106543	1.18234	0.241647
5119						375.472	714.954	POS	0.283229	0.245094	1.07331	0.0246075	0.128827	1.15559	0.208631
5120						375.469	879.462	POS	0.0647533	0.0569832	1.31394	0.0081064	0.0961632	1.13636	0.184417
5127			D	alpha-Amanitin	-15.5482	374.976	919.963	POS	0.131764	0.115119	1.26391	0.0111579	0.105032	1.14459	0.194832
5128						374.974	1002.47	POS	0.0399471	0.0337107	1.59666	0.000396344	0.0221471	1.185	0.244887
5132						374.894	292.959	POS	4.01065	3.44533	1.59043	0.00107671	0.0404913	1.16408	0.219194
5139						374.415	717.333	POS	0.0121358	0.00876847	1.00326	0.0241822	0.128269	1.38403	0.468878
5200						372.394	666.985	POS	0.0202507	0.022898	2.18833	0.0125234	0.107927	0.884387	-0.17725
5202						372.393	1020.01	POS	0.0169281	0.0210749	2.20538	0.0010704	0.0403607	0.803237	-0.316102
5205						372.374	815	POS	0.0761196	0.0823286	2.08136	0.0483392	0.153837	0.924582	-0.113126
5213						372.363	72.2221	POS	0.0280995	0.0297887	2.20916	0.0370567	0.144018	0.943293	-0.0842228
5216						372.358	609.493	POS	0.319055	0.340641	2.25354	0.00611156	0.087376	0.936633	-0.0944446
5221						372.354	1019.01	POS	0.10935	0.119053	2.15695	0.031851	0.138173	0.918494	-0.122658
5224						372.353	732.497	POS	0.264025	0.282435	2.31005	0.0171645	0.117358	0.934818	-0.0972427
5225						372.353	773.499	POS	0.222359	0.236623	2.05649	0.0426619	0.149386	0.939718	-0.0896999
5227						372.353	967.028	POS	0.0277032	0.0331674	2.09113	0.0237587	0.127698	0.835253	-0.259715
5228			D	TG(18:1(11Z)/22:6(4Z,7Z,10Z,13Z,16Z,19Z)/22:6(4Z,7Z,10Z,13Z,16Z,19Z))	-9.40381	372.353	978.507	POS	0.0937496	0.102743	2.25476	0.0247848	0.129056	0.912468	-0.132154
5238			D	PC(15:0/16:0)	-3.89833	372.341	721.017	POS	0.0461392	0.0534416	2.30079	0.0159672	0.1149	0.863357	-0.21197
5272						372.32	650.493	POS	0.308471	0.327098	2.19757	0.027583	0.132641	0.943054	-0.0845883
5303						372.291	95.0009	POS	0.00438484	0.00532334	2.21798	0.0051585	0.0817664	0.823701	-0.279807
5304			D	Ectocarpen	15.8856	372.289	149.254	POS	0.00262203	0.00355564	2.02777	0.00784064	0.0951693	0.737427	-0.439428
5315						371.046	594.327	POS	0.172345	0.147887	1.40095	0.0194642	0.12145	1.16538	0.220801
5316			D	Santiaguine	11.3494	371.043	593.827	POS	0.242582	0.200898	1.65427	0.00149185	0.0477937	1.20749	0.272014
5318			D	PE(14:1(9Z)/14:0)	-24.6651	370.443	634.829	POS	0.0729418	0.0595754	1.39113	0.0114564	0.10571	1.22436	0.292029
5320			D	Methyl selec	-18.712	369.846	560.823	POS	0.0600055	0.0509085	1.1065	0.0354957	0.142388	1.17869	0.237188
5323			D	Cimicifugoside	7.49896	369.728	675.83	POS	0.0333524	0.0250784	1.36432	0.0327355	0.139258	1.32992	0.411345
5324						369.062	716.832	POS	0.0198588	0.0148688	1.78694	0.0283315	0.133635	1.3356	0.417488
5325						369.015	553.827	POS	0.225308	0.177291	1.93865	0.00378247	0.072732	1.27084	0.345778
5326						369	553.327	POS	0.708495	0.59731	1.58544	0.0320032	0.138362	1.18614	0.246277
5329			D	UDP-N-acetyl-alpha-D-glucosamine	-4.24812	368.479	608.358	POS	0.498339	0.431334	1.42167	0.00666949	0.0901772	1.15535	0.208325
5330						367.866	552.825	POS	0.995748	0.845578	1.59828	0.00975465	0.101445	1.17759	0.235843
5331						367.861	497.291	POS	0.0366212	0.0287243	1.79195	0.00318141	0.067929	1.27492	0.350408
5332						367.166	597.369	POS	0.137024	0.1008	1.98048	0.00962993	0.101091	1.35936	0.442927
5338						366.955	626.39	POS	0.0312293	0.0264701	1.2334	0.0237502	0.127686	1.17979	0.238535
5340			D	9,10-12,13-diepoxy-octadecanoate	-4.10368	366.221	626.89	POS	0.0242239	0.0211659	1.05141	0.0453584	0.151606	1.14448	0.194693
5347			D	Dihydromethanophezine	10.8606	365.485	541.835	POS	0.49745	0.39948	1.5199	0.0283266	0.133628	1.24524	0.316428
5349						365.484	542.335	POS	0.342101	0.283936	1.31706	0.0222604	0.125556	1.20485	0.268856
5350						365.479	542.837	POS	0.108334	0.0912717	1.22533	0.0415315	0.14839	1.18695	0.247254
5352						365.47	950.617	POS	0.0464335	0.0298047	1.87463	0.00319503	0.0680496	1.55793	0.639628
5354						365.469	586.879	POS	1.04725	0.863361	1.36989	0.0367644	0.143711	1.21299	0.278563
5356						365.465	641.405	POS	0.0650394	0.0542577	1.53437	0.021938	0.125123	1.19871	0.261486
5358						365.443	586.378	POS	1.46667	1.19801	1.40062	0.0210585	0.123892	1.22425	0.291897
5364						364.923	494.814	POS	0.0192447	0.0161172	1.49171	0.0452313	0.151506	1.19405	0.255862
5366						364.873	475.81	POS	0.0882239	0.0718447	1.60704	0.00937158	0.100337	1.22798	0.296288
5387						364.733	670.932	POS	0.0686992	0.0558349	1.66552	0.0494924	0.154667	1.2304	0.299127
5388						364.731	680.449	POS	0.00617158	0.00488487	1.07551	0.00351157	0.070691	1.26341	0.33732
5394						364.724	624.414	POS	0.0621324	0.0508909	1.26676	0.0119636	0.106801	1.22089	0.287937
5395						364.724	671.936	POS	0.0225903	0.0183246	1.60933	0.0421721	0.148959	1.23279	0.301925
5399						364.722	615.398	POS	0.506123	0.420127	1.16783	0.0219581	0.12515	1.20469	0.268663
5404						364.709	616.402	POS	0.188276	0.145652	1.33193	0.0211207	0.123982	1.29264	0.370325
5412			D	Asimicin	-18.1664	364.122	623.912	POS	0.0974146	0.0774311	1.38018	0.0419798	0.14879	1.25808	0.331224
5416						364.009	624.915	POS	0.0250939	0.01957	1.11788	0.0413058	0.148187	1.28226	0.358694
5418						364.001	564.867	POS	0.0214694	0.0174562	1.09885	0.0174169	0.117845	1.2299	0.298541
5419						364	632.426	POS	0.00969941	0.00759324	1.4034	0.0445372	0.150952	1.27737	0.353182
5421						363.999	188.103	POS	0.149127	0.0825753	3.42705	7.07377e-08	3.49938e-05	1.80595	0.85276
5429						363.985	171.076	POS	0.00927136	0.00581319	2.75656	2.4427e-06	0.000562293	1.59488	0.67345
5430						363.985	189.106	POS	0.00916262	0.00460391	2.46715	1.59804e-07	6.28327e-05	1.99018	0.9929
5475						361.928	579.371	POS	0.00887318	0.00691317	1.52203	0.000428368	0.0231958	1.28352	0.360104
5490						361.754	345.066	POS	0.00269997	0.00297939	1.32697	0.0246397	0.128869	0.906217	-0.142072
5491						361.752	170.032	POS	0.0152051	0.0169713	1.40902	0.0213121	0.124255	0.895934	-0.158535
5497			D	DG(14:0/0:0/16:1n7)	-5.97049	361.735	539.858	POS	0.144458	0.115851	1.57232	0.00372963	0.0723484	1.24693	0.318386
5498						361.734	264.15	POS	0.000900742	0.00127382	1.50722	0.00762054	0.0943106	0.707121	-0.499972
5507						361.408	531.344	POS	7.16282	6.17624	1.10658	0.0209199	0.123691	1.15974	0.213799
5546						359.392	500.814	POS	0.0698251	0.0593617	1.25921	0.0219764	0.125175	1.17627	0.234215
5557						358.82	529.836	POS	0.883039	0.729601	1.41507	0.0157132	0.114345	1.2103	0.275369
5590						358.069	147.076	POS	0.0192952	0.0127378	2.3311	1.45794e-09	1.43907e-06	1.5148	0.599131
5606						357.915	553.327	POS	0.128466	0.0981887	1.72302	0.020891	0.123649	1.30836	0.387758
5619			D	33-Deoxy-33-hydroperoxyfurohyperforin	17.0949	357.307	569.801	POS	0.00748938	0.00869318	1.36319	0.0474491	0.153194	0.861524	-0.215038
5633			D	D-Ribose	-17.4957	356.557	151.135	POS	0.00233755	0.00152675	1.35764	1.05285e-05	0.00172529	1.53106	0.614533
5660						355.001	877.555	POS	0.00506107	0.00371709	1.40507	0.040954	0.147866	1.36157	0.445271
5679						353.759	899.536	POS	0.0200301	0.0151944	1.46567	0.0167007	0.116435	1.31825	0.398625
5695						352.884	497.794	POS	0.0258069	0.0182758	1.72205	0.0216117	0.124675	1.41208	0.497825
5712			D	3,22-Dimethyl-1,2,23,24-tetradehydro-2,3,22,23-tetrahydrosqualene	11.1775	351.901	439.783	POS	0.0133197	0.0111466	1.06295	0.045776	0.151932	1.19495	0.25695
5727						351.249	560.365	POS	0.480869	0.411602	1.21195	0.0229703	0.126593	1.16829	0.224394
5731			D	DG(14:1n5/0:0/18:4n3)	22.7348	351.223	559.864	POS	0.726669	0.615579	1.32779	0.00967276	0.101213	1.18046	0.239355
5733						350.959	524.844	POS	0.0137228	0.0112503	1.41758	0.00793276	0.095519	1.21977	0.286614
5743						350.535	538.353	POS	0.0842999	0.0714431	1.2637	0.0261428	0.130728	1.17996	0.238736
5746						350.417	525.345	POS	0.00692332	0.00555781	1.16892	0.0245634	0.12877	1.24569	0.316946
5757						349.908	486.301	POS	0.122521	0.101831	1.76664	0.000721087	0.0318632	1.20318	0.266849
5760			D	2,2',4,5'-Tetrabromodiphenyl ether	5.15874	349.762	486.801	POS	0.066907	0.0578642	1.31894	0.0149505	0.112674	1.15628	0.209487
5772						348.419	160.901	POS	0.08532	0.0682342	1.26606	0.020646	0.123287	1.2504	0.322389
5785			D	Bacteriohopanetetrol	-1.18537	347.651	547.871	POS	0.00729943	0.00564494	1.34326	0.0389392	0.145948	1.29309	0.370825
5796						346.934	475.81	POS	1.47266	1.26169	1.64561	0.00912581	0.0995909	1.16721	0.22307
5800						346.896	475.309	POS	2.55295	2.1726	1.72037	0.0048835	0.0799137	1.17507	0.232742
5803						346.86	476.312	POS	0.442719	0.380236	1.64008	0.00784864	0.0951999	1.16433	0.219498
5807						346.765	727.475	POS	0.108025	0.0845512	1.25115	0.0103202	0.102977	1.27762	0.353463
5812			D	Arachidonyl carnitine	16.0636	346.47	505.78	POS	0.0262418	0.0225039	1.13397	0.026353	0.130975	1.1661	0.221691
5815						346.272	476.814	POS	0.0551342	0.044298	1.54771	0.0115915	0.106008	1.24462	0.315707
5817						346.224	504.329	POS	0.0261194	0.0206308	1.69402	0.000265879	0.0171376	1.26604	0.340322
5818						346.206	164.103	POS	0.00174964	0.00234677	1.85929	0.0338344	0.140548	0.745554	-0.423615
5826						346.067	466.304	POS	0.0224221	0.0172488	1.68728	0.00918442	0.0997713	1.29992	0.378425
5833						345.566	466.806	POS	0.0120673	0.00963401	1.44636	0.033176	0.139782	1.25257	0.324892
5836						345.514	855.571	POS	0.141057	0.11354	1.38077	0.0215206	0.124548	1.24235	0.313075
5839						345.427	856.573	POS	0.0697982	0.0579086	1.24766	0.0296387	0.135283	1.20532	0.269413
5848			D	TG(15:0/22:4(7Z,10Z,13Z,16Z)/24:0)	1.68326	345.106	982.635	POS	0.0885052	0.070043	1.41668	0.0381451	0.145151	1.26358	0.337522
5849						345.009	968.645	POS	0.231378	0.186767	1.28575	0.0399946	0.14697	1.23886	0.309015
5850						344.918	966.64	POS	1.30424	1.05602	1.38209	0.0336538	0.14034	1.23505	0.304574
5852						344.901	967.642	POS	0.755794	0.620672	1.24268	0.0467329	0.152662	1.2177	0.284163
5900			D	Pentoxazone	-1.38736	342.434	354.779	POS	0.00865601	0.00715557	1.38576	0.00842788	0.0973068	1.20969	0.274635
5902						342.344	298.813	POS	0.0349472	0.0284571	1.27508	0.0344879	0.141288	1.22807	0.296389
5921						341.724	87.1363	POS	0.00157268	0.00131168	1.74654	0.024577	0.128788	1.19897	0.261802
5924						341.695	107.114	POS	0.00333914	0.0036409	1.75296	0.0292831	0.134845	0.917119	-0.124819
5929						341.575	170.26	POS	0.012595	0.013986	2.17991	0.00690064	0.0912506	0.900541	-0.151136
5930						341.548	169.257	POS	0.208582	0.230736	2.05319	0.00692164	0.0913458	0.903985	-0.145629
5931						341.466	168.251	POS	0.053095	0.0585876	2.07835	0.00907231	0.0994247	0.90625	-0.14202
5932						341.456	292.294	POS	0.000488419	0.000582045	1.23437	0.0291008	0.134617	0.839144	-0.25301
5934			D	Edrophonium	-18.1449	341.432	167.244	POS	0.00564505	0.00636556	1.8295	0.000618361	0.0287788	0.886811	-0.173301
5938						341.097	662.68	POS	0.00310024	0.00246989	1.24849	0.0265531	0.131209	1.25522	0.327935
5941						341.006	125.086	POS	0.00468802	0.0049968	1.80478	0.0160944	0.115173	0.938204	-0.0920266
5942						340.99	123.088	POS	0.0705031	0.0787071	2.95495	0.00587703	0.0861001	0.895766	-0.158807
5948						340.906	124.091	POS	0.00171332	0.00207737	2.61466	0.0017418	0.0512325	0.824753	-0.277967
5966						340.067	549.821	POS	0.254393	0.215604	1.03606	0.0493933	0.154586	1.17991	0.238678
6021			D	UR-12947	7.62848	337.546	564.744	POS	0.00642418	0.00526429	1.7357	0.0410361	0.147941	1.22033	0.287274
6024			D	Baliospermin	6.97743	337.493	563.746	POS	0.0263667	0.0208342	1.77909	0.0402239	0.147187	1.26555	0.33976
6026						337.435	565.245	POS	0.00178789	0.00135804	1.81999	0.02669	0.131403	1.31652	0.396733
6033			D	5beta-Cyprinolsulfate	13.6972	337.285	533.745	POS	0.00219937	0.00175814	1.43367	0.0115036	0.105815	1.25096	0.323037
6035						337.264	464.259	POS	0.00188974	0.00151158	1.60647	0.00505618	0.0810908	1.25017	0.322129
6039			D	Methyl 3b-hydroxy-13(18)-oleanen-28-oate	-6.13737	337.153	513.768	POS	0.156589	0.138841	1.00401	0.0144308	0.111547	1.12783	0.173546
6041						337.135	514.267	POS	0.0819666	0.0718948	1.29782	0.00980223	0.101578	1.14009	0.189148
6045						337.115	533.245	POS	0.00608393	0.00530842	1.1771	0.0393559	0.146356	1.14609	0.19672
6046						337.108	513.265	POS	0.290753	0.256041	1.06526	0.00939117	0.100395	1.13557	0.183421
6059						337.014	780.609	POS	0.00244165	0.00216885	1.46662	0.0148436	0.112446	1.12578	0.170925
6063						336.955	740.655	POS	0.00602894	0.0056169	1.45945	0.0257532	0.130262	1.07336	0.102129
6072						336.889	676.653	POS	0.0212628	0.0197617	1.05884	0.0317697	0.138071	1.07596	0.105624
6074						336.877	514.767	POS	0.0317576	0.0271105	1.10113	0.025162	0.129534	1.17142	0.228253
6082			D	Demethyl-desacetyl-rifamycin S	1.78165	336.853	640.698	POS	0.0170606	0.01563	1.80909	0.00135983	0.0457176	1.09153	0.12635
6088			D	2-amino-4-({1-[(carboxymethyl)-C-hydroxycarbonimidoyl]-2-({1-hydroxy-3-[2-(2-hydroxypropan-2-yl)-7-oxo-2H,3H,7H-furo[3,2-g]chromen-6-yl]-3-methylbutan-2-yl}sulfanyl)ethyl}-C-hydroxycarbonimidoyl)butanoic acid	-11.7695	336.84	638.7	POS	0.0307102	0.0275194	1.81561	0.0013137	0.044943	1.11594	0.158265
6095			D	Vadium pentoxide	4.36807	336.812	182.888	POS	0.000374156	0.000476645	1.84795	0.00975339	0.101441	0.784978	-0.349275
6101						336.797	678.654	POS	0.0134104	0.0125284	1.59241	0.019692	0.121817	1.0704	0.0981534
6103			D	Neoacrimarine E	-12.2155	336.793	614.653	POS	0.00543079	0.00507018	1.70295	0.02848	0.133827	1.07112	0.0991258
6104			D	2-Oxoclopidogrel	9.7868	336.792	338.832	POS	0.00364986	0.00329183	1.03738	0.0144218	0.111527	1.10876	0.148948
6128						336.688	778.611	POS	0.00956259	0.00895253	1.40977	0.0160715	0.115124	1.06814	0.0951057
6134						336.659	370.753	POS	0.02791	0.0264084	1.41145	0.0124679	0.107818	1.05686	0.0797855
6139						336.644	416.742	POS	0.012386	0.0115912	1.07713	0.0237997	0.127754	1.06857	0.0956773
6153						336.61	452.699	POS	0.00660651	0.00612042	1.43666	0.00244169	0.0603331	1.07942	0.110257
6159						336.594	478.742	POS	0.0124023	0.0113289	1.22727	0.0079199	0.0954705	1.09474	0.130594
6178						336.51	316.785	POS	0.0379829	0.0356752	1.08972	0.00467402	0.0784201	1.06469	0.0904275
6197						336.396	237.918	POS	0.00155927	0.00190903	2.09038	0.00490309	0.0800497	0.816787	-0.291969
6199						336.391	611.241	POS	0.0170598	0.0212485	1.52339	0.0356386	0.142541	0.80287	-0.316762
6202			D	Isoliensinine	-3.36224	336.373	611.744	POS	0.0108767	0.013533	1.29078	0.0395433	0.146538	0.803717	-0.315241
6209						336.346	432.226	POS	0.00215862	0.00164131	1.41823	0.0223427	0.125673	1.31519	0.395268
6210						336.334	139.941	POS	0.00170699	0.00217817	2.49481	0.001482	0.0476456	0.783683	-0.351658
6221						336.291	472.785	POS	0.00617725	0.00722815	2.08965	0.030282	0.136139	0.85461	-0.226661
6223						336.29	238.913	POS	0.0031281	0.00405046	2.37104	0.000122091	0.0103035	0.772282	-0.372801
6226						336.287	660.23	POS	0.000591623	0.000834526	1.08838	0.0483353	0.153835	0.708933	-0.496278
6229						336.284	290.884	POS	0.0400924	0.0463274	1.94427	0.0206772	0.123334	0.865414	-0.208538
6230			D	LysoPC(22:4(7Z,10Z,13Z,16Z))	10.5274	336.284	572.739	POS	0.00120714	0.00156385	1.53837	0.00314552	0.0676084	0.771905	-0.373504
6236						336.276	330.818	POS	0.0222562	0.0242919	1.46283	0.0302133	0.136046	0.916198	-0.126268
6237						336.274	140.936	POS	0.00444264	0.00487725	1.94014	0.027939	0.133118	0.91089	-0.134651
6238						336.274	316.92	POS	0.0135179	0.015118	2.44448	0.0279995	0.133198	0.894154	-0.161404
6240						336.269	137.943	POS	0.0181196	0.0195235	1.62422	0.042585	0.149319	0.928091	-0.107662
6241						336.269	292.881	POS	0.0113156	0.0131314	1.97334	0.0183067	0.119484	0.861725	-0.214701
6242			D	Isobenzan	14.156	336.265	412.765	POS	0.0146599	0.015348	1.10349	0.0411135	0.148012	0.955165	-0.0661774
6243						336.265	428.796	POS	0.00480016	0.00572154	1.95232	0.00871374	0.0982736	0.838964	-0.25332
6249						336.257	192.906	POS	0.00567013	0.00656062	1.99128	0.0190452	0.120759	0.864267	-0.21045
6256						336.245	235.92	POS	0.0119054	0.0134533	1.77159	0.0331255	0.139723	0.884946	-0.176339
6258			D	Berberine chloride	21.1622	336.241	372.829	POS	0.0226577	0.0257948	1.16792	0.0363589	0.143296	0.878383	-0.187078
6259						336.24	236.915	POS	0.0632827	0.0711348	1.77774	0.0279331	0.13311	0.889616	-0.168745
6265						336.207	334.892	POS	0.0407627	0.0491043	1.97346	0.018467	0.119767	0.830123	-0.268603
6266						336.205	430.871	POS	0.0158054	0.0202759	1.99985	0.0258064	0.130327	0.779514	-0.359352
6268						336.2	332.894	POS	0.143668	0.171285	1.95969	0.032209	0.138617	0.838767	-0.253659
6269						336.2	470.807	POS	0.0105462	0.0130243	1.66389	0.0178159	0.118594	0.809734	-0.30448
6270						336.199	336.89	POS	0.00383819	0.00459632	1.50766	0.0212981	0.124235	0.835057	-0.260053
6271			D	(beta-1-O-[N-(2-hydroxymethyl-3-chlorophenyl)-anthraniloyl]-D-glucupyranuronic acid)	-4.85065	336.199	454.832	POS	0.0016845	0.00196787	2.2955	0.0215441	0.124581	0.856002	-0.224314
6275						336.194	670.717	POS	0.0015998	0.00187144	1.37675	0.0468403	0.152743	0.854846	-0.226263
6276						336.192	318.918	POS	0.00239992	0.00288649	2.64694	0.0190732	0.120806	0.831429	-0.266334
6277			D	Ochratoxin C	-9.72426	336.192	432.869	POS	0.00552379	0.0070994	1.89382	0.020492	0.123057	0.778064	-0.362038
6279						336.188	333.898	POS	0.00967764	0.0114178	1.95419	0.0412888	0.148171	0.847592	-0.238559
6281						336.184	374.827	POS	0.00671595	0.0077766	1.23381	0.0331727	0.139779	0.86361	-0.211548
6298						336.148	630.782	POS	0.00247109	0.00306366	1.25431	0.0109837	0.104624	0.806581	-0.310108
6303						336.115	414.897	POS	0.00232838	0.00293816	2.18688	0.0062881	0.0882965	0.792463	-0.335585
6313						336.092	628.802	POS	0.00193247	0.00262382	1.80669	0.0209943	0.123799	0.736509	-0.441226
6320						336.05	483.236	POS	0.00193719	0.00163619	1.16674	0.0389114	0.14592	1.18396	0.243623
6326						336.034	234.917	POS	0.280283	0.316652	1.97735	0.031338	0.137524	0.885146	-0.176013
6340						336.003	431.874	POS	0.00123048	0.00160281	1.61566	0.0322913	0.138718	0.7677	-0.381386
6356						335.964	194.905	POS	0.000784309	0.000986711	2.03191	0.0415533	0.14841	0.794872	-0.331205
6360			D	Neoacrimarine B	-21.8502	335.953	668.737	POS	0.000971608	0.00138138	1.18391	0.004718	0.0787398	0.703358	-0.507668
6363						335.952	768.695	POS	0.000574474	0.000751643	1.16804	0.0361997	0.143131	0.76429	-0.387808
6437						334.896	457.731	POS	0.00181148	0.00147227	2.16878	0.0173617	0.117739	1.2304	0.299125
6452						334.19	200.068	POS	0.000804144	0.00114966	1.07557	0.0334942	0.140155	0.699461	-0.515684
6455			D	Panaxydol linoleate	2.00979	334.048	523.81	POS	0.00405527	0.00323955	2.10914	0.0148835	0.112532	1.2518	0.324003
6458						333.753	216.868	POS	0.00453974	0.00382752	2.01258	0.0234716	0.127302	1.18608	0.246199
6459						333.392	524.311	POS	0.00121684	0.00104526	1.6448	0.030704	0.1367	1.16415	0.219275
6470						331.244	466.806	POS	0.00646682	0.00541707	1.56111	0.0162218	0.115444	1.19378	0.255542
6475			D	Donhexocin	-0.0150131	330.977	615.901	POS	0.0113902	0.00942782	1.476	0.0354404	0.142329	1.20815	0.272803
6476			D	Antheraxanthin	-9.95605	330.972	585.872	POS	0.0173985	0.0144431	1.3351	0.00246492	0.0606078	1.20463	0.268584
6489						330.751	475.81	POS	0.496894	0.402946	1.42904	0.0422776	0.149052	1.23316	0.302354
6497						330.491	552.321	POS	0.0022521	0.00166379	1.58972	0.0404137	0.147366	1.3536	0.436798
6498			D	dTDP-3-amino-2,3,6-trideoxy-4-keto-D-glucose	2.14028	330.48	530.338	POS	0.135628	0.119157	1.47699	0.0191485	0.120931	1.13823	0.186788
6499						330.471	508.832	POS	0.00478363	0.00387623	1.6287	0.0441403	0.150629	1.23409	0.303451
6502			D	DG(14:1n5/0:0/18:4n3)	22.9842	330.436	559.864	POS	0.135182	0.113081	1.42966	0.0101223	0.102455	1.19544	0.257546
6511						330.265	529.836	POS	0.217675	0.192125	1.45325	0.0213607	0.124324	1.13299	0.180136
6521						330.137	446.286	POS	0.00198663	0.00160661	1.61579	0.0192283	0.121064	1.23653	0.306302
6535			D	4-Nitrophenol	14.2046	329.825	140.118	POS	0.00219265	0.00160041	1.01095	3.8769e-05	0.00441904	1.37006	0.454237
6545						329.601	445.281	POS	0.0141691	0.0120143	1.36591	0.0269856	0.131819	1.17935	0.237996
6548			D	Lorazepam glucuronide	9.55596	329.562	498.294	POS	0.00367637	0.00291906	1.11671	0.039295	0.146297	1.25943	0.332775
6550						329.512	497.793	POS	0.0123232	0.010061	1.19269	0.0300059	0.135766	1.22485	0.292608
6553						329.496	769.495	POS	0.00153604	0.00114701	1.3644	0.0287162	0.134131	1.33917	0.421343
6555						329.488	551.819	POS	0.00320308	0.00241586	1.70285	0.00637639	0.0887447	1.32586	0.406924
6560						329.441	254.111	POS	0.00548584	0.00713769	1.2386	0.00219829	0.0572829	0.768574	-0.379744
6564						329.433	625.383	POS	0.000592381	0.000438301	1.01888	0.0235527	0.127414	1.35154	0.434604
6567			D	D-Ribitol 5-phosphate	-2.82737	329.414	233.132	POS	0.000468021	0.000693841	1.74137	0.00459398	0.0778851	0.674537	-0.568031
6572						329.377	276.093	POS	0.00186224	0.00240444	1.31756	0.0219594	0.125152	0.774498	-0.368667
6574						329.367	971.593	POS	0.226709	0.180098	1.36308	0.0279123	0.133083	1.2588	0.332053
6581						329.256	213.087	POS	0.00274331	0.0032975	2.1378	0.0077536	0.0948337	0.831938	-0.265451
6590						329.026	476.312	POS	0.155242	0.127271	1.56339	0.0396396	0.146631	1.21978	0.286616
6606						328.726	889.557	POS	0.00601153	0.00476919	1.48129	0.0345959	0.141408	1.26049	0.333986
6619						328.598	453.296	POS	0.00702049	0.00564531	1.25142	0.043498	0.150096	1.2436	0.31452
6644			D	(+)-11-Hydroxy-9-triacontanone	-13.7165	327.974	453.797	POS	0.00601899	0.00472125	1.358	0.0308509	0.136893	1.27487	0.350352
6656						327.769	515.822	POS	0.00588423	0.00487973	1.45279	0.00602631	0.0869194	1.20585	0.270051
6665			D	Molybdopterin	-10.5471	327.484	526.312	POS	0.00508974	0.00359592	2.13901	0.00176821	0.0515632	1.41542	0.501229
6672						327.231	790.476	POS	0.00446977	0.00361729	1.09461	0.0348869	0.141729	1.23567	0.30529
6675						327.193	482.819	POS	0.0154414	0.0131641	1.28411	0.0296794	0.135332	1.173	0.230198
6683						326.32	1025.69	POS	0.0350265	0.0269068	1.23748	0.03198	0.138334	1.30177	0.380479
6689						326.022	789.472	POS	0.0272163	0.0223518	1.3097	0.0375553	0.144543	1.21763	0.284076
6692						325.842	504.832	POS	0.112234	0.0898769	1.89021	0.000440926	0.0235896	1.24875	0.320484
6697						325.723	504.33	POS	0.201278	0.160733	1.73952	0.000488536	0.0250004	1.25226	0.324531
6707						325.531	1009.66	POS	0.0147049	0.0115443	1.16402	0.0299029	0.135625	1.27379	0.349124
6749						323.488	346.099	POS	0.00227736	0.00312053	1.45421	0.00167517	0.050372	0.729799	-0.454429
6785			D	5-FU	-24.8433	322.103	131.081	POS	0.0508594	0.0281886	3.61882	4.66478e-08	2.6253e-05	1.80425	0.851402
6802						321.354	795.514	POS	0.0224888	0.0180137	1.25677	0.0479417	0.153552	1.24843	0.320112
6807						320.586	165.051	POS	0.0133752	0.0109881	1.85894	0.0217179	0.124822	1.21724	0.283619
6813						319.76	205.126	POS	0.37361	0.433351	2.13534	0.0049551	0.0804075	0.862142	-0.214002
6814						319.689	206.127	POS	0.0261386	0.0307596	1.78546	0.00606051	0.0871036	0.849771	-0.234854
6816						319.46	420.779	POS	0.0210894	0.0182879	1.43402	0.0435691	0.150156	1.15319	0.205632
6817						319.424	145.049	POS	0.00440404	0.0053588	2.15016	0.00193962	0.0536734	0.821833	-0.283082
6819						319.091	420.277	POS	0.082052	0.0650534	1.94127	0.0083663	0.0970925	1.2613	0.334913
6830						318.123	475.81	POS	0.176931	0.141724	1.4551	0.00902765	0.0992849	1.24842	0.3201
6832						317.974	475.309	POS	0.363689	0.261405	1.98382	0.000494142	0.0251584	1.39129	0.476419
6838						317.765	241.154	POS	0.0170928	0.0187262	1.7597	0.0450996	0.151402	0.912771	-0.131676
6841						317.723	841.554	POS	0.156655	0.111494	1.31907	0.00751215	0.0938752	1.40505	0.490623
6846						317.553	855.571	POS	3.50977	2.94423	1.38316	0.0381087	0.145114	1.19209	0.253489
6847						317.531	856.573	POS	1.92538	1.61682	1.34964	0.0420988	0.148895	1.19084	0.251982
6865			D	Calcium formate	-19.3108	317.02	131.118	POS	0.00135971	0.00109648	1.02069	0.0454896	0.151709	1.24007	0.310424
6878						316.759	839.545	POS	4.06145	3.34912	1.46175	0.0307814	0.136802	1.21269	0.278215
6893						316.36	219.071	POS	0.00416668	0.00601768	1.7974	0.0013564	0.045661	0.692406	-0.53031
6896						316.313	486.3	POS	0.0160941	0.0134282	1.04295	0.00792267	0.095481	1.19853	0.261264
6897						316.312	862.531	POS	0.798905	0.673922	1.45055	0.0301926	0.136018	1.18546	0.245443
6906						315.987	474.302	POS	0.0528708	0.045271	1.73337	0.0105659	0.103605	1.16787	0.223882
6933						315.089	898.591	POS	0.0374998	0.0304294	1.21988	0.0388126	0.145822	1.23235	0.301414
6938						314.933	230.158	POS	0.0252794	0.0276273	1.6347	0.031285	0.137456	0.915017	-0.12813
6948			D	24-Methylenecycloartanol	13.9637	314.591	441.757	POS	0.0115958	0.00883388	1.07902	0.0173937	0.1178	1.31265	0.392479
6953						314.488	655.418	POS	0.026097	0.0212203	1.78198	0.00275433	0.0638168	1.22981	0.298441
6960						314.303	913.611	POS	0.0736654	0.0603083	1.12374	0.0408035	0.147728	1.22148	0.288631
6983			D	Calcium peroxide	-0.460602	313.611	73.084	POS	0.0146069	0.0163901	1.79843	0.0235312	0.127385	0.891203	-0.166174
7001						313.039	570.168	POS	0.000785781	0.00102468	1.04566	0.00610596	0.0873463	0.766854	-0.382977
7026						312.367	213.087	POS	0.00100164	0.00127832	1.28361	0.0423379	0.149104	0.783559	-0.351886
7069			D	Monodehydroascorbate	-7.0095	311.609	176.122	POS	0.00581104	0.00462565	1.26064	0.0489061	0.154238	1.25626	0.32914
7085						311.15	181.09	POS	0.0010205	0.00140181	1.29197	0.0334197	0.140069	0.727988	-0.458014
7087						311.12	153.088	POS	0.00125551	0.0016318	2.27198	0.00897655	0.0991237	0.769406	-0.378183
7137			D	Phosphoguanidinoacetate	16.1595	310.03	198.097	POS	0.015329	0.0178966	1.34564	0.0496963	0.154855	0.856532	-0.223421
7157						309.541	162.076	POS	0.0109859	0.0129695	1.11279	0.0100456	0.102248	0.847054	-0.239475
7171						309.141	169.986	POS	0.0338986	0.0263147	1.01949	0.0389355	0.145944	1.2882	0.365356
7184						308.691	211.071	POS	0.00127471	0.00149744	1.44623	0.045371	0.151616	0.851259	-0.23233
7187			D	TG(14:0/18:0/24:1(15Z))	22.7676	308.599	918.567	POS	0.18998	0.129366	1.8944	0.00340894	0.0698669	1.46854	0.554384
7193						308.329	555.131	POS	0.00274009	0.00301909	1.30616	0.039836	0.146819	0.907588	-0.13989
7202			D	DG(16:0/0:0/24:1n9)	20.0764	307.874	680.145	POS	0.00105887	0.001282	1.23248	0.00705681	0.0919495	0.825954	-0.275866
7211						307.623	116.107	POS	0.00600924	0.00480118	1.21612	0.0147421	0.112229	1.25162	0.323794
7212						307.613	703.574	POS	0.00516847	0.00881631	1.26229	0.000916179	0.0369377	0.586239	-0.770438
7220			D	2,5-Furandicarboxylate	-21.1572	307.5	157.097	POS	0.151124	0.0954198	2.54587	5.80133e-11	1.12156e-07	1.58378	0.663376
7256						307.326	762.587	POS	0.00101647	0.00135178	1.04782	0.0083282	0.0969588	0.751948	-0.411295
7342						307.253	502.068	POS	0.00380514	0.00429392	1.14425	0.0482148	0.153748	0.88617	-0.174345
7367						307.115	461.539	POS	0.000337694	0.000460509	1.47728	0.00945651	0.100588	0.733306	-0.447512
7369						307.065	471.532	POS	0.00059862	0.000778161	1.00517	0.0110872	0.104868	0.769275	-0.378429
7384						306.345	103.086	POS	0.00445995	0.00330428	1.92654	3.66255e-05	0.00425424	1.34975	0.432689
7389			D	Dihydroxyaluminium	-5.7872	305.743	138.077	POS	0.00732982	0.00793946	1.17456	0.0477705	0.153428	0.923214	-0.115263
7415			D	Glyphosate-isopropylammonium	1.5782	304.542	229.191	POS	0.00126845	0.00106999	1.33564	0.0309791	0.13706	1.18549	0.245479
7417						304.5	788.468	POS	0.00753507	0.00626522	1.06756	0.0330729	0.13966	1.20268	0.266256
7422						304.178	124.05	POS	0.00396158	0.00485181	2.07625	0.0302047	0.136035	0.816515	-0.292448
7430			D	TG(10:0/21:0/a-25:0)[rac]	14.4531	304.032	920.576	POS	0.0453949	0.0378724	1.02401	0.0235594	0.127424	1.19863	0.261383
7451						303.509	261.164	POS	0.000374468	0.000535832	1.12357	0.0272699	0.132213	0.698853	-0.516938
7468						303.157	205.068	POS	0.00893641	0.0119721	2.00298	0.00185678	0.0526321	0.746438	-0.421905
7480						302.987	813.443	POS	0.00194575	0.0015842	1.46807	0.023749	0.127685	1.22822	0.29657
7483			D	D-Erythrose 4-phosphate	-20.805	302.955	201.087	POS	0.000492481	0.000814797	1.89916	0.000747209	0.0325984	0.604422	-0.726372
7487						302.893	874.548	POS	0.026292	0.0197814	1.23373	0.0184348	0.11971	1.32913	0.410478
7500			D	XTP	20.8085	302.592	525.183	POS	0.000635116	0.000863302	1.43285	0.013111	0.109027	0.735682	-0.442845
7512						302.417	159.07	POS	0.00473553	0.00594328	1.24063	0.0221678	0.125433	0.796786	-0.327735
7524						302.159	875.552	POS	0.0123734	0.0098662	1.39053	0.00742525	0.09352	1.25412	0.326675
7528						302.132	151.061	POS	0.00507366	0.00656395	1.39622	0.00825935	0.096715	0.772958	-0.371538
7548						301.457	145.097	POS	0.00799198	0.00671756	1.78016	0.0124303	0.107745	1.18971	0.250616
7558						301.19	181.052	POS	0.00681724	0.00992446	1.00897	0.0358455	0.14276	0.686913	-0.541801
7587						300.057	853.57	POS	0.0217718	0.0182879	1.55201	0.0276569	0.13274	1.1905	0.251568
7620						298.754	504.832	POS	0.0144193	0.0113488	1.31081	0.032219	0.138629	1.27056	0.34547
7637						298.319	915.618	POS	0.00361065	0.00281824	1.5725	0.0475632	0.153277	1.28117	0.357464
7641						298.157	419.776	POS	0.0350626	0.0289626	1.82159	0.0279472	0.133129	1.21062	0.275743
7645						298.115	420.277	POS	0.0156093	0.0134845	1.49621	0.0349238	0.141769	1.15758	0.211107
7646						297.885	347.069	POS	0.00130573	0.00168565	1.89263	0.00507588	0.0812221	0.774619	-0.36844
7647						297.861	855.571	POS	0.287617	0.238156	1.67352	0.0219792	0.125179	1.20769	0.272244
7649						297.788	93.1725	POS	0.020747	0.0170656	1.42216	0.0462274	0.152279	1.21572	0.281814
7650			D	Chlomethoxyfen	-2.76113	297.775	315.127	POS	0.00744136	0.0103813	1.56669	0.00781552	0.095073	0.716805	-0.480348
7651						297.745	474.301	POS	0.0164626	0.0135992	1.9055	0.00642688	0.0889974	1.21056	0.275671
7653						297.66	794.518	POS	0.0309091	0.0234085	1.60005	0.00152948	0.0483501	1.32042	0.400998
7660						297.478	838.544	POS	0.71168	0.584373	1.47939	0.017959	0.118857	1.21785	0.284339
7661						297.466	856.573	POS	0.144237	0.120815	1.54573	0.0293724	0.134956	1.19387	0.255641
7663						297.455	839.545	POS	0.357579	0.292882	1.34886	0.0059025	0.0862417	1.2209	0.287942
7664			D	Oxalyl-CoA	-11.9064	297.453	840.551	POS	0.0953407	0.0777872	1.27316	0.0200403	0.122366	1.22566	0.293561
7666						297.259	93.2839	POS	0.00928475	0.00751473	1.53192	0.0492591	0.154483	1.23554	0.305142
7668						297.192	542.13	POS	0.00110802	0.00164457	1.4341	0.00848475	0.0975028	0.673741	-0.569734
7687			D	2,3,4,7,8,9,15,21,22,23,28-undecahydroxy-14-(hydroxymethyl)-12,27,31,34-tetraoxo-13,25,32,35-tetraoxaoctacyclo[14.13.3.3]pentatriaconta-1,3,5(30),6,8,10,19,21,23,28-decaene-20-carboxylic acid	-17.1019	295.622	771.511	POS	0.0492823	0.0421568	1.18748	0.0241095	0.128172	1.16902	0.225301
7709						294.242	673.447	POS	0.00963037	0.00776691	1.43757	0.0415248	0.148384	1.23992	0.31025
7713						294.003	746.508	POS	0.474818	0.378187	1.59152	0.00992561	0.101921	1.25551	0.328273
7716						293.94	734.488	POS	0.010373	0.00892503	1.281	0.0421603	0.148949	1.16224	0.216904
7719						293.779	745.505	POS	1.83593	1.52548	1.27525	0.0264749	0.131117	1.20351	0.267249
7720						293.759	733.484	POS	0.0413429	0.0347471	1.43283	0.0211586	0.124036	1.18982	0.250747
7723						293.653	72.8249	POS	0.0058151	0.00467275	1.49404	0.0275392	0.132581	1.24447	0.315532
7729						293.531	655.418	POS	0.205465	0.175715	1.30536	0.047716	0.153389	1.16931	0.225656
7732						293.293	656.422	POS	0.0797053	0.0677697	1.25774	0.0472667	0.15306	1.17612	0.234035
7762						292.154	188.103	POS	0.0018002	0.00259763	1.24701	0.0114981	0.105802	0.693018	-0.529035
7764			D	2-O-(alpha-D-Mannosyl)-D-glycerate	-11.8989	292.014	269.222	POS	0.00725071	0.0059631	1.68946	0.00481002	0.0793982	1.21593	0.28206
7791						289.87	689.398	POS	0.026699	0.0200435	1.58773	0.0346065	0.14142	1.33205	0.413648
7796						289.748	690.402	POS	0.00819985	0.00717775	1.18255	0.0244229	0.128587	1.1424	0.192065
7798						289.635	617.409	POS	0.169038	0.148488	1.26871	0.0202267	0.122654	1.13839	0.186999
7802						289.473	807.498	POS	0.140474	0.123849	1.16514	0.0111421	0.104996	1.13423	0.181718
7804						289.341	725.459	POS	0.992105	0.815881	1.47023	0.0346905	0.141513	1.21599	0.282135
7812						288.965	808.503	POS	0.0677915	0.0597467	1.51572	0.00966482	0.10119	1.13465	0.182246
7814						288.868	87.2818	POS	0.0197967	0.0161982	1.5344	0.0297662	0.135438	1.22215	0.28942
7815						288.865	87.3932	POS	0.00525909	0.00398697	1.77971	0.0417106	0.148551	1.31907	0.399521
7826						288.45	801.523	POS	0.0286254	0.0225691	1.58421	0.0457868	0.151941	1.26834	0.342945
7827						288.439	799.536	POS	0.0122186	0.00997361	1.29891	0.0394797	0.146477	1.22509	0.29289
7835						288.075	159.149	POS	0.00492718	0.0029315	2.15056	2.83821e-11	8.09061e-08	1.68077	0.749123
7841						287.732	836.529	POS	0.172203	0.127631	1.81218	0.0032752	0.0687471	1.34923	0.432135
7844			D	2,3,4,7,8,9,15,21,22,23,28-undecahydroxy-14-(hydroxymethyl)-12,27,31,34-tetraoxo-13,25,32,35-tetraoxaoctacyclo[14.13.3.3]pentatriaconta-1,3,5(30),6,8,10,19,21,23-nonaene-20-carboxylic acid	-4.00023	287.526	773.537	POS	0.0135902	0.0102686	1.67654	0.00545224	0.0836211	1.32347	0.40433
7870			D	(3E)-4-(2-Carboxyphenyl)-2-oxobut-3-enoate	1.31119	284.257	221.186	POS	0.0675206	0.0902611	2.08429	0.00101616	0.0392086	0.748059	-0.418776
7875						284.18	222.189	POS	0.00692929	0.00943375	2.07253	0.00101419	0.0391656	0.734522	-0.445123
7879						284.108	156.042	POS	0.00232001	0.00279428	1.66519	0.00698849	0.0916463	0.830272	-0.268343
7887						283.865	113.163	POS	0.0110124	0.00950152	1.78294	8.35828e-06	0.00143435	1.15901	0.212895
7898						282.276	132.102	POS	0.997868	1.11388	1.72976	0.0408832	0.147801	0.89585	-0.158672
7901						281.929	157.133	POS	0.0023415	0.00192676	1.5513	0.00804414	0.0959344	1.21525	0.281259
7902			D	2-Maleylacetate	-21.9784	281.768	159.113	POS	0.0402302	0.0242042	3.51747	3.30035e-08	2.0332e-05	1.66212	0.733021
7903						281.709	160.116	POS	0.00160492	0.00083444	1.80469	5.28192e-06	0.00100129	1.92335	0.943624
7905						281.295	811.544	POS	0.0309762	0.0259986	1.52215	0.0102778	0.102866	1.19146	0.252725
7917						280.941	668.421	POS	0.0311375	0.0238926	1.50967	0.0415647	0.14842	1.30323	0.382093
7935						280.349	177.069	POS	0.00692636	0.00518143	2.06015	0.000515665	0.025833	1.33677	0.418747
7956			D	N,N'-Dimethylurea	-6.53159	280.061	89.1151	POS	0.050247	0.0569919	1.7467	0.0207239	0.123403	0.881652	-0.181719
7964			D	2-Hydroxymethylserine	-14.6591	280.002	136.124	POS	0.0143542	0.0162392	1.97625	0.0119357	0.106743	0.88392	-0.178013
7967						279.986	655.419	POS	0.0196839	0.0164993	1.04352	0.0426087	0.14934	1.19301	0.25461
7975						279.804	85.0758	POS	0.0899075	0.0699325	2.30364	0.0184619	0.119758	1.28563	0.362478
7992						279.596	839.546	POS	0.0217781	0.017988	1.01214	0.0226897	0.126187	1.2107	0.275843
7996						279.534	838.541	POS	0.0571971	0.0492708	1.47828	0.0433608	0.149981	1.16087	0.215209
7998						279.497	913.613	POS	0.0118831	0.00990767	1.66969	0.0479369	0.153549	1.19939	0.262297
8009						279.339	171.113	POS	0.0894752	0.058845	1.91304	0.024937	0.12925	1.52052	0.604568
8015						279.267	172.116	POS	0.0072687	0.00489132	2.07327	0.0424989	0.149244	1.48604	0.571472
8050			D	Dimefox	-9.07302	278.087	155.129	POS	0.0229197	0.0177906	1.09907	0.0423964	0.149155	1.2883	0.365469
8056						277.918	700.476	POS	0.0227492	0.0192937	1.43296	0.00930285	0.100131	1.1791	0.237684
8061						277.724	113.071	POS	0.0105289	0.0129877	1.0346	0.000608391	0.0285113	0.810684	-0.302788
8086			D	L 735821	-14.8298	276.731	465.344	POS	0.00302741	0.00243902	1.03238	0.0327716	0.139301	1.24124	0.311782
8119						275.906	210.05	POS	0.0186652	0.0208261	1.86997	0.0102179	0.102709	0.89624	-0.158042
8122						275.897	763.472	POS	0.0313692	0.024857	1.43366	0.0338042	0.140514	1.26199	0.335701
8126						275.849	764.477	POS	0.0135098	0.0106759	1.3277	0.0390438	0.146051	1.26545	0.339654
8137						275.731	689.399	POS	0.0110644	0.00887536	1.40715	0.0310702	0.137179	1.24664	0.318047
8139						275.666	807.498	POS	0.24597	0.205995	1.38149	0.0218711	0.125032	1.19406	0.255876
8142						275.608	397.111	POS	0.000927876	0.00122458	1.21819	0.0444949	0.150917	0.757709	-0.400284
8148						275.327	103.054	POS	0.00326365	0.0039001	1.80718	0.0300287	0.135797	0.836812	-0.257024
8149						275.315	121.084	POS	0.00414123	0.00544206	2.30259	0.0202488	0.122688	0.760967	-0.394095
8153			D	Aminomalote	-23.3521	275.271	120.081	POS	0.0747109	0.0887996	2.15059	0.0186609	0.120105	0.841342	-0.249235
8154						275.271	167.089	POS	0.0516692	0.0615814	2.23428	0.0157726	0.114476	0.839039	-0.25319
8162						275.087	581.133	POS	0.000320713	0.000451031	1.34852	0.00477746	0.0791669	0.711067	-0.491943
8163						275.084	416.055	POS	0.00235077	0.00277223	2.13318	0.0334068	0.140053	0.847971	-0.237913
8165						275.048	474.014	POS	0.00080325	0.00102476	1.44463	0.00946591	0.100616	0.783838	-0.351372
8175						274.634	685.454	POS	0.00836734	0.00640867	1.14162	0.0329757	0.139545	1.30563	0.384744
8186						273.971	311.232	POS	0.00229316	0.00160922	2.12514	0.00328961	0.0688704	1.42501	0.510973
8203						273.446	180.102	POS	0.0010538	0.000860214	1.3866	0.0413674	0.148243	1.22505	0.29284
8214						272.303	160.042	POS	0.00624022	0.00445797	2.54385	1.10946e-06	0.000301095	1.39979	0.48521
8218						271.837	193.08	POS	0.00160401	0.00106029	3.1898	1.18772e-06	0.000315447	1.5128	0.597225
8219						271.834	191.085	POS	0.0413858	0.0257973	3.16392	5.17016e-07	0.000168087	1.60427	0.681914
8220						271.808	192.088	POS	0.00274291	0.00160064	3.21329	2.22332e-07	8.17782e-05	1.71363	0.777056
8259			D	Amisulbrom	14.955	270.413	467.32	POS	0.00241073	0.00358766	1.01561	0.0205189	0.123098	0.671949	-0.573576
8265						270.067	245.157	POS	0.00075336	0.000998771	1.29067	0.0222111	0.12549	0.754287	-0.406815
8295						267.8	80.8314	POS	0.0577487	0.0473787	1.60727	0.0130986	0.109004	1.21888	0.285551
8299						267.576	597.303	POS	0.00197935	0.00265215	1.24662	0.00734245	0.0931762	0.74632	-0.422134
8304						267.535	667.418	POS	0.0336374	0.0289774	1.14291	0.018018	0.118965	1.16082	0.215141
8306						267.519	727.473	POS	1.49317	1.23617	1.64849	0.0138703	0.110372	1.20791	0.272507
8308			D	Neosurugatoxin	-13.4557	267.491	785.516	POS	0.410364	0.350748	1.62405	0.00331992	0.0691275	1.16997	0.22647
8317						266.854	744.501	POS	0.453921	0.372731	1.30104	0.00877964	0.0984902	1.21782	0.284305
8318						266.849	729.48	POS	0.149415	0.122535	1.68218	0.0112647	0.105278	1.21937	0.286132
8319						266.752	786.519	POS	0.187342	0.160065	1.21444	0.00693243	0.0913946	1.17041	0.227013
8342						263.369	683.448	POS	0.060669	0.0533024	1.39759	0.0168923	0.116821	1.1382	0.186759
8347						262.879	158.154	POS	0.00692325	0.00590096	1.79143	0.000997828	0.0388069	1.17324	0.230498
8348						262.778	567.335	POS	0.0269877	0.0241215	1.08398	0.0447019	0.151084	1.11882	0.161984
8349						262.697	561.375	POS	0.0149369	0.0123659	1.57209	0.00119303	0.0427815	1.20792	0.272521
8354						262.207	689.466	POS	0.0106353	0.0083068	1.99372	0.0011653	0.0422551	1.28032	0.3565
8355						262.103	70.4936	POS	0.0229206	0.0194621	1.41022	0.0259593	0.13051	1.17771	0.235978
8357			D	2-(sulfooxy)butanoic acid	-14.7953	262.061	185.165	POS	0.0129404	0.0110334	1.3786	0.00397001	0.074041	1.17284	0.230007
8358						262.01	304.211	POS	0.0305816	0.0388827	1.66822	0.000127642	0.0106134	0.786508	-0.346467
8365						261.436	634.437	POS	0.871059	0.753804	1.49366	0.0100161	0.102168	1.15555	0.208582
8366						261.406	70.3821	POS	0.0958894	0.0819739	1.51903	0.0227749	0.126311	1.16975	0.226205
8369			D	Vescalin	-20.0102	261.209	633.432	POS	2.31196	1.98801	1.44487	0.00810146	0.0961451	1.16295	0.217791
8385						259.861	788.527	POS	0.0297825	0.0183025	2.66799	3.00126e-06	0.000656703	1.62724	0.702424
8386			D	Azaserine	-14.7808	259.856	174.132	POS	0.00618182	0.003635	2.5284	3.57606e-08	2.14609e-05	1.70064	0.766076
8387						259.768	789.532	POS	0.00906316	0.004046	1.85058	7.38776e-07	0.000223615	2.24003	1.16352
8388			D	N-Acetyl-L-aspartate	1.62408	259.734	176.147	POS	0.026183	0.0165457	3.19682	1.88943e-07	7.18133e-05	1.58247	0.662174
8389			D	Monomethyl phenylphosphonate	15.1002	259.725	173.128	POS	0.114873	0.0733022	3.29746	1.10011e-12	1.25439e-08	1.56712	0.648115
8390			D	3,4,5-trihydroxy-6-({6,13,14-trihydroxy-3,10-dioxo-12-[5,6,7-trihydroxy-1-oxo-3-(1,2,3,4-tetrahydroxybutyl)-1H-isochromen-8-yl]-2,9-dioxatetracyclo[6.6.2.0,.0,]hexadeca-1(15),4,6,8(16),11,13-hexaen-7-yl}oxy)oxane-2-carboxylic acid	-14.4941	259.711	791.544	POS	0.00587947	0.00345042	1.02432	0.00340544	0.0698383	1.70399	0.768917
8396						258.818	616.407	POS	49.7345	44.3851	1.1189	0.0367054	0.143651	1.12052	0.16417
8426						256.568	414.299	POS	0.00396267	0.00626338	1.24483	0.0158371	0.114617	0.632674	-0.660467
8431						256.236	574.243	POS	0.00495713	0.00681987	1.04675	0.0330701	0.139657	0.726866	-0.460239
8435						255.963	692.478	POS	0.0572481	0.0461302	1.33143	0.00178179	0.051731	1.24101	0.311517
8439						255.478	691.474	POS	0.143561	0.123176	1.33821	0.040276	0.147236	1.1655	0.220947
8474						252.461	452.311	POS	0.0240005	0.0209875	1.452	0.0131572	0.10911	1.14356	0.193529
8482						252.24	453.314	POS	0.00556072	0.00462121	1.63311	0.0120914	0.107065	1.2033	0.267
8510						250.964	208.116	POS	0.00793582	0.00353455	1.23622	3.8942e-05	0.00443208	2.24522	1.16685
8517						250.8	254.121	POS	0.000650352	0.000843985	1.12852	0.0471625	0.152983	0.770574	-0.375995
8518			D	2',2'-Difluorodeoxyuridine	2.39271	250.792	265.191	POS	0.0310769	0.0257005	1.8259	0.000594056	0.02812	1.20919	0.274046
8532						249.543	158.117	POS	0.00123857	0.00182023	1.76018	0.0146744	0.112082	0.680448	-0.555443
8549						248.294	188.029	POS	0.00431282	0.00225691	1.1752	0.000180249	0.0133635	1.91094	0.934282
8609						244.9	594.362	POS	0.0296323	0.0242359	1.22823	0.0367427	0.143689	1.22266	0.290026
8620						244.268	589.406	POS	0.00978821	0.00823256	1.1854	0.0148417	0.112442	1.18896	0.249704
8628						243.792	189.991	POS	0.0204515	0.0149045	1.98948	3.98752e-05	0.00450172	1.37217	0.456458
8629						243.781	332.243	POS	0.0298616	0.0360974	1.28361	0.00488294	0.0799098	0.827251	-0.273603
8631			D	Fospropofol	-3.16395	243.767	333.247	POS	0.00529311	0.00652814	1.34589	0.00347046	0.0703645	0.810814	-0.302557
8638						243.586	147.03	POS	0.0069575	0.00526795	2.12617	4.9601e-05	0.00529836	1.32072	0.401328
8641						243.515	148.023	POS	0.00578378	0.00428738	2.06588	3.84024e-05	0.0043913	1.34903	0.431917
8655						243.1	590.411	POS	0.00144786	0.00105461	1.34428	0.0281732	0.133428	1.37289	0.457214
8662						242.788	215.089	POS	0.00593218	0.00476078	2.0055	0.0230143	0.126656	1.24605	0.317363
8665						242.645	325.249	POS	0.00208385	0.00175307	1.3055	0.0443915	0.150834	1.18869	0.249368
8668						242.599	320.096	POS	0.000331208	0.00041671	1.92228	0.038021	0.145024	0.794818	-0.331303
8678						241.96	241.191	POS	0.00176752	0.00144647	2.03426	0.00292078	0.0655001	1.22195	0.289184
8683			D	N2-Acetyl-L-aminoadipyl-delta-phosphate	19.2029	241.644	284.185	POS	0.00441124	0.00610769	1.50985	0.000615717	0.0287082	0.722244	-0.469442
8690			D	Fenoxanil	-5.284	241.292	330.227	POS	0.00161012	0.0020897	1.60903	0.0371239	0.144089	0.7705	-0.376133
8754						239.315	630.423	POS	0.334031	0.294967	1.06672	0.0494572	0.154635	1.13243	0.179426
8769						238.951	631.425	POS	0.146645	0.125085	1.29207	0.0198806	0.122116	1.17236	0.229417
8799						237.604	189.113	POS	0.00291226	0.00325185	1.21761	0.0271962	0.132112	0.895571	-0.159121
8823			D	2,5-Diamino-6-(5-phospho-D-ribitylamino)pyrimidin-4(3H)-one	-16.9484	236.432	356.243	POS	0.00057003	0.00126354	2.69028	0.000216937	0.0150095	0.451138	-1.14836
8824						236.362	469.205	POS	0.00042799	0.000586856	1.61579	0.0222313	0.125517	0.729294	-0.455428
8828						236.32	108.055	POS	0.467895	0.523261	1.52351	0.00450186	0.0773583	0.894192	-0.161344
8844						235.295	513.338	POS	0.0122788	0.0148095	1.11375	0.00569959	0.0850921	0.829116	-0.270353
8861						234.358	287.205	POS	0.0321208	0.0400483	1.18161	0.0197281	0.121875	0.80205	-0.318235
8865						234.334	594.362	POS	0.01816	0.0141512	1.05882	0.0210974	0.123948	1.28328	0.359837
8871						233.966	734.568	POS	0.000523081	0.000826414	1.03362	0.00920794	0.0998433	0.632952	-0.659832
8873						233.793	717.519	POS	0.000779063	0.000486882	1.17725	0.0237103	0.127631	1.60011	0.678168
8875			D	[6,7,8,11,12,13,22-heptahydroxy-3,16-dioxo-21-(3,4,5-trihydroxybenzoyloxy)-2,17,20-trioxatetracyclo[17.3.1.0tricosa-4,6,8,10,12,14-hexaen-23-yl]oxidanesulfonic acid	-9.23999	233.572	715.511	POS	0.0151321	0.010132	1.78657	0.0194736	0.121466	1.4935	0.578698
8879			D	N(omega)-(ADP-D-ribosyl)-L-arginine	11.7172	233.395	716.517	POS	0.00646227	0.00468641	1.00024	0.0301477	0.135958	1.37894	0.463557
8884			D	2,3,4,7,8,9,15,21,22,23,28-undecahydroxy-14-(hydroxymethyl)-12,27,31,34-tetraoxo-13,25,32,35-tetraoxaoctacyclo[14.13.3.3]pentatriaconta-1,3,5(30),6,8,10,19,21,23-nonaene-20-carboxylic acid	14.7706	233.267	773.552	POS	0.00697899	0.00441912	1.30023	0.0156548	0.114216	1.57927	0.659258
8891			D	({7,8,9,12,13,14,17,18,19,25,29-undecahydroxy-4,22,27-trioxo-3,23,26-trioxahexacyclo[13.10.3.1]nonacosa-5(10),6,8,11,13,15(28),16,18,20-nonaen-24-yl}methoxy)sulfonic acid	-17.9562	232.944	713.494	POS	0.00216321	0.00139302	1.49006	0.018998	0.12068	1.5529	0.634964
8894						232.823	358.258	POS	0.00553396	0.00736914	1.69614	0.000459908	0.0241672	0.750964	-0.413184
8896						232.807	606.449	POS	0.00604253	0.00355112	1.29139	0.0120782	0.107038	1.70158	0.766876
8902						232.616	360.274	POS	0.00672437	0.00820678	1.53745	0.00273876	0.0636537	0.819368	-0.287417
8905						232.57	604.442	POS	0.0998728	0.0633774	1.73459	0.00922936	0.0999086	1.57584	0.656123
8908			D	3,4,5-trihydroxy-6-{[2-(2,3,4-trihydroxyphenyl)acetyl]oxy}oxane-2-carboxylic acid	-1.25042	232.416	361.278	POS	0.00116333	0.00149997	1.5141	0.02595	0.130499	0.77557	-0.366671
8914						232.165	203.048	POS	0.00363718	0.00133095	1.55903	5.18458e-05	0.0054702	2.73276	1.45036
8983						228.293	307.044	POS	0.00153868	0.0029913	1.05276	0.0017713	0.0516015	0.514384	-0.959082
8985						228.225	270.091	POS	0.00054459	0.00142585	1.28333	0.000692423	0.0310344	0.38194	-1.38858
8997						227.746	559.15	POS	0.00154056	0.0069795	1.50626	0.000260613	0.016912	0.220727	-2.17967
9035			D	D-4'-Phosphopantothete	-19.1077	223.854	300.216	POS	0.00955132	0.0114744	1.11826	0.0469089	0.152794	0.832401	-0.264649
9052						222.895	586.365	POS	0.0504145	0.0396901	1.25868	0.013773	0.110196	1.2702	0.345059
9073						221.657	735.565	POS	0.00390309	0.00668064	1.17175	2.28562e-05	0.00307004	0.58424	-0.775368
9090						220.986	508.347	POS	0.365841	0.312655	1.56204	0.00223876	0.0578129	1.17011	0.226646
9093						220.958	551.399	POS	0.318959	0.284491	1.36452	0.0139589	0.110531	1.12115	0.164984
9101						220.384	1033.66	POS	0.086912	0.0699493	1.24119	0.0333782	0.14002	1.2425	0.313246
9106						220.287	487.327	POS	0.253247	0.214648	1.26448	0.0437855	0.150336	1.17983	0.238577
9112						219.859	964.642	POS	0.00223888	0.00315193	1.34136	0.044148	0.150635	0.710321	-0.493456
9113						219.802	963.638	POS	0.00693557	0.00955723	1.3503	0.0045916	0.0778715	0.725689	-0.462577
9115						219.714	975.64	POS	0.00379749	0.00496738	1.33993	0.0239503	0.127958	0.764485	-0.387441
9173						215.295	580.408	POS	0.0334589	0.0250643	1.45653	0.00332789	0.0691947	1.33492	0.416759
9175						215.012	1043.7	POS	0.0253679	0.0300775	1.20771	0.0128537	0.108555	0.843418	-0.24568
9176						215.008	630.385	POS	1.70084	1.25571	1.7273	0.0409064	0.147822	1.35448	0.437742
9210						214.003	434.284	POS	0.09364	0.0801135	1.52629	0.00440918	0.0768183	1.16884	0.22508
9225						213.197	691.538	POS	0.00672303	0.0110036	1.71003	8.15834e-05	0.00772693	0.610984	-0.710794
9278						211.462	340.248	POS	0.0158748	0.0194694	1.92534	0.00048435	0.0248812	0.815371	-0.294471
9282			D	3,4-Bis(7-chloroindol-3-yl)pyrrole-2,5-dicarboxylate	-14.1648	211.23	455.263	POS	0.0150981	0.0123116	1.13794	0.0152394	0.113276	1.22633	0.29435
9304						210.66	564.382	POS	1.13077	0.8596	1.58663	0.0254381	0.129877	1.31546	0.395567
9305			D	Tannin	-8.75675	210.563	621.428	POS	0.0123978	0.00915625	1.44389	0.0390953	0.146101	1.35403	0.437255
9306			D	Cliomide	12.693	210.503	433.281	POS	0.373804	0.32581	1.45107	0.029371	0.134954	1.14731	0.198252
9320						209.843	621.504	POS	0.00379149	0.00575013	1.62653	0.0401994	0.147164	0.659375	-0.600828
9321			D	Eujambin	-23.5382	209.827	659.509	POS	0.00592205	0.0073685	1.23361	0.00331618	0.069096	0.803697	-0.315276
9322						209.817	565.386	POS	0.16143	0.114751	1.11211	0.0314066	0.137611	1.40679	0.492407
9323						209.794	620.502	POS	0.0216017	0.0258734	1.21289	0.0469812	0.152848	0.834898	-0.260327
9333						209.69	609.441	POS	0.0252765	0.0162953	1.01816	0.00204351	0.0551638	1.55116	0.633345
9340						209.238	608.438	POS	0.0741307	0.0551409	1.2048	0.00233117	0.0589882	1.34439	0.426948
9347						209.114	586.365	POS	0.0333568	0.0256999	1.00077	0.0411135	0.148012	1.29793	0.376217
9361						208.597	366.264	POS	0.0102965	0.0137293	1.19887	0.00354285	0.0709365	0.749965	-0.415106
9374						208.285	597.287	POS	0.00768831	0.0113785	1.81977	0.0139314	0.110482	0.675688	-0.56557
9381						208.11	488.331	POS	0.0865578	0.0727897	1.4792	0.0173487	0.117714	1.18915	0.249929
9387						208.046	551.399	POS	0.25923	0.208327	1.24368	0.00724674	0.0927724	1.24434	0.315384
9392						207.954	487.327	POS	0.331951	0.286	1.53991	0.00513172	0.0815911	1.16067	0.214957
9393			D	4-(6-carboxy-2,3,4-trihydroxyphenoxy)-4',5,5',6,6'-pentahydroxy-[1,1'-biphenyl]-2,2'-dicarboxylic acid	15.9841	207.954	507.343	POS	1.52014	1.30536	1.56223	0.0158391	0.114622	1.16454	0.219759
9398						207.847	126.336	POS	0.0243519	0.0208255	1.59651	0.00389699	0.0735408	1.16934	0.225688
9407						207.56	609.467	POS	0.00834782	0.0140842	1.38305	0.000207691	0.0146158	0.592707	-0.754608
9409						207.53	608.466	POS	0.0264307	0.0413059	1.3728	0.000411808	0.0226617	0.639876	-0.644136
9446			D	2-Furoyl-CoA	16.1211	205.91	862.623	POS	0.0334465	0.0237584	2.88889	1.2116e-06	0.000319706	1.40777	0.493414
9455						205.343	723.54	POS	0.103935	0.0799968	1.13345	0.00312885	0.0674581	1.29924	0.377671
9474						204.796	176.019	POS	0.00734647	0.00851439	1.09401	0.000238096	0.0159118	0.862831	-0.212851
9491						203.275	614.39	POS	0.277089	0.243814	1.42573	0.0465358	0.152514	1.13648	0.184567
9492						203.222	673.435	POS	0.011194	0.00769524	1.70733	0.0115057	0.105819	1.45466	0.540685
9501						202.993	675.441	POS	0.0112534	0.00669668	1.53531	0.0116216	0.106073	1.68044	0.748838
9505						202.868	751.571	POS	0.0768525	0.0650309	1.10923	0.03491	0.141754	1.18178	0.240966
9517						202.549	394.27	POS	1.27055	0.94391	2.13792	0.000771902	0.0332765	1.34605	0.428728
9518						202.548	744.609	POS	0.0545516	0.0622522	1.1875	0.0162827	0.115572	0.876301	-0.190502
9523						202.461	489.307	POS	0.0349228	0.0282241	1.24475	0.0365208	0.143462	1.23734	0.307245
9532						202.31	462.315	POS	0.0414627	0.0298269	1.5412	0.0116781	0.106196	1.39011	0.475198
9534						202.294	541.336	POS	0.0120879	0.00772043	2.31524	0.00450741	0.0773902	1.5657	0.646812
9546						201.959	189.408	POS	0.00134516	0.00182083	1.03563	0.0191637	0.120957	0.73876	-0.436822
9549						201.912	692.576	POS	0.00403816	0.00546042	1.04713	0.0074057	0.0934392	0.739534	-0.435312
9551						201.885	84.181	POS	0.0802614	0.092985	1.24914	0.000559953	0.0271568	0.863165	-0.212292
9552			D	6-({3-[(3-{[3,4-dihydroxy-4-(hydroxymethyl)oxolan-2-yl]oxy}-4,5-dihydroxy-6-(hydroxymethyl)oxan-2-yl)oxy]-5-hydroxy-2-(4-hydroxyphenyl)-4-oxo-4H-chromen-7-yl}oxy)-3,4,5-trihydroxyoxane-2-carboxylic acid	-6.43698	201.881	757.621	POS	2.07776	2.3802	1.04788	0.00460137	0.0779273	0.872935	-0.196054
9569						201.368	706.593	POS	0.353398	0.390824	1.04471	0.0200734	0.122418	0.904237	-0.145227
9572						201.312	618.384	POS	0.011533	0.00893567	1.76916	0.018318	0.119504	1.29068	0.368126
9574						201.286	772.641	POS	0.0963502	0.10641	1.5598	0.0395852	0.146579	0.905458	-0.143281
9583			D	3,4,5-trihydroxy-6-{[5-hydroxy-2-(3-hydroxyphenyl)-4-oxo-3,6-bis[3,4,5-trihydroxy-6-(hydroxymethyl)oxan-2-yl]-4H-chromen-7-yl]oxy}oxane-2-carboxylic acid	-20.3836	201.169	771.638	POS	0.203016	0.226633	1.45602	0.0215315	0.124564	0.89579	-0.158767
9595			D	({6-[(2-{3-[(6-carboxy-3,4,5-trihydroxyoxan-2-yl)oxy]-4-hydroxyphenyl}-7-hydroxy-5-oxo-5H-chromen-3-yl)oxy]-3,4,5-trihydroxyoxan-2-yl}methyl)[3-(3,4-dihydroxyphenyl)-1-hydroxyprop-2-en-1-ylidene]oxidanium	9.69156	200.809	788.67	POS	0.482766	0.358019	2.89709	9.63274e-05	0.00873457	1.34844	0.431289
9597			D	6-(4-{5,7-dihydroxy-4-oxo-3,6-bis[3,4,5-trihydroxy-6-(hydroxymethyl)oxan-2-yl]-4H-chromen-2-yl}-2-hydroxyphenoxy)-3,4,5-trihydroxyoxane-2-carboxylic acid	12.971	200.777	787.662	POS	1.39605	1.20791	2.57058	0.0142093	0.111049	1.15576	0.208846
9598						200.77	690.465	POS	0.0113312	0.00683303	1.83205	0.000146562	0.0116609	1.65829	0.729698
9603						200.738	350.207	POS	0.00690188	0.0048704	1.19876	0.00478325	0.0792081	1.41711	0.502949
9613						200.455	734.623	POS	0.0416562	0.0345926	2.32916	0.0361204	0.143048	1.20419	0.268067
9618			D	Delphinidin 3-lathyroside 5-(6-acetylglucoside)	2.65635	200.303	802.686	POS	0.113617	0.0594637	2.68771	1.46002e-06	0.000369951	1.9107	0.934103
9621						200.262	446.283	POS	0.0682144	0.0506439	2.38578	0.000314927	0.0191526	1.34694	0.429688
9623			D	dTDP-3-amino-2,3,6-trideoxy-C-methyl-D-erythro-hexopyranos-4-ulose	9.90694	200.238	544.369	POS	0.0125211	0.00932192	1.58434	0.0376485	0.14464	1.34318	0.425658
9626						200.182	617.417	POS	0.0101498	0.00743824	1.02625	0.00242434	0.0601262	1.36455	0.44842
9627						200.138	492.326	POS	0.00889871	0.0062171	1.4877	0.0167274	0.116489	1.43133	0.517354
9630						200.117	668.45	POS	0.00873372	0.00684197	1.44945	0.0456031	0.151798	1.27649	0.352183
9633						200.073	471.32	POS	0.0152633	0.0093041	1.69464	0.00820687	0.0965273	1.6405	0.714133
9635			D	Oryzanol C	-5.10485	200.047	617.917	POS	0.0043194	0.00291092	1.3573	0.0309841	0.137067	1.48386	0.569353
9636			D	Inuline	19.915	200.046	587.735	POS	0.00404754	0.00268721	1.41817	0.0140399	0.110695	1.50622	0.590935
9638			D	3,4,5-trihydroxy-6-{[5-hydroxy-2-(3-hydroxy-4-methoxyphenyl)-4-oxo-3,8-bis[3,4,5-trihydroxy-6-(hydroxymethyl)oxan-2-yl]-4H-chromen-7-yl]oxy}oxane-2-carboxylic acid	-1.27708	200.019	801.678	POS	0.378717	0.291533	2.86834	0.000204439	0.014474	1.29905	0.37746
9639						200.014	445.281	POS	0.239413	0.188497	2.30272	0.000537237	0.0264885	1.27012	0.34496
9647						199.819	410.265	POS	0.113166	0.0932426	1.37336	0.0489169	0.154245	1.21368	0.279384
9653						199.735	203.423	POS	0.00443553	0.00396996	2.10702	0.0194057	0.121355	1.11727	0.159981
9659						199.644	452.311	POS	0.0559838	0.0399858	2.23602	0.00135833	0.0456928	1.40009	0.485522
9660						199.64	616.37	POS	0.00521124	0.00402532	1.1145	0.00908545	0.0994656	1.29462	0.372525
9663						199.552	490.339	POS	0.00794422	0.00516197	1.78316	0.00436078	0.0765303	1.53899	0.621985
9666						199.51	459.296	POS	0.0128245	0.0101541	1.50123	0.028342	0.133648	1.26299	0.336841
9675						199.292	564.383	POS	0.446433	0.337547	1.89854	0.00576072	0.0854437	1.32258	0.403354
9677						199.276	821.651	POS	0.0320331	0.0275385	1.79308	0.0338214	0.140533	1.16321	0.218111
9687						199.116	621.758	POS	0.00506953	0.0033696	1.17741	0.0325582	0.139044	1.50449	0.589276
9690			D	5'-Butyrylphosphouridine	-12.8797	199.068	395.273	POS	0.251542	0.191223	1.93151	0.00350295	0.070623	1.31544	0.39554
9695						199.041	636.469	POS	0.0208842	0.0164704	2.24387	0.000121552	0.0102728	1.26798	0.342535
9696			D	Tetrabromobisphenol A	-13.2448	199.038	544.871	POS	0.00517052	0.00321029	1.48178	0.0238147	0.127774	1.61061	0.687605
9700			D	1-O,2-O,6-O-Trigalloyl-beta-D-glucose	-6.20476	199.005	637.472	POS	0.00792631	0.00641388	1.03301	0.0262462	0.13085	1.23581	0.305452
9710						198.929	836.669	POS	0.0861765	0.0727103	2.11702	0.00442785	0.0769283	1.1852	0.245136
9725						198.582	835.666	POS	0.169268	0.145951	2.04477	0.0138232	0.110288	1.15976	0.213824
9731						198.496	545.37	POS	0.0101844	0.00774464	1.79265	0.0232194	0.126948	1.31502	0.395085
9744						198.309	748.505	POS	0.00751645	0.0057639	1.50061	0.0135817	0.109854	1.30406	0.383007
9750						198.114	833.651	POS	0.196628	0.173666	1.49749	0.0420426	0.148845	1.13222	0.179153
9754						197.992	861.68	POS	0.00221724	0.00143616	1.38642	0.0117447	0.106339	1.54387	0.626548
9761						197.786	624.425	POS	0.00970037	0.00663315	2.063	0.00631877	0.0884531	1.46241	0.548346
9768						197.592	697.471	POS	0.00503236	0.00331208	1.88875	0.0138295	0.110299	1.51939	0.603497
9777			D	PA(16:0/18:1(11Z))	16.3586	197.318	675.959	POS	0.00465357	0.00338636	1.56235	0.0231528	0.126854	1.37421	0.4586
9782						197.213	624.926	POS	0.00464736	0.00321205	1.50703	0.0324104	0.138864	1.44685	0.532919
9786						197.089	694.475	POS	0.00222939	0.00135929	1.41404	0.0210353	0.123858	1.64011	0.713796
9805						196.658	573.892	POS	0.00452508	0.00286916	1.4606	0.0117756	0.106405	1.57714	0.657313
9806			D	PE-NMe(14:0/20:4(5Z,8Z,11Z,14Z))	-5.10566	196.609	726.993	POS	0.00377601	0.00237868	1.58389	0.0128259	0.108503	1.58744	0.666704
9822			D	Gingerglycolipid B	-20.1905	195.844	679.799	POS	0.00194154	0.00129025	1.10175	0.0489217	0.154249	1.50479	0.589559
9829						195.664	340.047	POS	0.357009	0.406066	1.87583	0.0330816	0.139671	0.879188	-0.185756
9833						195.624	726.492	POS	0.0041814	0.0029938	1.3635	0.0320052	0.138365	1.39669	0.482007
9837			D	dTDP-2,3,6-trideoxy-3-C-methyl-4-O-methyl-3-nitroso-beta-L-arabino-hexopyranose	-19.394	195.548	574.378	POS	0.00770033	0.00617835	1.13843	0.0383072	0.145315	1.24634	0.317699
9839			D	Vanillyl alcohol	21.7801	195.488	155.174	POS	0.00977469	0.013106	1.53071	1.43929e-05	0.00218322	0.745818	-0.423104
9848						195.358	522.858	POS	0.00245854	0.00135036	1.24721	0.027996	0.133194	1.82066	0.864459
9874						194.794	653.946	POS	0.00431176	0.00261896	1.37286	0.0311622	0.137298	1.64636	0.719283
9880						194.703	578.066	POS	0.00238503	0.00144016	1.91766	0.00877973	0.0984905	1.65609	0.727778
9881						194.623	871.077	POS	0.0830778	0.0978704	1.96411	0.0199682	0.122254	0.848855	-0.23641
9902			D	Belladonnine	-11.3989	194.248	543.709	POS	0.001721	0.000964851	1.43961	0.0344591	0.141255	1.78369	0.834866
9913						194.024	604.063	POS	0.0378983	0.0436366	1.73223	0.0360939	0.14302	0.868498	-0.203405
9939			D	ADP-5-ethyl-4-methylthiazole-2-carboxylate	6.44882	193.316	597.413	POS	0.00178879	0.00113852	1.74576	0.00134986	0.0455525	1.57115	0.65182
9942			D	Adenylyl sulfate	-15.6557	193.214	428.285	POS	0.0150963	0.0123025	2.03035	0.0414648	0.14833	1.22709	0.295242
9950						192.996	530.352	POS	0.0131268	0.0108813	1.35951	0.0263597	0.130983	1.20636	0.270661
9951						192.988	597.079	POS	0.00216228	0.00131107	1.52896	0.0263553	0.130978	1.64925	0.72181
9954						192.762	429.288	POS	0.00221344	0.00149873	1.79092	0.0214697	0.124477	1.47688	0.562555
9968						192.177	531.357	POS	0.00322008	0.00257067	1.58271	0.0147022	0.112142	1.25263	0.324955
9973						191.99	704.481	POS	0.00431703	0.00280234	1.09197	0.0212177	0.124121	1.54051	0.623409
9976						191.883	733.999	POS	0.00478011	0.00369975	1.07086	0.0489489	0.154268	1.29201	0.369616
9982						191.736	682.968	POS	0.00329541	0.00239131	1.3436	0.0426811	0.149402	1.37808	0.462657
9986			D	11-O-Demethylpradimicinone I	7.74582	191.574	536.467	POS	0.00732897	0.00528453	1.30835	0.0212507	0.124168	1.38687	0.471836
9990						191.468	559.05	POS	0.0015017	0.00116208	1.2395	0.00855781	0.0977519	1.29225	0.369885
9993						191.322	682.465	POS	0.0059005	0.00404816	1.89902	0.00354403	0.0709456	1.45758	0.543571
9998						190.808	632.422	POS	0.0080721	0.00633542	1.92762	0.0188487	0.120427	1.27412	0.349504
10001						190.699	582.402	POS	0.00163566	0.00107632	1.60384	0.00394694	0.0738842	1.51968	0.60377
10006						190.469	529.365	POS	0.00722626	0.00541413	1.65204	0.0207416	0.123429	1.3347	0.41652
10022						189.212	651.443	POS	0.00853026	0.00471644	1.68393	2.1267e-05	0.0029118	1.80862	0.854891
10025						188.791	650.439	POS	0.0232569	0.0121624	2.41553	3.70601e-05	0.00428817	1.9122	0.935237
10038						188.229	78.5647	POS	0.00493516	0.00413381	1.3239	0.0433767	0.149995	1.19385	0.255623
10053						187.543	750.565	POS	0.00657933	0.007941	1.1775	0.0280993	0.13333	0.828527	-0.27138
10083						186.286	678.472	POS	0.0085164	0.00501024	1.83644	5.30139e-06	0.00100391	1.6998	0.765365
10086			D	S-Octyl GSH	16.6299	186.234	420.55	POS	0.0332986	0.0264672	1.34543	0.0393775	0.146377	1.25811	0.331256
10091						186.172	499.057	POS	0.0933722	0.0759608	1.16981	0.0232056	0.126929	1.22922	0.297739
10095						186.013	419.551	POS	0.0462959	0.0375038	1.13053	0.0225917	0.126043	1.23443	0.30385
10114			D	Reduced FMN	3.00901	185.332	459.368	POS	0.00213035	0.00274524	1.3458	0.0132355	0.10925	0.776014	-0.365846
10117			D	Avermectin A1b	-13.8662	185.265	874.072	POS	0.153294	0.120129	1.3401	0.0176585	0.118302	1.27608	0.351716
10127						185.086	315.161	POS	0.0080286	0.0105922	2.12535	0.00175335	0.0513778	0.757972	-0.399784
10140						184.78	554.057	POS	0.191547	0.150894	1.66669	0.00463021	0.0780998	1.26941	0.344156
10199						180.866	227.125	POS	0.273578	0.309114	1.77027	0.0368403	0.143788	0.88504	-0.176186
10205			D	Citramalyl-CoA	7.45711	180.853	898.647	POS	0.00300328	0.00375257	1.44642	0.0292644	0.134822	0.800326	-0.321341
10207						180.817	251.108	POS	0.0101822	0.0119423	1.83032	0.0134994	0.109713	0.852617	-0.23003
10216						180.793	897.644	POS	0.00755	0.00919456	1.67564	0.00181939	0.0521883	0.821138	-0.284304
10225						180.761	873.641	POS	0.0154575	0.0192726	1.35723	0.0272814	0.132229	0.802045	-0.318244
10232						180.742	871.626	POS	0.0653689	0.078281	2.0322	0.00496511	0.0804759	0.835054	-0.260058
10253						179.869	877.069	POS	0.0695832	0.0532202	1.76357	0.00264436	0.0626421	1.30746	0.386764
10257						179.733	181.037	POS	0.14121	0.12286	1.02346	0.00617605	0.0877161	1.14935	0.200823
10258						179.636	718.059	POS	0.0859468	0.0695468	1.39244	0.0363831	0.14332	1.23581	0.30546
10265						179.246	234.041	POS	0.0115106	0.00868846	1.67882	0.0318398	0.138159	1.32481	0.405787
10280						179.017	232.043	POS	0.0312323	0.0255218	1.42732	0.0198146	0.122012	1.22375	0.291307
10285						178.881	871.077	POS	0.108889	0.0849996	1.75771	0.0243549	0.128497	1.28105	0.357325
10293						178.604	980.081	POS	0.0185855	0.0159158	1.50351	0.020874	0.123624	1.16774	0.223716
10294			D	Victorin C	-16.0024	178.583	817.075	POS	0.0304355	0.0232615	1.52583	0.000987158	0.0385701	1.30841	0.387811
10308						178.487	311.548	POS	0.0146299	0.0118344	1.42346	0.0251697	0.129544	1.23621	0.30593
10328			D	DG(20:1n9/0:0/18:2n6)	-17.9956	177.911	662.06	POS	0.0379108	0.0305272	1.6122	0.00801464	0.0958252	1.24187	0.312515
10330						177.879	495.062	POS	0.0290598	0.0242292	1.38379	0.0299145	0.135641	1.19937	0.26228
10336						177.54	103.131	POS	0.0544811	0.0430258	1.7927	0.0346334	0.141449	1.26624	0.340556
10411						174.016	81.7311	POS	0.028014	0.0331527	1.32824	0.0252946	0.1297	0.844999	-0.242978
10414						173.962	495.389	POS	0.133043	0.11731	1.7327	0.0161698	0.115334	1.13411	0.181566
10415						173.905	81.6195	POS	0.0765816	0.0899575	1.61259	0.00245437	0.0604834	0.851308	-0.232246
10468						169.841	740.521	POS	0.412013	0.341394	2.64876	0.00326323	0.0686442	1.20686	0.271254
10501						168.298	85.6236	POS	0.00977712	0.00749268	1.00707	0.0216985	0.124795	1.30489	0.383928
10502						168.298	765.525	POS	0.501322	0.405126	1.73733	0.0138438	0.110325	1.23745	0.307367
10521						167.157	778.538	POS	0.103167	0.0782471	1.06118	0.0339019	0.140626	1.31848	0.398873
10526			D	Sclerocitrin	-13.5894	166.98	727.547	POS	0.0811909	0.0649612	1.97675	0.00966546	0.101192	1.24984	0.321741
10593			D	(-)-Epigallocatechin 3-gallate 7-glucoside 4-glucuronide	-23.6995	162.679	797.625	POS	1.11095	0.982259	2.01811	0.0225723	0.126014	1.13101	0.177615
10641						160.317	824.651	POS	0.551728	0.442825	2.04029	0.000265355	0.0171153	1.24593	0.317221
10642						160.296	91.4049	POS	0.0155351	0.0127325	1.82253	0.00689026	0.0912034	1.22011	0.287016
10753			D	6-Hydroxy flavin adenine dinucleotide	20.9824	156.596	802.573	POS	0.0469015	0.0317448	1.20937	0.0151044	0.112997	1.47746	0.563115
10762			D	Cyclohexane-1-carboxyl-CoA	0.63734	156.007	878.696	POS	0.871142	0.76477	1.42825	0.0225635	0.126001	1.13909	0.187882
10768						155.973	906.727	POS	0.0480953	0.0405776	2.22645	0.0119316	0.106735	1.18527	0.245214
10804			D	Cromolyn	-20.6391	152.615	469.364	POS	0.0299898	0.0227698	1.30736	0.00284698	0.0647673	1.31708	0.397347
10839						149.955	89.947	POS	0.045604	0.0358369	1.85647	0.0206158	0.123242	1.27255	0.347717
10840						149.953	809.513	POS	1.40401	1.14558	1.50566	0.0236227	0.127511	1.22559	0.293473
10869			D	Salicin 6-phosphate	11.339	146.096	367.269	POS	0.0449629	0.0374496	1.61989	0.0253893	0.129817	1.20062	0.263783
10870						145.98	322.212	POS	0.749664	0.66127	1.39694	0.0115519	0.105921	1.13367	0.181006
10912						139.553	475.297	POS	0.0205293	0.0120863	2.08538	0.00100842	0.0390397	1.69856	0.764313
10920						138.426	454.317	POS	0.161143	0.129208	1.7043	0.0249018	0.129205	1.24716	0.318643
10923						138.175	498.373	POS	0.272213	0.192231	2.42498	0.00810549	0.0961599	1.41607	0.501894
10938						136.56	497.37	POS	0.621175	0.454616	1.76272	0.018789	0.120325	1.36637	0.45035
10946						135.35	525.399	POS	0.146345	0.118609	1.77475	0.0218927	0.125062	1.23384	0.30316
10952			D	7-Methylguanosine 5'-phosphate	18.1323	134.445	379.269	POS	0.0200645	0.0160954	1.33625	0.0290215	0.134518	1.2466	0.317994
10961						132.109	334.212	POS	0.338306	0.255067	2.06318	0.0113446	0.105459	1.32634	0.407452
10965			D	Dihydrostreptomycin 3'alpha,6-bisphosphate	-5.23451	131.268	744.553	POS	0.987283	1.25968	1.7543	0.0284428	0.133779	0.783757	-0.351521
11001			D	1-(2-Carboxyphenylamino)-1-deoxy-D-ribulose 5-phosphate	16.037	118.41	350.243	POS	0.178617	0.136517	1.52377	0.0285707	0.133944	1.30838	0.387782
11018						113.526	102.127	POS	0.320138	0.259608	1.56166	0.0158469	0.114639	1.23316	0.302358
11043			D	dTDP-L-olivose	-7.00804	107.75	533.334	POS	0.0935423	0.0673919	1.31327	0.0495666	0.154736	1.38803	0.473043
11049						106.102	196.133	POS	0.0301145	0.0201219	1.61245	0.00374204	0.0724391	1.4966	0.581691
11100						97.1151	390.237	POS	0.125647	0.0948694	2.09236	0.012737	0.108336	1.32442	0.405362
11112			D	2-(6-carboxy-3,4,5-trihydroxyoxan-2-yl)propanedioic acid	-24.8766	92.2045	281.185	POS	1.37086	1.00515	1.38324	0.0309682	0.137046	1.36384	0.447675
11116						90.6381	263.174	POS	0.532671	0.391171	1.42233	0.0281574	0.133407	1.36173	0.445445
11119						89.9832	452.311	POS	0.126642	0.0644596	1.75609	0.0167516	0.116538	1.96467	0.974285
11136						87.2437	749.527	POS	0.0712333	0.0898202	1.15211	0.0326807	0.139192	0.793065	-0.334489
11144						86.079	807.572	POS	6.74319	8.18069	1.45973	0.0430318	0.149703	0.82428	-0.278793
11163			D	(-)-Epigallocatechin 3-gallate 7-glucoside 4-glucuronide	-24.3937	84.1298	797.624	POS	0.406302	0.493702	1.07407	0.0420443	0.148847	0.822971	-0.281087
11170						83.4014	793.591	POS	0.278973	0.337286	1.06569	0.0430943	0.149756	0.827111	-0.273846
11173						83.2484	766.574	POS	1.50711	1.89536	1.69493	0.0443187	0.150774	0.795159	-0.330684
11174			D	(2E)-Butenoyl-CoA	1.45533	83.1116	832.584	POS	0.421874	0.544136	1.65103	0.00842081	0.0972823	0.77531	-0.367155
11181						82.6041	355.258	POS	0.0456282	0.0322574	1.10863	0.000531265	0.0263091	1.4145	0.500296
11199						78.7904	834.6	POS	3.94824	4.72337	1.07332	0.0168161	0.116668	0.835896	-0.258605
11202						78.4354	92.7341	POS	0.126718	0.161968	1.19727	0.00229257	0.0585031	0.782367	-0.354082
11203						78.4244	835.6	POS	1.70802	2.37898	1.7408	0.000443178	0.0236592	0.717964	-0.478016
11204						78.3192	820.621	POS	0.186557	0.229765	1.56023	0.0279535	0.133137	0.811945	-0.300546
11212			D	Tetrahydroxypteridine	1.11412	76.4295	197.128	POS	0.102226	0.0811333	1.07476	0.005539	0.0841461	1.25998	0.333399
11227						73.6073	1040.76	POS	0.0637462	0.0490788	1.25493	0.0492026	0.154444	1.29885	0.377239
11234			D	DG(20:3(5Z,8Z,11Z)/24:1(15Z)/0:0)	-15.9465	72.3357	730.163	POS	0.0257651	0.0198756	1.19088	0.00970065	0.101292	1.29632	0.374417
11242						71.1907	641.467	POS	0.0544611	0.046883	1.0043	0.0329004	0.139455	1.16164	0.216161
11246						71.0611	640.463	POS	0.16929	0.144174	1.07819	0.0190688	0.120798	1.17421	0.231687
11254						70.5829	628.431	POS	0.0315865	0.0268543	1.01113	0.0387073	0.145717	1.17622	0.234155
11256			D	4-Glutathionyl cyclophosphamide	-0.782186	70.3991	567.4	POS	0.0465856	0.0368792	1.23305	0.0131523	0.109101	1.26319	0.337076
11259						70.2673	98.0587	POS	0.142729	0.121041	1.60742	0.00288096	0.0651073	1.17918	0.237786
11262						70.0323	70.8009	POS	0.0402012	0.0357921	1.04483	0.0233256	0.127098	1.12319	0.167597
11264						69.9703	582.422	POS	0.659274	0.563706	1.18983	0.0247278	0.128983	1.16953	0.225934
11266						69.9696	285.207	POS	0.609459	0.527739	1.16275	0.00518069	0.0819108	1.15485	0.207705
11267						69.9696	565.394	POS	0.753762	0.62719	2.08483	0.0361306	0.143059	1.20181	0.265207
11268						69.9565	583.424	POS	0.228549	0.192993	1.3504	0.0131139	0.109032	1.18423	0.243953
11272						69.9116	566.399	POS	0.263479	0.222119	1.00941	0.0283111	0.133608	1.18621	0.246353
11276						69.8574	587.376	POS	0.453234	0.347816	1.30908	0.0267581	0.131499	1.30309	0.381933
11299			D	Myricanol 5-beta-sophoroside	6.74275	67.5936	683.721	POS	0.0124537	0.0095518	1.13474	0.0411587	0.148053	1.3038	0.382728
11301						67.5701	864.644	POS	0.0535107	0.0693654	1.32589	0.00480148	0.0793377	0.771432	-0.37439
11320						66.1555	715.485	POS	0.0565857	0.0455694	1.83502	0.0411899	0.148082	1.24175	0.312371
11326						66.0142	668.713	POS	0.0311094	0.02369	1.1806	0.0356702	0.142574	1.31319	0.393072
11340						65.3389	643.194	POS	0.0387391	0.0317514	1.24854	0.0415795	0.148433	1.22008	0.28697
11348						65.2443	531.36	POS	0.0263425	0.021428	1.38442	0.039348	0.146349	1.22935	0.297892
11356						65.0332	614.177	POS	0.028068	0.0237965	1.13009	0.0221693	0.125435	1.1795	0.238179
11357						65.0015	672.716	POS	0.0133928	0.0111038	1.33277	0.0342032	0.140968	1.20615	0.270408
11369						64.7935	632.184	POS	0.0564845	0.0474402	1.38968	0.027808	0.132943	1.19065	0.251747
11372						64.7621	614.428	POS	0.01907	0.0147481	1.59221	0.0401206	0.14709	1.29305	0.370776
11373			D	Metrizoic acid	-14.4104	64.7383	628.938	POS	0.0175086	0.0131723	1.75989	0.00265318	0.0627382	1.3292	0.410556
11380			D	Vescalin	-23.5065	64.6645	633.429	POS	0.0356278	0.0293573	1.43125	0.0369983	0.143956	1.21359	0.279285
11384						64.5628	606.417	POS	0.0435161	0.0336109	1.45419	0.00727445	0.09289	1.2947	0.372619
11403						64.0961	681.465	POS	0.0410555	0.0349337	1.47929	0.048899	0.154233	1.17524	0.232953
11413						63.7756	686.721	POS	0.046617	0.0391926	1.43486	0.0253158	0.129726	1.18943	0.250275
11425			D	CerP(d18:1/18:0)	9.5071	63.6156	646.947	POS	0.0430681	0.037274	1.67999	0.0386716	0.145682	1.15545	0.20845
11430						63.5578	642.946	POS	0.0516391	0.0412179	1.25981	0.0208939	0.123653	1.25283	0.325195
11434						63.427	643.449	POS	0.0407124	0.0335899	1.35562	0.0143516	0.11137	1.21204	0.277442
11444						63.2869	712.242	POS	0.0415128	0.0340529	1.74403	0.0174821	0.117969	1.21907	0.285778
11454						63.0164	662.45	POS	0.0481913	0.0405325	1.86734	0.0196343	0.121725	1.18896	0.249695
11457						63.0012	458.313	POS	0.0289776	0.0232075	1.18728	0.0312497	0.13741	1.24863	0.32035
11462			D	AS 1-1	-5.29975	62.9628	686.975	POS	0.0475499	0.0401711	1.25247	0.0310643	0.137171	1.18368	0.243285
11470						62.9023	661.206	POS	0.0550623	0.0463774	1.51742	0.0132441	0.109265	1.18727	0.247643
11473			D	Erythrodiol 3-palmitate	6.08072	62.8981	682.137	POS	0.0120036	0.00952795	1.02781	0.00931328	0.100162	1.25983	0.333229
11483						62.7453	735.503	POS	0.0373073	0.0320084	1.57761	0.0277932	0.132924	1.16555	0.221008
11492						62.685	592.164	POS	0.0315747	0.0262636	1.66667	0.0146782	0.11209	1.20222	0.265704
11497			D	5-O-beta-D-Mycaminosyltylonolide	-0.828222	62.6043	598.744	POS	0.026301	0.0213956	1.42516	0.0385464	0.145556	1.22927	0.297802
11513						62.4167	611.415	POS	0.0401671	0.0339115	1.43272	0.0380157	0.145018	1.18447	0.244239
11514						62.3652	863.631	POS	0.0290259	0.0363199	1.19853	0.0150415	0.112865	0.799173	-0.32342
11516			D	1-Palmitoyl-2-(5-hydroxy-8-oxo-6-octenedioyl)-sn-glycero-3-phosphatidylcholine	-15.2824	62.34	666.79	POS	0.0535033	0.0460933	1.67953	0.0342657	0.141039	1.16076	0.215071
11517						62.3359	595.412	POS	0.049688	0.0409682	1.89084	0.0410608	0.147964	1.21284	0.278391
11528						62.1794	577.654	POS	0.0195913	0.0151594	1.69861	0.000934205	0.037362	1.29236	0.370009
11538						62.032	753.848	POS	0.0558461	0.0484875	1.30615	0.0299515	0.135691	1.15176	0.203845
11544						61.9674	641.438	POS	0.0140118	0.0110523	1.59984	0.0219324	0.125115	1.26777	0.342297
11547			D	DG(20:3(5Z,8Z,11Z)/24:1(15Z)/0:0)	-4.5955	61.9253	730.171	POS	0.0365214	0.0296623	2.16424	0.00102867	0.0394789	1.23124	0.300111
11562						61.7843	715.494	POS	0.0894201	0.0701823	1.53047	0.0264436	0.131081	1.27411	0.349492
11570			D	TG(14:0/14:1(9Z)/14:1(9Z))	11.5481	61.6807	720.161	POS	0.0856349	0.072417	1.78671	0.0325444	0.139027	1.18252	0.241869
11577						61.64	816.59	POS	0.0471309	0.0606766	1.15117	0.040683	0.147616	0.776756	-0.364467
11597			D	PE(18:4(6Z,9Z,12Z,15Z)/P-18:1(11Z))	6.89658	61.4749	722.999	POS	0.0348244	0.0272419	2.04138	0.015177	0.113147	1.27834	0.354272
11618						61.2457	559.138	POS	0.0277184	0.0229586	1.28764	0.0039081	0.0736177	1.20732	0.271809
11621						61.2088	632.767	POS	0.0325776	0.0277259	1.35881	0.0178488	0.118655	1.17499	0.232647
11631						61.1421	566.647	POS	0.0163487	0.0128124	1.66388	0.0194481	0.121424	1.276	0.351631
11633						61.1079	652.448	POS	0.0458934	0.0382812	2.12419	0.00215475	0.0567018	1.19885	0.261649
11635			D	(13Z,13'Z,3R,3'R,6'R)-Lutein	4.18106	61.1032	569.896	POS	0.0320452	0.0273536	1.32919	0.0149491	0.112671	1.17152	0.228379
11636						61.0967	740.175	POS	0.0281242	0.0238844	1.27279	0.0208737	0.123623	1.17751	0.235741
11641						61.0619	686.473	POS	0.0979849	0.0825214	1.41865	0.0166327	0.116297	1.18739	0.247791
11643			D	3-O-(6-O-alpha-D-Xylosylphospho-alpha-D-mannopyranosyl)-alpha-D-mannopyranose	-16.8728	61.0558	555.389	POS	0.025729	0.0214922	1.21145	0.0150198	0.11282	1.19713	0.259581
11650						61.0132	624.432	POS	0.0786389	0.0641404	1.83003	0.0204648	0.123016	1.22604	0.294011
11652						60.9682	580.906	POS	0.0452859	0.0338795	1.84417	0.00479316	0.0792786	1.33668	0.418652
11654						60.9497	584.07	POS	0.0317353	0.026875	1.60938	0.0167445	0.116524	1.18085	0.239827
11655			D	PE(15:0/18:1(9Z))	-5.77917	60.9492	704.986	POS	0.036374	0.0294589	1.80314	0.00433109	0.0763515	1.23474	0.304206
11657						60.9361	704.736	POS	0.034136	0.0292411	1.44932	0.0276333	0.132709	1.1674	0.223299
11658						60.932	720.492	POS	0.0984795	0.0861321	1.97691	0.0221534	0.125413	1.14335	0.193272
11661			D	5-Oxoavermectin 1a aglycone	5.4804	60.8873	583.735	POS	0.0382689	0.0338544	1.22995	0.043964	0.150484	1.1304	0.176832
11662						60.8768	618.09	POS	0.0467261	0.0394248	1.64575	0.0146144	0.111951	1.18519	0.245124
11671						60.8445	686.138	POS	0.0717568	0.0629609	1.32302	0.0457395	0.151904	1.1397	0.188658
11674			D	PE(16:1(9Z)/P-18:1(11Z))	-10.0238	60.8236	700.981	POS	0.0475037	0.0399888	1.66538	0.0265531	0.131209	1.18792	0.248444
11675						60.8236	739.838	POS	0.0632501	0.0532259	1.52082	0.0363435	0.14328	1.18833	0.24894
11679			D	25-Acetyl-6,7-didehydrofevicordin F 3-glucoside	12.5367	60.7844	705.817	POS	0.0664514	0.0577768	1.51209	0.0183112	0.119492	1.15014	0.201808
11680						60.7777	487.334	POS	0.0437398	0.0361614	1.28506	0.0401346	0.147103	1.20957	0.274495
11684			D	DG(18:1(11Z)/24:1(15Z)/0:0)	0.0545754	60.7762	706.153	POS	0.0334146	0.0275554	1.81389	0.00630455	0.0883806	1.21264	0.278148
11688						60.7724	589.402	POS	0.0563027	0.0457712	1.69022	0.00830649	0.0968822	1.23009	0.298764
11692						60.7652	773.196	POS	0.0576865	0.0478746	1.33886	0.0132327	0.109245	1.20495	0.268974
11710			D	Elaterinide	-11.4827	60.7041	719.827	POS	0.083675	0.0694263	1.91863	0.0290175	0.134513	1.20523	0.269314
11711						60.6964	693.981	POS	0.0393195	0.0314837	1.71657	0.00382926	0.0730661	1.24889	0.320642
11724						60.5712	741.261	POS	0.0238017	0.0196432	1.22585	0.0394225	0.146421	1.2117	0.277033
11728						60.5418	651.78	POS	0.0745489	0.0602472	1.76569	0.00449369	0.0773114	1.23738	0.307293
11729						60.5401	602.919	POS	0.057943	0.0487307	1.49113	0.0066611	0.0901374	1.18905	0.249804
11730						60.5288	584.405	POS	0.0664009	0.0568559	1.63655	0.0091461	0.0996535	1.16788	0.223892
11736						60.5005	671.796	POS	0.0525236	0.0442472	2.26083	0.00809454	0.0961198	1.18705	0.247381
11737						60.4984	705.15	POS	0.102439	0.0895879	1.58031	0.0347054	0.141529	1.14345	0.193394
11742						60.437	640.437	POS	0.0578067	0.0432896	1.5244	0.00852298	0.0976335	1.33535	0.417217
11747			D	Cholesteryl oleate	12.8234	60.3701	652.115	POS	0.0636689	0.0553568	1.46696	0.0184091	0.119665	1.15015	0.201827
11749						60.3323	691.474	POS	0.0783375	0.0652601	1.28547	0.00192049	0.0534331	1.20039	0.263501
11774						60.0791	606.403	POS	0.0395722	0.0313752	1.51918	0.0382652	0.145273	1.26126	0.334862
11777			D	1,1'-Dihydroxy-1,1',2,2'-tetrahydrolycopene	-18.3756	60.0476	573.9	POS	0.0359599	0.0302547	1.4775	0.0133105	0.109383	1.18857	0.249231
11780						60.0408	724.831	POS	0.117541	0.10116	1.6656	0.00860198	0.097901	1.16193	0.216522
11781						60.0365	639.194	POS	0.0723418	0.061908	1.20106	0.0456888	0.151864	1.16854	0.224705
11788			D	Kuwanone G	21.1887	60.0061	693.729	POS	0.050678	0.0433481	1.75717	0.0308758	0.136926	1.16909	0.225391
11790						59.9968	549.712	POS	0.027699	0.0208322	1.43354	0.0164853	0.115994	1.32962	0.411016
11796						59.9771	739.175	POS	0.0792825	0.0679085	1.63604	0.033011	0.139587	1.16749	0.223412
11798			D	cholest-5-en-3b-yl (9Z-heptadecenoate)	16.9196	59.9742	638.108	POS	0.0152267	0.0130019	1.42106	0.0365097	0.143451	1.17112	0.227884
11801			D	Epivoacorine	-2.59658	59.9694	721.902	POS	0.0151618	0.012446	1.23862	0.042627	0.149355	1.21821	0.284767
11806						59.9343	724.495	POS	0.0940695	0.081978	1.49926	0.021361	0.124324	1.1475	0.198491
11808			D	Avermectin A2b aglycone	-20.3116	59.9219	603.75	POS	0.0299179	0.0254983	1.75484	0.0113634	0.105502	1.17333	0.230606
11818						59.8199	638.943	POS	0.0815895	0.0676242	1.35645	0.0455679	0.15177	1.20651	0.270843
11824						59.8111	653.454	POS	0.0856293	0.0709535	1.83808	0.0125398	0.107958	1.20684	0.27123
11825						59.8108	721.498	POS	0.0209388	0.0164428	2.33308	0.0151073	0.113003	1.27344	0.348728
11836			D	Goshonoside F5	22.6322	59.7153	647.785	POS	0.0126461	0.00995281	1.13514	0.0375141	0.1445	1.27061	0.345522
11845						59.5853	711.159	POS	0.0178439	0.0149228	1.48063	0.0231156	0.126801	1.19574	0.257907
11846						59.5807	734.507	POS	0.138665	0.106572	1.6469	0.0222596	0.125555	1.30114	0.379771
11847			D	N1,N5,N10-Tri(hydroxyferuloyl) spermidine	-13.2689	59.5767	722.748	POS	0.029429	0.0232953	1.39257	0.0261958	0.130791	1.2633	0.337198
11849						59.5544	669.458	POS	0.0615465	0.0539871	1.66315	0.0428345	0.149534	1.14002	0.189062
11857						59.4857	657.121	POS	0.0508696	0.043436	1.81844	0.0236104	0.127494	1.17114	0.227913
11858						59.4838	691.144	POS	0.0803917	0.0715983	1.25541	0.0386596	0.14567	1.12282	0.167123
11862			D	Cotylenin F	-20.9017	59.4414	627.769	POS	0.0723905	0.0611832	1.28466	0.011881	0.106628	1.18318	0.242666
11870						59.422	603.082	POS	0.0615542	0.0533453	1.71645	0.0227026	0.126205	1.15388	0.206497
11871						59.4216	669.96	POS	0.0373047	0.0320046	1.37752	0.0490559	0.154342	1.1656	0.221078
11872						59.4216	924.626	POS	0.0137456	0.0110418	1.67899	0.0299689	0.135715	1.24486	0.315985
11874			D	cholest-5-en-3b-yl (13Z-docosenoate)	10.7126	59.4139	708.24	POS	0.0378522	0.0317163	1.49523	0.0111518	0.105018	1.19346	0.255151
11875						59.4139	720.994	POS	0.0353877	0.0306355	1.41574	0.0468462	0.152747	1.15512	0.208044
11877						59.3768	725.5	POS	0.0420261	0.0351484	1.06914	0.01307	0.108952	1.19568	0.257826
11882			D	PE(15:0/16:0)	24.5228	59.3672	678.969	POS	0.0564383	0.0473965	1.11936	0.0226104	0.12607	1.19077	0.251894
11893			D	Salinomycin	16.0882	59.3164	752.018	POS	0.0110444	0.00876876	1.81686	0.0302407	0.136083	1.25952	0.332873
11896						59.3085	668.214	POS	0.0580377	0.0478371	1.59768	0.00680143	0.0907957	1.21324	0.27886
11900						59.3008	744.513	POS	0.088416	0.0766856	1.82809	0.0203792	0.122887	1.15297	0.205353
11913			D	4-Glutathionyl cyclophosphamide	-21.7615	59.2478	567.389	POS	0.0545505	0.045772	1.76199	0.0232268	0.126959	1.19179	0.253126
11916			D	Nitrosylsulfuric acid	-7.65217	59.2349	128.083	POS	0.0102249	0.011399	2.50893	0.0015501	0.0486488	0.896999	-0.156822
11920						59.2144	637.44	POS	0.0855126	0.0745383	1.4405	0.0481084	0.153672	1.14723	0.198155
11926						59.1924	730.005	POS	0.0187024	0.0142863	1.55755	0.0114166	0.105621	1.30911	0.388588
11929						59.1855	671.129	POS	0.103564	0.0889551	1.87039	0.00720162	0.0925795	1.16422	0.219369
11930						59.1827	602.67	POS	0.0775468	0.0664112	1.41045	0.0124024	0.10769	1.16768	0.223642
11935						59.1186	569.059	POS	0.0490803	0.0402181	1.86537	0.0344878	0.141288	1.22035	0.2873
11942			D	Pseudoaconitine	18.7199	59.0926	690.81	POS	0.127838	0.105872	1.49652	0.0269812	0.131813	1.20748	0.271999
11943			D	Thyroxine	-11.8336	59.0821	777.868	POS	0.0654332	0.0547663	1.20265	0.00670763	0.0903576	1.19477	0.256734
11947			D	cis-Geranylgeranylbixin	-23.0317	59.0014	667.963	POS	0.0738212	0.0621617	1.46882	0.0384538	0.145463	1.18757	0.248009
11967			D	DG(14:0/0:0/20:5n3)	6.87119	58.7978	587.909	POS	0.073704	0.0556031	1.38588	0.00023093	0.0155808	1.32554	0.406578
11972			D	PE(24:0/P-18:0)	-3.61287	58.7161	817.23	POS	0.0272695	0.0208442	1.71997	0.0205371	0.123125	1.30825	0.387643
11974						58.7066	685.809	POS	0.100954	0.0834819	1.83511	0.022802	0.12635	1.20929	0.274164
11976						58.6945	649.051	POS	0.00816331	0.00682746	1.00318	0.0466133	0.152572	1.19566	0.257804
11983			D	Tartrazine	1.64034	58.6512	535.372	POS	0.025494	0.0219198	1.46923	0.0498665	0.15501	1.16306	0.217923
11984						58.6483	521.03	POS	0.0097492	0.00741855	1.05517	0.0197152	0.121854	1.31416	0.394146
11985						58.6483	763.861	POS	0.0621361	0.0532312	1.7444	0.0141117	0.110846	1.16729	0.223162
11988			D	Spicamycin	-19.2173	58.6297	622.764	POS	0.0896873	0.0782855	1.48595	0.0108122	0.104213	1.14564	0.196159
11989						58.6251	622.429	POS	0.105825	0.0901705	2.03529	0.00211208	0.056121	1.1736	0.230947
11994						58.5722	617.18	POS	0.0676311	0.0575826	1.38766	0.0118579	0.10658	1.17451	0.232053
11998						58.5507	676.802	POS	0.0386345	0.0327528	1.32574	0.0133693	0.109486	1.17958	0.238274
12000			D	1-Hexadecanoyl-2-(9Z-octadecenoyl)-sn-glycero-3-phospho-sn-glycerol	-0.731401	58.548	750.014	POS	0.0318961	0.0257828	2.03997	0.00545509	0.0836385	1.23711	0.306973
12002						58.543	697.232	POS	0.0383539	0.0301732	1.53863	0.0253397	0.129756	1.27112	0.346104
12010						58.5295	869.93	POS	0.0144318	0.0108998	1.75144	0.0356399	0.142542	1.32404	0.404945
12011			D	Mycimicin I	15.5836	58.5246	712.898	POS	0.0145943	0.00983093	1.58159	0.0335743	0.140248	1.48453	0.570006
12022						58.4428	656.452	POS	0.132542	0.113642	1.75094	0.0104766	0.103379	1.16631	0.221951
12036						58.2998	693.48	POS	0.0566105	0.0492502	1.19142	0.0482547	0.153777	1.14945	0.20094
12046			D	Heterophylliin E	-24.5992	58.1842	909.62	POS	0.0250745	0.0194841	1.90428	0.00635276	0.0886255	1.28692	0.363923
12047						58.1497	709.823	POS	0.131954	0.113548	1.27575	0.0158655	0.114679	1.16209	0.216728
12055						57.9267	903.115	POS	0.0113828	0.00931878	1.64071	0.0229104	0.126507	1.22149	0.288643
12061						57.8839	749.184	POS	0.0763315	0.0654679	1.21288	0.0424406	0.149194	1.16594	0.22149
12071						57.7934	591.663	POS	0.0810547	0.0684023	1.58842	0.0142031	0.111036	1.18497	0.244851
12074						57.7916	676.466	POS	0.155358	0.130356	2.27042	0.00423972	0.0757911	1.1918	0.253141
12075						57.7898	729.503	POS	0.160118	0.135709	1.35665	0.0379705	0.144972	1.17986	0.238617
12079			D	N1,N5,N10-Tris-trans-p-coumaroylspermine	1.82338	57.7675	641.777	POS	0.128874	0.111264	1.84931	0.00625988	0.0881516	1.15828	0.211978
12084						57.7378	551.385	POS	0.0223419	0.0186241	1.04301	0.0364587	0.143398	1.19963	0.262586
12093						57.595	554.384	POS	0.0529291	0.0467733	1.65274	0.0295634	0.13519	1.13161	0.178377
12094						57.5839	596.41	POS	0.0748888	0.0627861	1.35871	0.0287777	0.134209	1.19276	0.254306
12098						57.5707	596.912	POS	0.0374075	0.0308016	1.67953	0.0212476	0.124163	1.21447	0.280323
12102						57.5513	799.303	POS	0.00612095	0.0045197	1.83168	0.00574394	0.0853476	1.35428	0.437529
12104						57.4926	800.551	POS	0.0382474	0.0314065	1.42096	0.00628022	0.0882561	1.21782	0.284296
12105						57.4823	826.236	POS	0.0201733	0.0170739	1.78595	0.0310558	0.13716	1.18152	0.24065
12109						57.4399	647.446	POS	0.124762	0.107933	1.77627	0.0212287	0.124136	1.15592	0.209035
12110						57.4356	700.485	POS	0.160103	0.131132	1.53281	0.00214638	0.0565888	1.22093	0.287977
12112			D	2-amino-4-({1-[(carboxymethyl)-C-hydroxycarbonimidoyl]-2-({3-hydroxy-6-[3-(4-hydroxyphenyl)-3-oxoprop-1-en-1-yl]-5-methoxy-2,2-dimethyl-3,4-dihydro-2H-1-benzopyran-4-yl}sulfanyl)ethyl}-C-hydroxycarbonimidoyl)butanoic acid	-12.2736	57.4194	660.709	POS	0.0434961	0.0373752	1.55652	0.041982	0.148792	1.16377	0.218806
12115			D	SM(d18:1/23:0)	-2.41009	57.3854	802.22	POS	0.0539043	0.0451117	2.06019	0.0231701	0.126878	1.19491	0.256898
12120			D	ADP-5-ethyl-4-methylthiazole-2-carboxylate	6.82841	57.2868	597.413	POS	0.0147729	0.0124364	1.55826	0.0462299	0.152281	1.18788	0.248385
12121						57.2828	674.968	POS	0.0456105	0.0378103	1.85232	0.0231153	0.126801	1.2063	0.270585
12126						57.209	646.2	POS	0.0643685	0.0541485	1.49232	0.0116141	0.106057	1.18874	0.249432
12130						57.1822	748.85	POS	0.119023	0.102218	1.70519	0.0346523	0.14147	1.1644	0.21959
12139			D	Perphezine maleate	-13.9818	57.1543	637.111	POS	0.0974837	0.0816873	1.84921	0.0185467	0.119906	1.19338	0.25505
12141						57.1098	545.376	POS	0.0723786	0.0614689	1.23199	0.0463896	0.152403	1.17748	0.235707
12142						57.0845	608.087	POS	0.099998	0.0860272	1.8441	0.00481667	0.0794452	1.1624	0.217106
12143						57.0835	695.147	POS	0.167937	0.136667	2.0194	0.0281729	0.133427	1.22881	0.297264
12148						57.077	566.146	POS	0.0541261	0.0459233	1.80641	0.0368497	0.143797	1.17862	0.2371
12150						57.0694	606.174	POS	0.0832905	0.0720212	1.36605	0.0262346	0.130837	1.15647	0.20973
12155			D	2,3,4,7,8,9,15,21,22,23,28-undecahydroxy-14-(hydroxymethyl)-13,25,32,35-tetraoxaoctacyclo[14.13.3.3]pentatriaconta-1,3,5(30),6,8,10,19,21,23,28-decaene-12,27,31,34-tetrone	-20.4463	57.059	727.5	POS	0.0651545	0.0531827	1.61883	0.021805	0.124942	1.22511	0.292908
12169			D	D+	14.1977	56.9904	665.45	POS	0.0211238	0.013022	1.83578	0.0311898	0.137333	1.62216	0.697912
12173						56.9437	845.577	POS	0.0115741	0.00952975	2.21525	0.0207679	0.123468	1.21452	0.28039
12178						56.895	634.243	POS	0.0105905	0.00815997	1.31324	0.031378	0.137575	1.29786	0.37613
12191						56.8139	707.095	POS	0.018206	0.014898	1.42916	0.0487469	0.154126	1.22204	0.289297
12194			D	Cycloartanyl ferulate	22.6918	56.804	605.923	POS	0.0745608	0.0604382	1.67204	0.0292901	0.134854	1.23367	0.302958
12196			D	Fagopyrine	4.41549	56.7925	671.717	POS	0.0342141	0.0286502	1.96648	0.0260724	0.130645	1.1942	0.256048
12198			D	(23S)-23,25-dihdroxy-24-oxovitamine D3 23-(beta-glucuronide)	4.96938	56.7852	607.754	POS	0.106975	0.093611	1.66589	0.0139899	0.110593	1.14276	0.192528
12205						56.6489	579.071	POS	0.0574349	0.0481948	1.09117	0.0136349	0.109945	1.19172	0.253049
12206						56.64	869.587	POS	0.00682017	0.00533711	1.93141	0.0287568	0.134183	1.27788	0.353749
12214			D	Chalcomoracin	-4.11076	56.5022	649.702	POS	0.0519474	0.0401694	1.47336	0.014896	0.112558	1.29321	0.370953
12217			D	TG(14:1(9Z)/14:1(9Z)/18:4(6Z,9Z,12Z,15Z))	2.72301	56.474	768.198	POS	0.0838069	0.0690478	1.67232	0.018404	0.119656	1.21375	0.279475
12218						56.4662	714.827	POS	0.172876	0.148301	1.72144	0.0277311	0.13284	1.16571	0.221212
12229						56.3969	574.065	POS	0.0677475	0.0581908	1.92486	0.0042831	0.0760591	1.16423	0.219375
12238						56.2992	774.141	POS	0.0115797	0.00772435	1.08555	0.0257732	0.130286	1.49912	0.584111
12241			D	[(5,6,12,13,14-pentahydroxy-9-oxo-11-{6,7,13,14-tetrahydroxy-3,10-dioxo-2,9-dioxatetracyclo[6.6.2.0,.0,]hexadeca-1(15),4,6,8(16),11,13-hexaen-5-yl}-3,8-dioxatricyclo[8.4.0.0,]tetradeca-1(14),10,12-trien-4-yl)methoxy]sulfonic acid	-6.33857	56.2944	695.483	POS	0.187007	0.149163	1.26775	0.0131314	0.109063	1.25371	0.326202
12243						56.2829	1011.69	POS	0.00576997	0.00464643	1.96372	0.0452613	0.15153	1.24181	0.312441
12248						56.2333	540.377	POS	0.034822	0.0285697	2.55553	0.000919534	0.0370172	1.21884	0.28551
12250						56.1738	635.193	POS	0.0671827	0.0538004	1.20824	0.0220214	0.125236	1.24874	0.320474
12251						56.1692	580.406	POS	0.0700225	0.0594626	1.22258	0.0170478	0.117129	1.17759	0.235836
12254						56.1569	881.603	POS	0.00954724	0.00767163	2.07411	0.00631777	0.088448	1.24449	0.31555
12255						56.1459	681.475	POS	0.0701503	0.0574593	1.68632	0.0346815	0.141503	1.22087	0.287909
12258						56.1324	698.288	POS	0.0186665	0.0142438	1.47273	0.0430293	0.1497	1.3105	0.390118
12261						56.0892	627.1	POS	0.143797	0.124315	1.77555	0.00772209	0.0947109	1.15672	0.210038
12265			D	PE(14:0/P-18:0)	-0.793912	56.0484	676.966	POS	0.0474223	0.0375673	2.27803	0.00224366	0.0578764	1.26233	0.336087
12266						56.0373	632.44	POS	0.199722	0.166874	1.57022	0.0048334	0.0795632	1.19685	0.259238
12267						56.0045	661.459	POS	0.24444	0.191566	1.66847	0.0413935	0.148266	1.27601	0.351638
12272			D	PS(DiMe(11,3)/MonoMe(11,5))	-1.26483	55.9238	881.102	POS	0.0165504	0.0135152	1.87662	0.0167252	0.116485	1.22458	0.292286
12276			D	Annoglacin A	-9.31656	55.8661	625.933	POS	0.0477855	0.0397613	1.82896	0.0180155	0.11896	1.20181	0.265206
12283						55.7595	539.709	POS	0.0563464	0.0477726	1.87733	0.00385834	0.0732712	1.17947	0.238138
12284						55.755	307.201	POS	0.0446614	0.0358294	1.33619	0.0416406	0.148488	1.2465	0.317887
12287			D	dTDP-2,3,6-trideoxy-3-C-methyl-4-O-methyl-3-nitroso-beta-L-arabino-hexopyranose	16.0603	55.7318	574.399	POS	0.121049	0.102408	1.96469	0.00724088	0.0927474	1.18203	0.241262
12288						55.7291	594.081	POS	0.0205267	0.0166943	1.22441	0.00218348	0.0570865	1.22956	0.298147
12290						55.7248	730.31	POS	0.0140455	0.010534	1.7359	0.0467881	0.152704	1.33336	0.415065
12292						55.7087	734.845	POS	0.0411029	0.034116	1.70157	0.0293324	0.134906	1.2048	0.26879
12294						55.7	680.472	POS	0.194275	0.171177	1.39946	0.0355842	0.142483	1.13493	0.182609
12298						55.6649	647.117	POS	0.101467	0.085703	1.82061	0.00293299	0.0656193	1.18394	0.243593
12304						55.6158	575.402	POS	0.00970821	0.00656943	1.26602	0.00282919	0.0645875	1.47779	0.563437
12308			D	I-Urobilinogen	24.9907	55.5879	593.748	POS	0.0577725	0.0498472	1.81897	0.0058817	0.0861262	1.15899	0.212871
12309						55.56	554.888	POS	0.0328453	0.0280136	1.78476	0.0222852	0.125589	1.17248	0.22956
12311			D	2-Octaprenylphenol	-7.58325	55.5502	640.05	POS	0.00915485	0.0073181	1.48637	0.0413386	0.148216	1.25099	0.323068
12322			D	2,3-Bis-(O-phytanyl)-sn-glycero-1-phospho-L-serine	13.4238	55.4363	821.232	POS	0.0202548	0.0157817	1.18075	0.00687005	0.0911113	1.28344	0.360014
12330						55.4008	555.139	POS	0.0270957	0.0227597	1.38241	0.0194998	0.121508	1.19051	0.251583
12338			D	PA(20:4(5Z,8Z,11Z,14Z)/22:6(4Z,7Z,10Z,13Z,16Z,19Z))	18.5931	55.3432	770.035	POS	0.0110242	0.00834351	1.83832	0.0147175	0.112175	1.32129	0.40195
12345						55.247	593.078	POS	0.116139	0.0989726	2.00603	0.00300695	0.0663297	1.17344	0.230746
12349			D	PGP(a-13:0/i-14:0)	11.5663	55.2092	733.842	POS	0.151616	0.115665	1.40372	0.000954761	0.0378377	1.31081	0.390464
12350						55.2015	722.491	POS	0.052509	0.0398286	1.81455	0.0138498	0.110336	1.31837	0.398758
12361			D	Cephabacin F3	20.1939	55.0461	830.902	POS	0.0129942	0.00978287	1.87653	0.00355448	0.071027	1.32826	0.409538
12363						55.0329	707.739	POS	0.0215962	0.016884	1.4768	0.0167655	0.116566	1.27909	0.355121
12364						55.0207	830.067	POS	0.0212887	0.0181304	2.02271	0.030784	0.136805	1.1742	0.231673
12369			D	CE(22:5(4Z,7Z,10Z,13Z,16Z))	2.45055	54.9188	700.151	POS	0.190378	0.162671	1.78867	0.0230051	0.126643	1.17032	0.226906
12370						54.9137	594.916	POS	0.0826208	0.0665136	1.4407	0.0442725	0.150737	1.24216	0.312857
12371			D	Cucurbitacin B	24.5385	54.9111	559.724	POS	0.0347791	0.029873	1.62802	0.0125053	0.107891	1.16423	0.219381
12375						54.9005	472.83	POS	0.0335781	0.0282219	1.39086	0.0397013	0.14669	1.18979	0.250703
12378						54.8884	753.522	POS	0.109779	0.0914072	1.76464	0.00532523	0.0828341	1.20099	0.264223
12379						54.8853	588.895	POS	0.00453689	0.00302457	1.14734	0.0394108	0.14641	1.50001	0.584971
12381						54.8802	421.797	POS	0.0153079	0.0125215	1.66183	0.0322892	0.138716	1.22253	0.289874
12388			D	Phosphoribosyl-ATP	19.6311	54.8199	721.305	POS	0.00951691	0.00725095	1.19524	0.0459711	0.152083	1.3125	0.392322
12390						54.7933	620.422	POS	0.0691416	0.0516707	1.62533	0.00930196	0.100128	1.33812	0.420206
12404			D	TG(18:0/24:1(15Z)/o-18:0)	-13.4288	54.5975	960.658	POS	0.00981136	0.00805698	1.89147	0.0472373	0.153038	1.21775	0.284213
12407						54.5193	529.703	POS	0.0685977	0.0567236	1.32839	0.0253976	0.129827	1.20933	0.274211
12409			D	1-Stearoylglycerophosphocholine	-10.0596	54.5079	525.702	POS	0.0213439	0.0180547	1.61533	0.00534477	0.0829566	1.18218	0.241452
12411						54.4749	780.793	POS	0.00834913	0.00644821	1.17303	0.00750994	0.0938662	1.2948	0.372727
12413						54.4601	869.595	POS	0.00992119	0.00769797	1.83108	0.0166408	0.116313	1.2888	0.366034
12422						54.2725	612.761	POS	0.143263	0.123207	1.83108	0.00512742	0.0815628	1.16279	0.217586
12425			D	1-Palmitoyl-2-(5-hydroxy-8-oxo-6-octenedioyl)-sn-glycero-3-phosphatidylcholine	-3.13004	54.2671	666.798	POS	0.0521501	0.0446345	1.83681	0.00988609	0.101811	1.16838	0.224512
12427						54.2655	701.291	POS	0.0147915	0.0111723	1.54448	0.0217622	0.124883	1.32394	0.404837
12429			D	Condurango glycoside C	-21.5395	54.2576	990.178	POS	0.00728619	0.00552544	2.19815	0.00768399	0.0945616	1.31866	0.399075
12440						54.1603	772.869	POS	0.0713849	0.0600349	1.68474	0.0255274	0.129987	1.18906	0.249817
12441			D	alpha-Amyrin palmitate	-4.65454	54.1571	666.13	POS	0.199413	0.169727	1.81521	0.02097	0.123764	1.17491	0.232549
12443						54.149	719.164	POS	0.158096	0.133047	1.77718	0.00405054	0.0745792	1.18827	0.248865
12453			D	CE(DiMe(11,5))	-18.5369	54.0365	720.168	POS	0.0456928	0.0382685	1.28285	0.030713	0.136712	1.19401	0.255809
12455						54.009	615.538	POS	0.00214642	0.00374842	2.00209	0.0157704	0.114471	0.572619	-0.804354
12465						53.923	707.494	POS	0.040219	0.0325454	1.80767	0.0102266	0.102732	1.23578	0.305424
12472						53.6978	714.495	POS	0.204191	0.166002	1.05656	0.0184968	0.119819	1.23006	0.298724
12475						53.6491	939.144	POS	0.0141654	0.011155	2.10903	0.00632988	0.0885096	1.26987	0.344683
12477						53.6118	802.808	POS	0.00221817	0.00146601	1.12131	0.0279852	0.133179	1.51307	0.597476
12479						53.5971	763.527	POS	0.101617	0.0791788	1.58887	0.00313573	0.0675202	1.28339	0.35996
12480			D	PS(20:3(8Z,11Z,14Z)/22:6(4Z,7Z,10Z,13Z,16Z,19Z))	-11.7343	53.5721	859.089	POS	0.0236627	0.0199901	2.12573	0.0306788	0.136667	1.18372	0.243327
12482			D	Flavidulol C	-14.8051	53.5576	515.695	POS	0.0207498	0.0167652	1.18912	0.00460882	0.0779697	1.23767	0.307629
12488						53.5315	690.481	POS	0.21624	0.183144	2.05166	0.00186365	0.0527125	1.18072	0.239661
12493						53.5009	491.01	POS	0.0115926	0.0098198	1.97303	0.0130841	0.108978	1.18053	0.239435
12497						53.4685	685.476	POS	0.223285	0.185833	1.54001	0.00785273	0.0952155	1.20154	0.264881
12499			D	Eugeniin	-23.9529	53.4641	939.646	POS	0.0073031	0.00579169	2.00656	0.0219073	0.125081	1.26096	0.334524
12500			D	3,4-dihydroxy-5-[2,4,5-trihydroxy-3-(3,4,5-trihydroxybenzoyloxy)benzoyloxy]benzoic acid	17.1863	53.4599	491.345	POS	0.00684649	0.00585129	1.90696	0.0221804	0.125449	1.17008	0.22661
12503						53.4541	312.264	POS	0.014202	0.0125234	1.00848	0.0170292	0.117092	1.13404	0.18147
12509						53.425	614.534	POS	0.0109718	0.0152354	1.61669	0.0408857	0.147803	0.720152	-0.473626
12512						53.3946	685.142	POS	0.196357	0.162055	1.74625	0.00208755	0.0557821	1.21167	0.276993
12513						53.3906	692.085	POS	0.00820181	0.00606386	1.50438	0.0367848	0.143731	1.35257	0.435707
12516						53.3661	739.517	POS	0.0563377	0.0445435	1.71829	0.00375752	0.0725517	1.26478	0.338886
12517						53.3436	738.848	POS	0.123534	0.102978	2.02984	0.0161204	0.115229	1.19961	0.262563
12520						53.3143	578.737	POS	0.109942	0.0921351	1.37798	0.0121662	0.107218	1.19327	0.254925
12522						53.3025	573.153	POS	0.0321568	0.0268347	1.30437	0.0412427	0.14813	1.19833	0.261025
12523						53.2901	882.599	POS	0.00888491	0.00656634	2.01588	0.0156126	0.114122	1.3531	0.436268
12529						53.2097	156.138	POS	0.0130998	0.0110847	1.59572	0.0112063	0.105144	1.18179	0.240971
12530						53.2092	680.677	POS	0.0110454	0.00809599	2.39999	0.0303281	0.136201	1.36431	0.448171
12538			D	3-O-Methylquercetin	-5.83595	53.1019	317.268	POS	0.00878573	0.0139437	1.54917	0.00193383	0.0536009	0.630088	-0.666375
12540			D	(10-{2,3,4,7,8,9,19-heptahydroxy-12,17-dioxo-13,16-dioxatetracyclo[13.3.1.0]nonadeca-1,3,5(18),6,8,10-hexaen-14-yl}-3,4,5,16,17,18-hexahydroxy-8,14-dioxo-9,13-dioxatricyclo[13.3.1.0nonadeca-1(19),2,4,6,15,17-hexaen-11-yl)oxidanesulfonic acid	-14.3099	53.0464	865.595	POS	0.0426417	0.0321067	2.06998	0.0105699	0.103615	1.32812	0.40939
12546						52.8934	520.368	POS	0.0299717	0.024605	1.63706	0.035296	0.142174	1.21812	0.284653
12548						52.854	663.266	POS	0.0124197	0.00976371	1.19404	0.0471537	0.152976	1.27203	0.347134
12549			D	6,8a-Seco-6,8a-deoxy-5-oxoavermectin 2b aglycone	-3.28679	52.7794	573.735	POS	0.064939	0.0557061	1.47172	0.0143813	0.111436	1.16574	0.22125
12550			D	UR-12947	-17.6271	52.773	564.73	POS	0.0169901	0.0147449	1.26722	0.0300406	0.135813	1.15227	0.204478
12556						52.7344	501.35	POS	0.086895	0.0721368	1.85368	0.0105156	0.103478	1.20459	0.268539
12562						52.6985	544.714	POS	0.0730605	0.0623081	2.16395	0.0052552	0.0823905	1.17257	0.229671
12564			D	Tritriacontyl octacosanoate	-19.7624	52.6984	888.61	POS	0.0151469	0.0124052	2.26795	0.0065482	0.0895944	1.22101	0.288071
12566						52.6711	598.084	POS	0.142609	0.12263	1.75741	0.00553398	0.084116	1.16292	0.217757
12568			D	DG(18:0/0:0/22:5n3)	7.90055	52.6574	672.073	POS	0.0126948	0.0100795	1.82023	0.0381527	0.145158	1.25947	0.332821
12569						52.6484	530.371	POS	0.11709	0.0972262	1.94518	0.00258326	0.0619662	1.2043	0.268198
12571						52.646	501.852	POS	0.0389788	0.0332361	1.53082	0.0429329	0.149618	1.17279	0.22994
12572			D	6,7,8,11,12,13,19,28,29,35-decahydroxy-18-(hydroxymethyl)-17,33,37,40,41,43-hexaoxaundecacyclo[19.16.3.3]pentatetraconta-5,7,9(45),10,12,14,23(36),24,26,28,30,34-dodecaene-2,3,16,32,39,42,44-heptone	9.72365	52.646	887.608	POS	0.0274157	0.0223367	1.84073	0.00208507	0.0557476	1.22739	0.295589
12574						52.6393	678.464	POS	0.0824053	0.0651846	1.83597	0.00215029	0.0566417	1.26418	0.338206
12575						52.63	603.919	POS	0.0550717	0.0460101	1.7882	0.029423	0.135018	1.19695	0.25936
12577						52.6246	968.164	POS	0.0111985	0.00949195	1.72529	0.0238328	0.127799	1.17979	0.23853
12579			D	Avermectin A1a	-2.07863	52.6096	888.109	POS	0.0239643	0.0196757	2.29091	0.0114859	0.105775	1.21797	0.284475
12583						52.559	705.159	POS	0.106429	0.0902959	2.16471	0.0090642	0.0993994	1.17867	0.237156
12587						52.5516	769.787	POS	0.00822629	0.00682729	1.68405	0.0482803	0.153795	1.20491	0.268929
12593						52.515	704.824	POS	0.172441	0.148235	1.65113	0.0106002	0.103691	1.16329	0.218212
12594						52.5114	552.384	POS	0.0850288	0.0704241	2.11954	0.0214713	0.124479	1.20738	0.271882
12595			D	rbomycin	18.2256	52.5096	510.692	POS	0.0340904	0.0285334	2.07512	0.000742258	0.0324605	1.19475	0.256714
12596						52.4979	450.315	POS	0.064094	0.0522563	1.84361	0.041302	0.148183	1.22653	0.294584
12597						52.4931	552.885	POS	0.0485583	0.0397231	1.96259	0.0279986	0.133197	1.22242	0.289742
12599			D	L-Urobilinogen	-24.2577	52.4926	597.75	POS	0.160976	0.138002	1.24755	0.0153853	0.11361	1.16647	0.222151
12601						52.4847	757.021	POS	0.0429689	0.0356369	1.75541	0.00186118	0.0526837	1.20574	0.269922
12619			D	Gnemonol A	-19.4884	52.2752	697.691	POS	0.00457806	0.0033381	2.21714	0.00846758	0.0974438	1.37145	0.455707
12620						52.2699	670.466	POS	0.210517	0.178325	1.24675	0.0321051	0.138489	1.18052	0.239424
12631			D	PS(18:0/22:6(4Z,7Z,10Z,13Z,16Z,19Z))	-20.6188	52.1108	837.076	POS	0.0274097	0.0231899	2.02746	0.00756761	0.094099	1.18197	0.241189
12636						52.055	618.1	POS	0.0392576	0.0337577	1.93506	0.0115274	0.105867	1.16292	0.217758
12637						52.0511	724.841	POS	0.040333	0.0320797	1.69816	0.00590367	0.0862482	1.25728	0.330301
12642			D	CDP-DG(a-13:0/i-22:0)	10.9641	51.9989	997.185	POS	0.00774195	0.00647757	1.40266	0.0273063	0.132263	1.19519	0.257246
12643						51.9835	917.13	POS	0.019985	0.0165892	2.10335	0.0151472	0.113086	1.2047	0.268669
12649						51.9485	564.062	POS	0.108216	0.0929143	1.89887	0.00489906	0.0800218	1.16468	0.219936
12655						51.9246	510.356	POS	0.0449825	0.0349309	1.39431	0.00270842	0.0633327	1.28776	0.364862
12658						51.9154	559.391	POS	0.136746	0.11241	1.26269	0.0135571	0.109812	1.21649	0.282729
12661			D	L-Threonylcarbamoyladenylate	-17.2725	51.9112	493.333	POS	0.00994673	0.00788339	1.54638	0.0130955	0.108999	1.26173	0.335407
12662						51.9086	652.455	POS	0.0509887	0.0409871	1.14257	0.0159584	0.114881	1.24402	0.315006
12665			D	TG(14:0/14:0/14:0)	5.31847	51.902	724.172	POS	0.137153	0.116325	1.64366	0.00754636	0.0940135	1.17905	0.237625
12667						51.8942	670.802	POS	0.196257	0.168966	1.53017	0.0105946	0.103677	1.16152	0.216013
12669						51.8781	710.995	POS	0.0203606	0.0151275	1.76797	0.0398466	0.146829	1.34594	0.428609
12683						51.693	756.522	POS	0.0605852	0.0504472	1.71707	0.00671374	0.0903864	1.20096	0.264189
12685			D	5-Oxoavermectin 1a aglycone	21.0484	51.6869	583.744	POS	0.0742787	0.0648212	1.92516	0.010577	0.103633	1.1459	0.196483
12690						51.6377	587.411	POS	0.0789651	0.0653523	1.03053	0.0102829	0.10288	1.2083	0.272976
12703			D	Pedunculagin	-9.61028	51.4592	785.541	POS	0.0500356	0.0435599	1.91358	0.0141763	0.11098	1.14866	0.199955
12714						51.3733	866.097	POS	0.0284232	0.0242151	2.27085	0.0451488	0.151441	1.17378	0.23116
12718						51.3295	196.133	POS	0.355783	0.310136	1.16405	0.0369329	0.143886	1.14718	0.198097
12721						51.3269	736.507	POS	0.0499022	0.041109	1.37294	0.0125394	0.107958	1.2139	0.279647
12722			D	Carnosifloside VI	7.21095	51.3262	946.152	POS	0.015183	0.0125448	2.21756	0.0322313	0.138644	1.21031	0.275372
12725						51.324	654.45	POS	0.121994	0.0986281	1.01273	0.0133062	0.109375	1.23691	0.306742
12726						51.3225	757.859	POS	0.090607	0.0738164	1.64338	0.0137722	0.110195	1.22746	0.295681
12729						51.3112	496.017	POS	0.0146397	0.0127	1.88372	0.0147176	0.112176	1.15273	0.20506
12730			D	Hemine	13.0065	51.3046	652.956	POS	0.050864	0.0433949	1.22223	0.0492204	0.154457	1.17212	0.229119
12732						51.2846	627.69	POS	0.0367093	0.0288225	1.65859	0.0390813	0.146088	1.27363	0.348948
12734						51.2792	683.975	POS	0.0650177	0.0554537	1.82549	0.00686165	0.0910729	1.17247	0.229549
12735			D	Vescalin	-0.210897	51.2711	633.444	POS	0.027593	0.0232454	1.99868	0.00599643	0.0867575	1.18703	0.24736
12737			D	Asimicin	20.5194	51.2645	623.936	POS	0.0832028	0.0639197	1.51914	0.00715206	0.0923658	1.30168	0.380372
12739						51.2556	693.235	POS	0.0247742	0.0203845	1.77427	0.0263031	0.130917	1.21535	0.281368
12741						51.2499	945.65	POS	0.0165741	0.0136413	2.45322	0.0279207	0.133094	1.215	0.280954
12742						51.2353	583.075	POS	0.156469	0.135101	1.06925	0.00870544	0.0982462	1.15817	0.211843
12749			D	Cerdlan	8.89005	51.225	683.473	POS	0.106461	0.089143	1.85663	0.00288419	0.0651394	1.19427	0.25613
12750						51.225	723.836	POS	0.137078	0.116798	1.39862	0.0126554	0.108181	1.17363	0.230981
12756			D	Glycylserylprolylmethionylphenylalanylvalinamide	-5.04613	51.2108	636.779	POS	0.191736	0.160026	2.11328	0.00386638	0.0733276	1.19816	0.260821
12757						51.2047	806.221	POS	0.0191054	0.0150698	1.41201	0.0250283	0.129366	1.26779	0.34232
12759						51.2039	735.007	POS	0.0622332	0.0494144	1.40822	0.000117329	0.0100301	1.25941	0.332753
12762						51.1921	581.405	POS	0.101326	0.0835566	1.94042	0.00191568	0.0533722	1.21266	0.27818
12764						51.1888	583.409	POS	0.182192	0.151195	1.24213	0.0410318	0.147937	1.20501	0.269051
12769						51.1417	744.52	POS	0.0280265	0.0211215	2.16881	0.00453783	0.077564	1.32692	0.408078
12776			D	Tubulysin E	15.1777	51.0781	815.062	POS	0.0384594	0.0324107	1.81858	0.013916	0.110455	1.18662	0.246864
12778			D	3-(2-Carboxyethenyl)-cis,cis-mucote	17.3552	51.0643	213.167	POS	0.065453	0.0558958	1.50534	0.0172111	0.117448	1.17098	0.227721
12779						51.0602	231.178	POS	0.100928	0.0892303	1.2725	0.0174774	0.11796	1.1311	0.177722
12781						51.0566	689.815	POS	0.182667	0.155403	1.45286	0.00832842	0.0969596	1.17544	0.233202
12784			D	Stevioside	9.89361	51.0474	805.887	POS	0.0155899	0.0115051	1.85902	0.0420451	0.148847	1.35504	0.438332
12785			D	PA(10:0/i-24:0)	10.7231	51.0437	677.972	POS	0.0171169	0.0134704	2.10119	0.0136036	0.109891	1.2707	0.345622
12794						50.98	894.616	POS	0.029745	0.025899	1.02269	0.033659	0.140346	1.1485	0.19975
12796			D	PS(DiMe(11,3)/DiMe(11,5))	-13.4218	50.9776	895.117	POS	0.0263623	0.0215886	2.09517	0.00149649	0.047863	1.22112	0.288206
12797						50.8986	602.757	POS	0.171524	0.145511	1.01457	0.00426231	0.0759311	1.17877	0.237286
12804						50.8568	916.632	POS	0.02152	0.0161774	1.40592	0.0148964	0.112559	1.33025	0.411697
12806						50.831	632.941	POS	0.06059	0.0501622	1.51769	0.00553747	0.084137	1.20788	0.272479
12809						50.7132	634.438	POS	0.100443	0.0842236	1.29972	0.0378629	0.144862	1.19258	0.254084
12816			D	Rose bengal	-9.6063	50.6788	974.671	POS	0.0116652	0.00940804	1.94479	0.0287363	0.134157	1.23992	0.310249
12818						50.649	581.907	POS	0.0555427	0.0467986	1.72888	0.00830679	0.0968833	1.18685	0.247134
12822			D	Spicamycin	-4.7147	50.6031	622.773	POS	0.0416226	0.0342265	2.64134	0.00167553	0.0503768	1.21609	0.282256
12825						50.5928	638.195	POS	0.0373762	0.031472	1.56219	0.0325777	0.139067	1.1876	0.248051
12828			D	rasin B	17.1656	50.5804	764.03	POS	0.0549387	0.0470942	1.51526	0.00839572	0.0971952	1.16657	0.222273
12829			D	CE(20:3(5Z,8Z,11Z))	21.2411	50.5761	676.143	POS	0.0442192	0.0356578	1.58763	0.000551328	0.0269057	1.2401	0.310455
12831						50.574	777.205	POS	0.0574171	0.0490391	1.24882	0.0488292	0.154184	1.17084	0.227546
12832						50.5693	844.584	POS	0.0267745	0.0216496	1.82946	0.00340658	0.0698476	1.23672	0.306524
12833						50.5637	709.495	POS	0.152124	0.126659	2.15215	0.01357	0.109834	1.20105	0.264294
12834						50.5518	622.438	POS	0.119712	0.102519	2.04572	0.0103248	0.102989	1.1677	0.223675
12835						50.5465	428.804	POS	0.0246408	0.0207134	1.47193	0.0304639	0.136382	1.18961	0.250485
12843						50.5322	568.734	POS	0.131309	0.115504	1.51018	0.0220294	0.125247	1.13684	0.185024
12845			D	dTDP-L-epivancosamine	7.29798	50.5215	546.383	POS	0.0886461	0.0724273	1.25715	0.0492791	0.154497	1.22393	0.291523
12850						50.5173	709.16	POS	0.150724	0.128802	1.31808	0.0341362	0.140892	1.1702	0.226756
12863						50.4854	479.337	POS	0.0766794	0.0643947	1.55922	0.0150853	0.112957	1.19077	0.251897
12865						50.4741	622.103	POS	0.186856	0.160984	1.95097	0.010071	0.102317	1.16071	0.215006
12866			D	10,12-Dotriacontanedione	-4.15268	50.4734	479.839	POS	0.0400863	0.03269	1.71186	0.0274145	0.132411	1.22625	0.294257
12867						50.4734	733.009	POS	0.0149678	0.0106678	1.68509	0.0366737	0.143618	1.40309	0.488605
12869						50.4657	729.512	POS	0.0430353	0.0352801	1.91719	0.0130491	0.108914	1.21982	0.286668
12871						50.4586	728.843	POS	0.105989	0.0886495	1.71476	0.0109889	0.104637	1.1956	0.257734
12874						50.4321	678.222	POS	0.0209653	0.0173339	1.96636	0.024689	0.128933	1.2095	0.27441
12876						50.4227	792.55	POS	0.0857825	0.0649927	1.74068	0.0250903	0.129444	1.31988	0.400405
12880						50.4008	791.213	POS	0.024039	0.0189802	1.05386	0.0295786	0.135209	1.26652	0.340875
12882						50.3819	712.493	POS	0.11567	0.0935854	2.3051	0.00138428	0.0461174	1.23598	0.305656
12884						50.3662	729.176	POS	0.0663704	0.0556214	1.71025	0.0055841	0.0844151	1.19325	0.254898
12885			D	1,8,16,17,18,21,22,23,34,35,39,39-dodecahydroxy-6,9,12,27,30,40-hexaoxaoctacyclo[34.3.1.0tetraconta-3,14,16,18,20,22,24,32,34,36-decaene-2,5,13,26,31-pentone	8.41407	50.3556	801.557	POS	0.0273619	0.0226467	1.31202	0.0231151	0.1268	1.20821	0.27287
12887			D	2,3,4-trihydroxy-5-(3,4,5-trihydroxybenzoyloxy)benzoic acid	-12.4584	50.3383	339.227	POS	0.113096	0.0952125	1.40021	0.0177313	0.118437	1.18783	0.24833
12889			D	N1,N5,N10-Tris-trans-p-coumaroylspermine	15.4182	50.3136	641.786	POS	0.105064	0.0893082	2.19099	0.00617625	0.0877171	1.17642	0.234402
12890			D	Syzyginin B	-19.7613	50.3102	757.523	POS	0.0621834	0.0505138	1.34943	0.00311292	0.0673135	1.23102	0.299852
12893						50.2955	718.501	POS	0.121767	0.0929722	2.05567	0.000478922	0.0247254	1.30972	0.389254
12897						50.2383	608.926	POS	0.046379	0.0357894	1.18882	0.0350566	0.141914	1.29589	0.373941
12901						50.1768	588.414	POS	0.197502	0.165605	2.31211	0.000600818	0.0283055	1.19261	0.254123
12902						50.1647	815.564	POS	0.0361772	0.0307688	1.54817	0.030356	0.136238	1.17578	0.233614
12904						50.1614	923.638	POS	0.0243008	0.02069	1.26658	0.00943569	0.100527	1.17452	0.23207
12906						50.1609	952.658	POS	0.0172592	0.0145858	1.76999	0.0292953	0.13486	1.18329	0.242802
12907						50.1559	675.139	POS	0.176366	0.151195	1.63851	0.00785819	0.0952364	1.16648	0.22216
12909						50.14	572.65	POS	0.0268298	0.0228222	1.14331	0.0464941	0.152482	1.1756	0.233399
12912						50.0901	872.604	POS	0.0332181	0.0281747	1.52965	0.0157263	0.114374	1.179	0.237566
12914						50.0755	728.508	POS	0.125533	0.101397	1.39927	0.0129344	0.108704	1.23804	0.30806
12933			D	Ferrichrome	-18.9753	49.8832	741.514	POS	0.105107	0.0853824	1.63247	0.000425395	0.0231012	1.23101	0.299843
12937						49.8645	608.096	POS	0.0342924	0.0287677	1.88598	0.00522796	0.0822161	1.19204	0.253438
12943						49.8446	902.125	POS	0.0248354	0.0204653	1.86357	0.00631869	0.0884527	1.21354	0.279219
12945						49.8417	691.484	POS	0.0364768	0.0305526	2.23679	0.00196786	0.0540718	1.1939	0.255683
12949						49.8108	714.166	POS	0.10702	0.0876678	1.36837	0.00151917	0.0481991	1.22075	0.287767
12950						49.8035	742.015	POS	0.077227	0.0671339	1.02182	0.0345593	0.141367	1.15034	0.202064
12952			D	DG(18:3(6Z,9Z,12Z)/20:5(5Z,8Z,11Z,14Z,17Z)/0:0)	-8.31542	49.8004	637.946	POS	0.0278911	0.0227771	1.87189	0.0398168	0.146801	1.22452	0.292221
12956						49.7818	263.175	POS	0.0489659	0.0418017	1.80093	0.0146136	0.11195	1.17139	0.228216
12961						49.7655	953.16	POS	0.0143222	0.0118102	2.19436	0.0272431	0.132176	1.2127	0.278228
12966			D	Hydroxybuprenorphine	-2.31877	49.7448	500.688	POS	0.0214558	0.0174317	2.4017	0.000164256	0.0125699	1.23085	0.299656
12967						49.7448	821.57	POS	0.0595218	0.0476067	1.82988	0.00402987	0.0744423	1.25028	0.322253
12968						49.7373	559.894	POS	0.0558534	0.0480113	1.47484	0.0171512	0.117332	1.16334	0.218271
12976						49.7114	901.624	POS	0.0273066	0.0222411	1.24112	0.0275113	0.132543	1.22775	0.296022
12981						49.6991	508.859	POS	0.0467919	0.0387623	1.85766	0.00469449	0.0785693	1.20715	0.271603
12982						49.698	981.679	POS	0.0110241	0.00904031	2.24922	0.00857765	0.097819	1.21943	0.286211
12985						49.6829	627.11	POS	0.0856847	0.0739071	1.99995	0.0182697	0.119418	1.15936	0.213324
12987						49.6592	873.605	POS	0.0177534	0.0151176	1.8778	0.0262846	0.130895	1.17436	0.231873
12989			D	Leukotriene C4	-9.5814	49.6474	626.775	POS	0.169988	0.144736	1.06674	0.00561973	0.0846258	1.17447	0.232009
12995						49.6223	931.147	POS	0.0175469	0.0137175	2.05433	0.0116775	0.106195	1.27916	0.355201
13005						49.5466	508.358	POS	0.0907342	0.0775805	1.67329	0.01954	0.121573	1.16955	0.225952
13023						49.3726	593.088	POS	0.0753595	0.0658888	1.7136	0.0308843	0.136937	1.14374	0.193756
13029						49.3067	509.361	POS	0.0167888	0.0137715	2.03517	0.0442338	0.150705	1.21909	0.285806
13032						49.2468	931.646	POS	0.00942288	0.00781584	1.17952	0.0497094	0.154867	1.20561	0.269767
13038						49.2021	733.178	POS	0.0799245	0.0650229	1.44773	0.00524018	0.0822945	1.22918	0.297691
13048			D	Paradisin C	14.704	49.1653	727.837	POS	0.0491944	0.0404294	1.66669	0.0469499	0.152825	1.2168	0.28309
13051						49.1562	748.522	POS	0.165338	0.132051	1.69014	4.18793e-05	0.00467319	1.25208	0.324321
13052						49.1555	572.4	POS	0.0541365	0.0429673	1.78194	0.00142093	0.0467033	1.25995	0.333362
13064						49.1182	909.133	POS	0.0207483	0.0174309	1.56072	0.0080869	0.0960918	1.19032	0.251349
13065						49.1172	457.826	POS	0.035767	0.0298529	1.88329	0.0314908	0.137719	1.19811	0.260758
13067						49.1101	537.378	POS	0.102227	0.0845424	1.514	0.00422317	0.0756879	1.20918	0.274029
13068						49.1101	590.41	POS	0.104609	0.087129	1.02008	0.022295	0.125602	1.20062	0.263779
13074						49.0872	608.429	POS	0.039867	0.0267298	1.78072	0.000214571	0.01491	1.49149	0.57675
13076			D	beta-Carotene	1.68868	49.0856	537.881	POS	0.0540634	0.0459868	1.76846	0.0134544	0.109635	1.17563	0.233432
13079						49.0787	839.581	POS	0.0117003	0.0092196	1.26241	0.0203798	0.122887	1.26907	0.343769
13099			D	(6S)-6beta-Hydroxy-1,4,5,6-tetrahydronicotimide-adenine dinucleotide	22.6484	48.9955	684.479	POS	0.145406	0.114107	1.36326	0.0103401	0.103028	1.2743	0.349702
13108						48.8947	434.302	POS	0.0107591	0.00882144	1.89245	0.0225737	0.126016	1.21965	0.286472
13115						48.7587	538.38	POS	0.027319	0.0225437	1.83412	0.0344262	0.141219	1.21183	0.277183
13117			D	PGP(i-12:0/18:2(9Z,11Z))	-16.3735	48.7484	771.87	POS	0.0368878	0.0299201	1.02423	0.00935541	0.100288	1.23288	0.302031
13131			D	Scytophycin C	-22.8141	48.6177	807.066	POS	0.0480326	0.0411338	1.55011	0.0129156	0.10867	1.16772	0.223689
13135						48.5571	805.559	POS	0.025621	0.0215123	2.12478	0.0115866	0.105997	1.191	0.252169
13137			D	[7,8,8,12,13,21-hexahydroxy-19-(hydroxymethyl)-3,6,16-trioxo-2,17,20,23-tetraoxapentacyclo[16.3.1.1tricosa-4,10,12,14-tetraen-22-yl]oxidanesulfonic acid	-20.3885	48.5491	579.405	POS	0.0371384	0.0272315	1.28255	0.0186455	0.120078	1.3638	0.447635
13141						48.506	427.294	POS	0.00879457	0.00703269	1.53357	0.0101038	0.102405	1.25053	0.322536
13142			D	CerP(d18:1/18:0)	23.4335	48.4885	646.956	POS	0.0832111	0.0686134	1.17695	0.00677403	0.0906686	1.21275	0.278286
13144						48.4683	967.172	POS	0.00990901	0.00787181	1.38754	0.0454981	0.151716	1.2588	0.332046
13153						48.4296	674.471	POS	0.122564	0.0953615	1.56157	0.0165105	0.116046	1.28526	0.362057
13155						48.4107	647.459	POS	0.033234	0.027805	2.07732	0.00182944	0.0523086	1.19525	0.257318
13156			D	3,4,5-trihydroxy-6-[2,3,4-trihydroxy-5-(3,4,5-trihydroxybenzoyloxy)benzoyloxy]oxane-2-carboxylic acid	17.7487	48.4104	515.364	POS	0.152113	0.130431	1.53729	0.0108186	0.104229	1.16624	0.22186
13162			D	Casuarictin	-1.30368	48.3881	937.651	POS	0.0169811	0.0135405	1.27902	0.0235485	0.127409	1.2541	0.326651
13163			D	(L-Seryl)adenylate	11.5599	48.3761	435.311	POS	0.0640262	0.0532118	1.40761	0.0286379	0.134031	1.20323	0.266917
13177			D	3-Oxoadipyl-CoA	-23.7237	48.3407	910.629	POS	0.00934346	0.00731059	1.74194	0.0355262	0.142421	1.27807	0.353969
13192						48.2809	733.515	POS	0.201475	0.165676	1.25881	0.0117273	0.106302	1.21608	0.282241
13195						48.2685	732.51	POS	0.0772141	0.0641462	1.18497	0.0325628	0.139049	1.20372	0.267502
13202						48.159	924.641	POS	0.0129995	0.0101222	1.57402	0.033539	0.140207	1.28426	0.360932
13210						48.0115	543.38	POS	0.0323938	0.0258016	1.71808	0.0195858	0.121647	1.2555	0.328259
13211						48.009	456.316	POS	0.0128141	0.0108616	1.39008	0.0421131	0.148907	1.17976	0.238497
13212			D	1-O-(2-Acetamido-2-deoxy-alpha-D-glucopyranosyl)-1D-myo-inositol 3-phosphate	-7.95749	48.0065	464.332	POS	0.0794924	0.0678723	1.54682	0.0289717	0.134455	1.1712	0.227992
13213						47.993	740.524	POS	0.0854392	0.071881	1.18941	0.0210863	0.123932	1.18862	0.249288
13227						47.7735	865.106	POS	0.021646	0.0178528	1.13045	0.017396	0.117805	1.21247	0.277949
13236						47.7134	706.493	POS	0.0830346	0.0654171	1.50018	0.0218091	0.124947	1.26931	0.344045
13239			D	L-Threonylcarbamoyladenylate	22.1336	47.6937	493.353	POS	0.096025	0.0809089	1.45697	0.0392479	0.146251	1.18683	0.24711
13254						47.6459	601.423	POS	0.0947646	0.0763486	1.33861	0.0154589	0.113777	1.24121	0.311747
13255						47.6324	624.441	POS	0.157721	0.130794	1.49554	0.021533	0.124566	1.20587	0.270077
13280			D	1-Palmitoyl-2-(5-keto-6-octendioyl)-sn-glycero-3-phosphatidylcholine	22.3067	47.5362	664.799	POS	0.0589416	0.0439232	1.14047	0.0491029	0.154375	1.34192	0.424304
13281						47.5303	866.602	POS	0.0193759	0.0162308	1.37016	0.0462705	0.152312	1.19378	0.255533
13287			D	Cyanidin-3-galactoside	-14.665	47.4387	485.838	POS	0.00574273	0.00462654	2.3605	0.0264806	0.131124	1.24126	0.311803
13292						47.3531	493.854	POS	0.0488315	0.041836	1.18412	0.0322958	0.138724	1.16721	0.223068
13293						47.3136	591.756	POS	0.0287132	0.0227022	2.10692	0.0225683	0.126008	1.26478	0.338883
13310						47.0432	442.318	POS	0.0620573	0.0522557	1.86211	0.0443413	0.150793	1.18757	0.248011
13311						47.0432	446.398	POS	0.105841	0.133468	2.8871	0.000831117	0.0348388	0.793008	-0.334592
13317						46.9523	712.505	POS	0.0466723	0.0377001	1.05106	0.0421795	0.148966	1.23799	0.307996
13333						46.8864	606.432	POS	0.0473519	0.0345704	2.04035	0.019188	0.120997	1.36972	0.453886
13338						46.8631	712.836	POS	0.0193912	0.0137834	1.06369	0.0097224	0.101354	1.40685	0.492465
13371			D	Farnesyl triphosphate	22.4786	46.7617	463.324	POS	0.0106366	0.00897573	1.63455	0.0295394	0.135161	1.18504	0.244932
13375						46.734	790.551	POS	0.026791	0.0198784	1.32803	0.0265532	0.131209	1.34774	0.430546
13392						46.5128	500.36	POS	0.0848117	0.0688491	1.0038	0.0106402	0.103791	1.23185	0.300825
13396			D	2,3-Dihydroxybenzoate	-12.4817	46.4282	155.125	POS	0.276655	0.236716	1.85717	0.00126468	0.0440894	1.16872	0.224926
13411						46.2184	581.42	POS	0.026967	0.0202344	1.50349	0.0208479	0.123586	1.33273	0.414381
13414						46.2127	492.345	POS	0.0120465	0.00977681	1.81952	0.00862124	0.0979657	1.23215	0.301177
13433			D	Acidissiminin	-24.3688	46.1578	660.972	POS	0.123712	0.0816777	1.16001	0.00915309	0.0996751	1.51463	0.598967
13451						46.1054	773.821	POS	0.00393158	0.00261956	1.96487	0.0383486	0.145357	1.50085	0.585783
13456			D	1-Acetyl-3,27-dihydroxywitha-5,24-dienolide 3-glucoside	-15.5272	46.0825	663.804	POS	0.0140649	0.0094094	1.58598	0.0114985	0.105803	1.49477	0.57992
13464						46.0255	521.365	POS	0.0113513	0.00827773	2.1627	0.0166283	0.116288	1.3713	0.455548
13488						45.5134	638.959	POS	0.045709	0.0353751	1.75665	0.00155671	0.0487436	1.29212	0.369745
13498						45.4749	639.462	POS	0.0139369	0.0115517	1.43792	0.0443327	0.150786	1.20648	0.270809
13506						45.4466	327.191	POS	0.00662624	0.00454836	1.81785	0.010956	0.104559	1.45684	0.542845
13515						45.3988	344.19	POS	0.00239907	0.00173433	1.09029	0.0243729	0.128521	1.38328	0.468096
13516			D	cis-Geranylgeranylbixin	3.36178	45.3937	667.981	POS	0.034342	0.0264771	1.5488	0.00644971	0.0891109	1.29705	0.37523
13523						45.3268	524.048	POS	0.00503033	0.00347347	1.32255	0.010392	0.103163	1.44821	0.534274
13544						44.8064	186.148	POS	0.0161027	0.0139296	1.30968	0.00325541	0.0685768	1.15601	0.209151
13547			D	beta-Chloro-alpha-phenylbenzeneethamine hydrochloride	-14.0507	44.8016	269.185	POS	0.00631205	0.00516312	1.15809	0.0182241	0.119337	1.22253	0.289867
13551						44.7967	697	POS	0.0274132	0.0201876	1.41913	0.00850104	0.0975586	1.35792	0.441398
13566			D	3',4'-Dihydrorhodovibrin	-20.0484	44.7009	587.925	POS	0.0307986	0.0228135	2.03831	0.00181074	0.052084	1.35002	0.432977
13568			D	Eugeniin	-4.44945	44.6976	939.664	POS	0.00104363	0.000682898	1.27754	0.0156864	0.114286	1.52823	0.611863
13581						44.5041	576.746	POS	0.0117973	0.00946876	1.21971	0.0381111	0.145116	1.24592	0.317214
13588						44.2282	885.123	POS	0.00222343	0.00130946	1.41614	0.0327939	0.139328	1.69798	0.763817
13589			D	L-Urobilin	17.8466	44.2124	595.759	POS	0.0127411	0.00832216	1.53267	0.0199496	0.122224	1.53099	0.614462
13594						44.1277	616.946	POS	0.026528	0.0174249	3.29589	0.00199917	0.0545284	1.52242	0.606367
13605						44.0038	996.702	POS	0.0010611	0.000558391	1.06945	0.020384	0.122894	1.90028	0.926213
13615						43.8674	645.967	POS	0.0161905	0.0126959	2.29688	0.0128199	0.108491	1.27526	0.350793
13629						43.3752	780.558	POS	0.00395276	0.00216625	2.38314	0.0276069	0.132673	1.82471	0.867664
13656			D	DG(14:1n5/0:0/18:1n7)	23.0749	42.6307	565.912	POS	0.0201652	0.0147422	1.41871	0.0129967	0.108819	1.36786	0.451919
13682						41.9316	623.453	POS	0.0114354	0.00783471	1.68543	0.0233341	0.12711	1.45958	0.54555
13702			D	1-epi-Valienol 7-phosphate	-20.4844	41.4911	257.149	POS	0.00238006	0.00151476	1.22681	0.013632	0.10994	1.57125	0.65191
13710						41.1683	271.128	POS	0.00236529	0.00101426	1.17838	0.0380501	0.145054	2.33203	1.22159
13713			D	Acarbose 7IV-phosphate	-13.2025	41.1525	726.582	POS	0.00155997	0.00242421	1.13576	0.00515175	0.0817223	0.643497	-0.635994
13778						39.7557	636.184	POS	0.0032203	0.0042803	2.39296	0.0303055	0.13617	0.752354	-0.410516
13923			D	Dicloxacillin	12.914	37.5153	471.34	POS	0.130022	0.108371	1.25319	0.0265603	0.131218	1.19979	0.262779
13927						37.3145	568.075	POS	0.0763692	0.0652764	2.32247	0.0180254	0.118978	1.16994	0.22643
13938			D	Coenzyme F420-0	3.09858	37.0084	516.373	POS	0.21356	0.182004	1.47977	0.0362377	0.14317	1.17338	0.230672
13978						36.9198	434.321	POS	0.0474752	0.0393613	1.19156	0.0135976	0.109881	1.20614	0.270397
14019						36.7764	770.047	POS	0.0529309	0.0447431	1.06759	0.0151382	0.113067	1.183	0.242445
14038						36.6527	577.401	POS	0.079785	0.0693643	1.06798	0.037242	0.144214	1.15023	0.201923
14040						36.5368	522.874	POS	0.0756575	0.0639047	1.35266	0.042364	0.149127	1.18391	0.243562
14059			D	L-Threonylcarbamoyladenylate	21.1741	36.3481	493.352	POS	0.1052	0.089977	2.03461	0.0139566	0.110527	1.16919	0.225507
14061			D	Amlaic acid	-22.8988	36.3445	653.46	POS	0.183054	0.160391	1.64384	0.0139299	0.11048	1.1413	0.190681
14101						36.3053	557.893	POS	0.0259422	0.020757	2.10559	0.0188799	0.12048	1.2498	0.321702
14122			D	Contigsterol	7.58438	36.2972	509.698	POS	0.0387724	0.0326054	1.48236	0.0338236	0.140536	1.18914	0.249923
14126						36.2935	644.457	POS	0.0801722	0.0681697	1.78568	0.0254169	0.129851	1.17607	0.233971
14145			D	Castacrenin A	15.4285	36.2731	615.438	POS	0.0461911	0.0382072	1.3414	0.0334207	0.14007	1.20896	0.27377
14165						36.2698	524.374	POS	0.0843985	0.0720654	1.20088	0.00720156	0.0925792	1.17114	0.227911
14170						36.2688	693.484	POS	0.0976634	0.0843285	1.25773	0.0112033	0.105137	1.15813	0.211797
14175			D	CMP-N-glycoloylneuramite	-13.5362	36.2681	631.449	POS	0.310034	0.270957	1.50458	0.0216329	0.124705	1.14422	0.194362
14176			D	beta-Casomorphin (1-6)	16.9635	36.2677	751.858	POS	0.0320755	0.0266326	1.44273	0.0152362	0.113269	1.20437	0.268277
14185						36.2631	697.989	POS	0.104992	0.0937425	1.12699	0.0347399	0.141567	1.12001	0.163506
14196						36.2394	543.398	POS	0.0850023	0.0737239	1.27776	0.020722	0.1234	1.15298	0.205369
14199						36.2319	746.525	POS	0.056095	0.0466747	2.23945	0.00335768	0.069444	1.20183	0.265231
14210						36.0301	412.29	POS	0.0311107	0.0258509	1.15661	0.0346726	0.141493	1.20347	0.267196
14215			D	Molybdenum cofactor (sulfide)	21.9657	35.9631	542.389	POS	0.0494473	0.0423592	1.27693	0.0117022	0.106248	1.16733	0.223214
14218			D	15,15'-Dihydroxy-beta-carotene	23.6811	35.6466	571.908	POS	0.0186249	0.014524	1.56275	0.00492375	0.0801924	1.28235	0.358795
14226						35.5524	589.436	POS	0.033808	0.0291759	1.66214	0.047565	0.153279	1.15876	0.212586
14228			D	2,4,5-trihydroxy-3-[3-hydroxy-4-(sulfooxy)-5-(3,4,5-trihydroxybenzoyloxy)benzoyloxy]benzoic acid	24.1043	35.5434	571.411	POS	0.020296	0.0154843	1.1649	0.0127754	0.108408	1.31075	0.390392
14236			D	Flaviolin	-2.09297	34.9469	207.158	POS	0.0271024	0.0243948	2.18269	0.0405984	0.147538	1.11099	0.151848
14238			D	1,2,3,4,6,7,8-Heptachlorodibenzodioxin	-19.2719	34.9437	426.305	POS	0.028554	0.0231042	1.49267	0.0181134	0.119138	1.23588	0.305536
14244						34.8882	229.198	POS	0.0262366	0.0399083	1.91635	3.40171e-07	0.000117538	0.657421	-0.60511
14249						34.87	228.195	POS	0.245609	0.368022	2.18428	3.49084e-08	2.11182e-05	0.667374	-0.583432
14250			D	Sulbactam sodium	-17.6498	34.8522	256.226	POS	0.00783648	0.0123159	1.99989	2.77125e-07	9.87466e-05	0.636288	-0.652247
14272			D	Oxaloglutarate	6.32897	34.3136	205.143	POS	0.00394067	0.00334703	1.16035	0.0340789	0.140827	1.17736	0.235559
14310						34.2033	791.59	POS	0.0230764	0.0268206	1.28772	0.0263323	0.130951	0.860401	-0.216919
14342						34.1773	867.022	POS	0.00421044	0.00333676	1.16168	0.0277718	0.132895	1.26183	0.335523
14357						34.1608	618.468	POS	0.00467523	0.00558905	1.06404	0.0340148	0.140754	0.836498	-0.257565
14391						33.8055	211.169	POS	0.0104557	0.014924	2.05398	5.96814e-07	0.000188991	0.700592	-0.513354
14466						33.5293	350.304	POS	0.00812865	0.0101634	1.2013	0.0141287	0.110881	0.799798	-0.322292
14586						33.4657	799.5	POS	0.00677955	0.0052931	1.69774	0.0165972	0.116224	1.28083	0.357076
14602						33.448	236.185	POS	0.00442729	0.00391224	1.54185	0.0464517	0.15245	1.13165	0.17843
14621						32.9805	792.489	POS	0.00745691	0.005373	1.40676	0.00901343	0.0992402	1.38785	0.472851
14652						32.8162	510.488	POS	0.0230885	0.0286056	1.19571	0.0216757	0.124764	0.807131	-0.309125
14663						32.8003	668.411	POS	0.00401721	0.0032866	1.87832	0.0222832	0.125586	1.2223	0.289598
14674						32.7792	464.446	POS	0.00481625	0.00379517	1.61586	0.00190042	0.053178	1.26905	0.343744
14680			D	2-Amino-4-oxo-4-alpha-hydroxy-6-(erythro-1',2',3'-Tri-hydroxypropyl)-5,6,7,8-tetrahydroxypterin	19.7931	32.7655	322.258	POS	0.00594491	0.00523348	1.77663	0.0433769	0.149995	1.13594	0.183884
14684			D	Rheidin C	24.607	32.4219	539.522	POS	0.0494269	0.0554033	1.72632	0.0295417	0.135164	0.892129	-0.164676
14693						32.291	524.503	POS	0.0084137	0.0104231	1.27231	0.00185067	0.0525603	0.807214	-0.308977
14730						32.1508	546.523	POS	0.00445975	0.00524734	1.56494	0.0231703	0.126879	0.849908	-0.234622
14736						32.1366	592.565	POS	0.0136368	0.0159103	1.60899	0.0129476	0.108729	0.857105	-0.222456
14749			D	2-amino-4-({1-[(carboxymethyl)-C-hydroxycarbonimidoyl]-2-({2,3,4,6-tetrahydroxy-5-[(2E)-3-(4-hydroxyphenyl)prop-2-enoyl]phenyl}sulfanyl)ethyl}-C-hydroxycarbonimidoyl)butanoic acid	20.7127	32.1228	594.58	POS	0.00937168	0.00766277	2.42859	0.00402077	0.0743819	1.22301	0.290441
14759						31.6068	622.61	POS	0.0157213	0.0121451	2.51426	0.0039464	0.0738806	1.29446	0.372349
14762			D	Allosamidine	-20.2273	31.5752	623.614	POS	0.00570517	0.00369761	2.78169	0.000224799	0.015334	1.54294	0.625677
14765						31.5565	650.637	POS	0.0210378	0.0157055	1.74508	0.00898769	0.0991589	1.33951	0.42171
14771						31.5366	631.619	POS	0.00565093	0.0047296	2.59469	0.00682047	0.0908837	1.1948	0.25677
14773			D	5-Hydroxy-7,3',4'-trimethoxy-8-methylisoflavone 5-neohesperidoside	19.2448	31.536	651.644	POS	0.00620954	0.00334058	2.5461	2.11811e-06	0.000502776	1.85882	0.894387
14803			D	Cleistanthin A	24.8565	30.7336	541.536	POS	0.00372335	0.00298173	2.13324	0.0121161	0.107116	1.24872	0.320451
14805			D	SB 228357	-10.6449	30.7294	432.386	POS	0.060617	0.0708217	1.06165	0.0263697	0.130995	0.85591	-0.224469
14842			D	2-(2,5-dihydroxy-4-methoxyphenyl)-5,7-dihydroxy-6-[3,4,5-trihydroxy-6-(hydroxymethyl)oxan-2-yl]-8-(3,4,5-trihydroxyoxan-2-yl)-4H-chromen-4-one	24.4935	30.0561	611.543	POS	0.0792178	0.0909581	1.6095	0.0198221	0.122024	0.870926	-0.199377
14843						30.0559	610.538	POS	0.207162	0.234147	1.01879	0.0333696	0.14001	0.884755	-0.176649
14873						30.0516	638.568	POS	0.138109	0.158026	1.09898	0.0132936	0.109353	0.87396	-0.19436
14899						30.0269	70.8405	POS	0.00848771	0.00987898	1.27909	0.0117919	0.10644	0.859169	-0.218986
14915						30.0189	663.573	POS	0.020596	0.0232934	1.51914	0.0217989	0.124933	0.884201	-0.177554
14927						29.9781	850.78	POS	0.0110838	0.00835127	2.47898	0.0285028	0.133857	1.3272	0.408384
14965						29.3795	876.795	POS	0.0426915	0.0355646	2.43404	0.0197884	0.121971	1.20039	0.263508
14969						29.3793	680.479	POS	0.174363	0.158908	1.94998	0.0462857	0.152324	1.09726	0.133902
14992			D	Sennoside C	10.2709	29.3575	849.772	POS	0.0231563	0.0171751	2.79276	0.00408641	0.0748145	1.34825	0.43109
14995						29.3567	848.766	POS	0.0442192	0.0332148	2.78537	0.00441287	0.0768401	1.33131	0.41285
15002						29.354	875.786	POS	0.0838527	0.0727831	2.4279	0.0349522	0.1418	1.15209	0.204255
15008						29.3525	874.783	POS	0.159099	0.135755	2.57817	0.0161556	0.115304	1.17196	0.228924
15024						29.3465	822.75	POS	0.0109293	0.00576936	3.17492	0.00141362	0.0465877	1.89437	0.921721
15043						29.3395	820.736	POS	0.0234975	0.0142552	3.17771	0.00165807	0.050145	1.64834	0.721016
15048						29.3378	846.751	POS	0.063498	0.0475303	2.68449	1.64897e-05	0.0024043	1.33595	0.417862
15051						29.3348	540.467	POS	0.00475032	0.00326096	1.18372	0.0224581	0.125845	1.45672	0.542726
15052			D	Hydroxyacetic acid uroporphyrin III	2.65964	29.3342	847.756	POS	0.0353748	0.027859	2.57537	0.00132077	0.0450634	1.26978	0.344576
15053			D	3-Sialyl Lewis	-13.0028	29.334	821.741	POS	0.0125415	0.0068625	3.43559	3.12645e-05	0.00381656	1.82754	0.869901
15059			D	6-[(2-{4-[(3-{[3,4-dihydroxy-4-({[(2E)-3-(4-hydroxyphenyl)prop-2-enoyl]oxy}methyl)oxolan-2-yl]oxy}-4,5-dihydroxy-6-(hydroxymethyl)oxan-2-yl)oxy]phenyl}-4-oxo-3,4-dihydro-2H-1-benzopyran-7-yl)oxy]-3,4,5-trihydroxyoxane-2-carboxylic acid	-20.2889	29.281	873.772	POS	0.116955	0.104357	2.26058	0.0291573	0.134688	1.12073	0.164433
15060						29.2721	794.72	POS	0.00531832	0.00211521	2.8005	0.00103522	0.0396194	2.51432	1.33017
15081			D	Malvidin 3-sophoroside 5-glucoside	-6.70934	28.7131	818.72	POS	0.0199551	0.013673	3.01382	0.00121987	0.0432801	1.45945	0.545427
15083						28.713	792.706	POS	0.00902694	0.00473045	3.43032	0.00123681	0.0435893	1.90826	0.932261
15084			D	4'-Demalonylsalvianin	16.2609	28.713	844.735	POS	0.0468607	0.0404957	2.25409	0.0366985	0.143644	1.15718	0.210609
15091						28.7084	845.739	POS	0.0281534	0.023117	2.54341	0.0039097	0.0736287	1.21787	0.284355
15093						28.7071	97.1992	POS	0.00311945	0.00259691	2.28393	0.0202693	0.122719	1.20122	0.264497
15094						28.707	819.724	POS	0.00990425	0.00629304	3.01319	0.000662031	0.0301292	1.57384	0.65429
15100						28.7034	924.796	POS	0.0139427	0.0118857	2.52951	0.0135682	0.109831	1.17307	0.230285
15101						28.703	793.709	POS	0.0047816	0.00231962	3.45459	0.000518228	0.025912	2.06137	1.04361
15106			D	Decanoyl-CoA	-9.35311	28.7015	922.782	POS	0.0284192	0.0252237	2.44998	0.0372899	0.144265	1.12669	0.172087
15107						28.7001	923.785	POS	0.0162488	0.0134417	2.60287	0.00402804	0.0744302	1.20883	0.273612
15111			D	Delphinidin 3-glucoside 5-caffoyl-glucoside	19.5273	28.6972	790.69	POS	0.00603418	0.00406981	3.13196	0.000373243	0.021348	1.48267	0.568195
15115						28.6912	96.9753	POS	0.00557069	0.00461932	2.37256	0.00333754	0.0692758	1.20595	0.270175
15118						28.688	921.771	POS	0.0214824	0.0192137	2.39081	0.0403755	0.14733	1.11808	0.161022
15119						28.6875	816.705	POS	0.0127594	0.0102689	2.74475	0.0136461	0.109963	1.24254	0.313287
15122			D	6-{4-[12-(3,4-dihydroxyphenyl)-13-hydroxy-4-oxo-8-{[3,4,5-trihydroxy-6-(hydroxymethyl)oxan-2-yl]oxy}-3,11-dioxatricyclo[8.4.0.0,]tetradeca-1,7,9-trien-6-yl]-2-hydroxyphenoxy}-3,4,5-trihydroxyoxane-2-carboxylic acid	8.27767	28.6806	791.694	POS	0.00322961	0.00218286	3.09979	0.000913285	0.0368689	1.47953	0.565135
15125			D	5,10-Methenyltetrahydromethanopterin	-22.3921	28.6765	788.675	POS	0.00364205	0.00297346	2.59163	0.0364619	0.143402	1.22485	0.29261
15126			D	2-[(2-{[5,7-dihydroxy-2-(4-hydroxyphenyl)-4-oxo-4H-chromen-3-yl]oxy}-4,5-dihydroxy-6-(hydroxymethyl)oxan-3-yl)oxy]-4,5-dihydroxy-6-(hydroxymethyl)oxan-3-yl 3-(4-hydroxy-3,5-dimethoxyphenyl)prop-2-enoate	-20.0896	28.6754	817.709	POS	0.00559727	0.00437778	2.81769	0.00181408	0.0521243	1.27856	0.354524
15166						26.6733	281.056	POS	0.000941893	0.00073625	1.27576	0.003349	0.0693716	1.27931	0.355367
15315						24.0062	484.178	POS	0.000453153	0.000333774	1.02626	0.00922181	0.0998856	1.35766	0.441126
15397						22.8101	694.136	POS	0.00118793	0.00257844	1.05024	0.0257731	0.130286	0.460719	-1.11804
15407						22.3512	491.292	POS	0.00164593	0.00199742	1.93319	9.00233e-07	0.000259454	0.82403	-0.279232
15461						16.0929	364.142	POS	0.00196639	0.00159115	1.29309	0.013532	0.109769	1.23583	0.305481
15464						15.8863	193.002	POS	0.0111618	0.00910203	1.53695	0.0465604	0.152532	1.2263	0.294313
15465			D	Diphosphate	19.8964	15.8446	178.986	POS	0.00430043	0.00340663	1.58724	0.0243236	0.128456	1.26237	0.336135
15468						14.6245	214.983	POS	0.00371837	0.00299093	1.11666	0.0214188	0.124406	1.24321	0.314073
15474			D	DG(22:4(7Z,10Z,13Z,16Z)/24:0/0:0)	-9.21368	12.037	758.22	POS	0.004076	0.00329391	1.02177	0.0325628	0.139049	1.23743	0.307352
15483						7.79141	252.17	POS	0.000789701	0.000669918	1.0227	0.0283859	0.133705	1.1788	0.237322
15486						6.1759	270.144	POS	0.000851206	0.000607472	1.31326	0.0371316	0.144098	1.40123	0.48669
15505			D	L-Lysine	5.83149	650.251	159.894	NEG	0.00130129	0.00108054	1.49113	0.00862225	0.0979691	1.2043	0.268198
15513			D	Sulindac	6.29885	598.109	416.873	NEG	0.0128356	0.00991951	1.94214	0.00443008	0.0769414	1.29397	0.371806
15515			D	5-Methoxyindoleacetate	3.51031	595.593	216.088	NEG	0.0050304	0.00382376	1.84264	0.0238971	0.127886	1.31556	0.395681
15516			D	alpha-Narcotine	21.7192	594.44	430.835	NEG	0.00728006	0.00579062	1.17147	0.0297585	0.135428	1.25722	0.330234
15521			D	3,7-Dimethyluric acid	-2.19617	542.107	207.051	NEG	0.000766998	0.000648411	1.14137	0.0485063	0.153956	1.18289	0.242315
15543			D	Picolinic acid	5.54137	372.603	137.76	NEG	0.00529678	0.00626885	1.4349	0.0208768	0.123628	0.844936	-0.243086
15553			D	Deoxycholic acid	1.3841	362.517	452.14	NEG	0.0035716	0.00426426	1.04496	0.0112133	0.10516	0.837567	-0.255724
15554			D	Deoxyadenosine	-7.82799	362.202	265.996	NEG	0.000346473	0.000413025	1.29565	0.00374307	0.0724466	0.838866	-0.253488
15560			D	Kynurenic acid	3.8689	358.579	201.026	NEG	0.0124408	0.00920798	1.7033	5.20648e-05	0.00548674	1.35109	0.43412
15564			D	Hypotaurine	-24.4561	350.005	126.02	NEG	0.00711899	0.00626125	1.69076	0.0150512	0.112885	1.13699	0.185221
15574			D	N-Acetyl-L-methionine	-13.5666	338.638	202.939	NEG	0.000337617	0.000438377	1.90677	0.00750759	0.0938567	0.770153	-0.376782
15583			D	L-Pyroglutamic acid	4.95052	332.276	143.035	NEG	0.0137909	0.0160902	2.03607	0.00403837	0.0744987	0.857095	-0.222473
15584			D	5-Hydroxy-L-Tryptophan	3.15521	330.939	230.115	NEG	0.00900935	0.0111538	1.27731	0.0230646	0.126728	0.807738	-0.308041
15585			D	S-adenosyl-L-methionine	7.19292	330.759	414.164	NEG	0.00164193	0.00115054	1.26138	0.0438965	0.150428	1.4271	0.513082
15605			D	1,7-Dimethyluric acid	4.04533	310.565	210.039	NEG	0.0205824	0.0185296	1.18646	0.0329254	0.139485	1.11079	0.15158
15616			D	Dodecanedioic acid	3.84298	306.127	241.082	NEG	0.00105676	0.00128322	1.90845	0.0191782	0.120981	0.823517	-0.280129
15631			D	Isocitric acid	4.85512	296.882	204.014	NEG	0.009896	0.00806439	1.47597	0.00840453	0.0972258	1.22712	0.295279
15640			D	Glycine	-2.59631	283.856	87.0201	NEG	0.0160697	0.0186465	1.89273	0.0266747	0.131381	0.861807	-0.214563
15643			D	3,7-Di-O-methylquercetin	3.22065	283.611	344.135	NEG	0.0103285	0.0130486	2.12843	0.00138712	0.0461633	0.79154	-0.337265
15651			D	Deoxycholic acid	-6.79893	273.203	452.081	NEG	0.000994095	0.0012296	1.31943	0.000422584	0.0230112	0.808468	-0.306737
15652			D	Azelaic acid	4.89549	273.195	200.043	NEG	0.0169005	0.0190657	1.57732	0.00464693	0.0782225	0.886435	-0.173914
15660			D	MethylIndole-3-acetate	-17.8124	262.635	203.023	NEG	0.00179141	0.00137263	1.33299	0.0338541	0.140571	1.30509	0.384153
15666			D	Taurodeoxycholic acid	-19.5776	250.59	515.287	NEG	0.000686288	0.00188406	1.0951	0.000374708	0.0213998	0.36426	-1.45696
15670			D	4-Aminohippuric acid	3.89985	248.107	252.108	NEG	0.00049928	0.000623644	1.6253	0.0163883	0.115793	0.800586	-0.320872
15674			D	alpha-Ketocaproic acid	3.60045	241.102	144.013	NEG	0.0179364	0.0136726	2.13193	1.04508e-05	0.00171533	1.31185	0.391602
15692			D	DL-Methionine sulfoxide	-15.6444	224.619	177.906	NEG	0.00160397	0.00120537	2.02707	0.00179398	0.0518805	1.33069	0.41217
15706			D	3,3',4'5-Tetrahydroxystilbene	-13.6484	210.181	256.133	NEG	0.00759035	0.0120331	1.37127	0.0105801	0.10364	0.630788	-0.664773
15710			D	alpha-Linolenic acid	3.70859	207.825	289.121	NEG	0.00643103	0.00926754	1.51724	0.0202484	0.122687	0.693931	-0.527136
15716			D	3-Indoleacrylic acid	3.4673	205.193	201.035	NEG	0.0930247	0.127183	2.16239	0.00589589	0.086205	0.731426	-0.451216
15717			D	Azelaic acid	5.42924	205.175	200.041	NEG	0.0151459	0.020935	1.82785	0.00165156	0.0500579	0.723472	-0.466991
15718			D	Thymine	4.83745	205.035	139.985	NEG	0.00649396	0.00471002	1.06396	0.00131819	0.0450196	1.37875	0.463364
15729			D	Isocitric acid	4.66406	199.982	203.129	NEG	0.00146	0.00194221	1.85592	0.035695	0.142601	0.751719	-0.411735
15756			D	Benzoic acid	4.67982	180.59	136.035	NEG	0.0186829	0.0210821	1.4072	0.0268616	0.131645	0.8862	-0.174295
15787			D	N1-Methyl-2-pyridone-5-carboxamide	4.40952	152.861	166.984	NEG	0.0041236	0.00317547	1.65417	0.0420156	0.148821	1.29858	0.376935
15792			D	Uracil	5.97387	145.523	127.015	NEG	0.0103694	0.0119371	1.25437	0.0256772	0.13017	0.868667	-0.203126
15804			D	4-Pyridoxic acid	4.25386	126.365	197.082	NEG	0.00568515	0.00339351	1.88928	0.00526455	0.0824502	1.6753	0.744422
15810			D	Skimmin	-9.55004	110.751	337.114	NEG	0.00637741	0.00339221	2.28892	7.85218e-10	8.95337e-07	1.88002	0.910747
15823			D	Irisflorentin	1.88	94.5162	401.088	NEG	0.0188684	0.0143958	1.70496	0.0185348	0.119886	1.31069	0.390327
15891			D	Vanillin	5.00236	16.731	166.984	NEG	0.0107872	0.0085167	1.80891	0.00609554	0.0872908	1.2666	0.340959
15900			D	2-Ketoglutaric acid	4.54728	4.40513	159.01	NEG	0.00447133	0.00375812	1.60705	0.0173167	0.117652	1.18978	0.250694
15903			D	Pimelic acid	5.60608	3.05505	173.958	NEG	0.00739836	0.00639586	1.35821	0.0190589	0.120782	1.15674	0.210069
15929						344.257	171.067	NEG	0.0110837	0.00860398	1.31696	0.0421287	0.148921	1.2882	0.365357
15948						94.3152	788.525	NEG	0.106414	0.143179	1.44649	0.00255897	0.0616929	0.743226	-0.428127
15972						155.303	471.246	NEG	0.0347975	0.029199	1.57966	0.0392592	0.146262	1.19173	0.253063
16009						49.6232	899.531	NEG	0.0254732	0.018859	2.03318	0.024239	0.128344	1.35072	0.433725
16030						156.897	341.27	NEG	0.00672506	0.00821284	1.53848	0.00910388	0.0995229	0.818847	-0.288335
16035						159.367	752.554	NEG	0.283653	0.218142	2.68893	0.0423341	0.149101	1.30032	0.378861
16072						3.56647	228.932	NEG	0.0027173	0.00232534	1.58181	0.0280344	0.133245	1.16856	0.224736
16073						3.5982	270.943	NEG	0.00207375	0.00176538	1.30961	0.0430413	0.149711	1.17468	0.232264
16078						4.3442	198.966	NEG	0.00419467	0.00347373	1.6215	0.00910827	0.0995365	1.20754	0.272074
16080						5.17223	336.91	NEG	0.0045498	0.00375009	1.82741	0.00859735	0.0978854	1.21325	0.278878
16096						10.6627	278.998	NEG	0.00333916	0.00292179	1.58823	0.0276418	0.13272	1.14285	0.192631
16104						11.9306	360.946	NEG	0.00223425	0.00177041	1.59291	0.00905694	0.0993767	1.262	0.335712
16117						12.2776	267.091	NEG	0.00239501	0.00169133	2.16694	0.00995863	0.102011	1.41605	0.501872
16118						12.2922	311.902	NEG	0.00296502	0.00245913	1.82042	0.00623497	0.0880229	1.20572	0.269894
16132						13.0802	125.929	NEG	0.00337477	0.00279101	1.40507	0.0357503	0.142659	1.20916	0.274003
16144						13.972	149.995	NEG	0.00194138	0.00156099	1.83635	0.00392366	0.0737249	1.24369	0.314622
16153						14.9898	100.004	NEG	0.0018704	0.00147993	1.67154	0.02471	0.12896	1.26385	0.337822
16179						16.6252	174.955	NEG	0.00825507	0.00690095	1.23378	0.0474688	0.153208	1.19622	0.258485
16186						17.0661	228.932	NEG	0.00174363	0.00151616	1.46685	0.0320786	0.138456	1.15003	0.201677
16188						17.139	134.973	NEG	0.0104937	0.00893078	1.47176	0.0100999	0.102395	1.17501	0.232669
16194						17.9067	254.962	NEG	0.0168128	0.0148183	1.54833	0.0463061	0.152339	1.13459	0.182175
16201						18.8391	377.158	NEG	0.00147815	0.00123538	1.86335	0.0292919	0.134856	1.19652	0.258842
16203						19.2287	94.9807	NEG	0.322189	0.271225	1.91383	0.0236778	0.127587	1.1879	0.248418
16204						19.3913	391.174	NEG	0.00180312	0.00151763	1.08121	0.0110727	0.104834	1.18811	0.248668
16208						20.2701	236.106	NEG	0.00500665	0.0040149	2.30056	0.0162608	0.115526	1.24702	0.31848
16211						20.816	816.578	NEG	0.0052389	0.00447093	1.36973	0.0309418	0.137012	1.17177	0.228687
16253						22.7053	489.279	NEG	0.0112057	0.0164317	1.19709	5.62253e-05	0.0057936	0.681955	-0.552251
16525						30.2548	730.571	NEG	0.00763234	0.004911	1.21127	0.0145076	0.111717	1.55413	0.63611
16533						30.2807	755.584	NEG	0.00836112	0.00652973	1.5058	0.00933871	0.100239	1.28047	0.356672
16569			D	Ferrioxamine	9.99068	30.3014	654.54	NEG	0.274545	0.248337	2.56934	0.0337127	0.140408	1.10554	0.144745
16610						30.4546	1036.77	NEG	0.00601366	0.00442552	1.33432	0.0429355	0.14962	1.35886	0.442396
16638						31.0656	1011.76	NEG	0.0162676	0.0133017	1.48868	0.0254495	0.129891	1.22297	0.290389
16651						31.654	1013.78	NEG	0.0136358	0.0101522	1.66819	0.00633243	0.0885225	1.34313	0.425604
16654			D	TG(22:2(13Z,16Z)/24:1(15Z)/o-18:0)	24.473	31.6754	1012.77	NEG	0.0222102	0.0182377	1.88171	0.010664	0.10385	1.21781	0.284293
16672			D	Itraconazole	-6.96068	32.3239	706.635	NEG	0.0920856	0.0708957	2.30069	0.000562192	0.0272215	1.29889	0.377277
16709						32.503	694.636	NEG	0.00519853	0.002051	1.47523	0.00620042	0.0878434	2.53463	1.34177
16824						35.6155	467.21	NEG	0.0361973	0.0236109	1.4435	0.00259908	0.0621429	1.53308	0.61643
16873						39.4183	76.9701	NEG	0.0129876	0.0108718	1.73412	0.0248491	0.129138	1.19461	0.256539
16933						42.7289	87.0089	NEG	0.171274	0.125512	1.85306	0.0134169	0.109569	1.3646	0.448474
16980						44.2037	94.9807	NEG	0.0869964	0.0776025	1.89673	0.0167057	0.116445	1.12105	0.164852
17027						46.2763	425.255	NEG	0.0149387	0.0181887	1.31521	0.0461906	0.152251	0.821316	-0.283991
17032						46.3076	470.276	NEG	0.00817459	0.0116831	1.08113	0.0374574	0.144441	0.699693	-0.515206
17041						46.4025	183.103	NEG	0.0123231	0.0194071	1.47002	0.028132	0.133373	0.634979	-0.655219
17089						47.8846	841.621	NEG	0.00734269	0.0042156	1.20245	0.0143646	0.111399	1.74179	0.80057
17157						49.9267	171.139	NEG	0.291624	0.226559	1.01858	0.0485395	0.15398	1.28719	0.364222
17194						50.671	520.41	NEG	0.00936579	0.0115489	1.61186	0.0054953	0.0838829	0.810971	-0.302278
17216			D	Selenocystine	3.93197	51.3488	335.099	NEG	0.016494	0.0268768	1.52648	5.37108e-05	0.0056098	0.613691	-0.704416
17218			D	Carmine	-7.2725	51.3554	493.39	NEG	0.0465515	0.0537897	1.96911	0.0192052	0.121026	0.865435	-0.208502
17228			D	6-(4-{5,7-dihydroxy-3-[(3,4,5-trihydroxyoxan-2-yl)oxy]-5H-chromen-2-yl}-2-hydroxyphenoxy)-3,4,5-trihydroxyoxane-2-carboxylic acid	8.19281	51.7906	596.498	NEG	0.0386453	0.0503627	1.43366	0.0256704	0.130162	0.76734	-0.382062
17235						52.0125	158.127	NEG	0.163774	0.146102	1.96993	0.00301756	0.06643	1.12096	0.164733
17242			D	3,4,5-trihydroxy-6-{4-[5,6,7-trihydroxy-4-oxo-8-(3,4,5-trihydroxyoxan-2-yl)-4H-chromen-2-yl]phenoxy}oxane-2-carboxylic acid	15.5135	52.0469	595.494	NEG	0.0984645	0.131559	1.46105	0.0296789	0.135331	0.748445	-0.418032
17287						53.4745	355.188	NEG	0.027706	0.0227756	1.08751	0.0358823	0.142799	1.21648	0.28271
17290			D	[4-({[5,7-dihydroxy-2-(3,4,5-trihydroxyphenyl)-3,4-dihydro-2H-1-benzopyran-3-yl]oxy}carbonyl)-2,6-dihydroxyphenyl]oxidanesulfonic acid	-7.5505	53.6393	539.433	NEG	0.0630232	0.0777359	1.78859	0.0200867	0.122438	0.810735	-0.302698
17293						53.6615	794.508	NEG	0.034666	0.0288996	2.23244	0.0127967	0.108448	1.19953	0.262472
17297						54.1415	795.515	NEG	0.021075	0.0170759	2.44395	0.0024624	0.0605782	1.2342	0.303572
17319						55.0859	908.538	NEG	0.00620737	0.0046438	1.65021	0.0297186	0.13538	1.3367	0.418678
17366						56.3046	375.1	NEG	0.0290409	0.0335724	1.58435	0.0318206	0.138135	0.865023	-0.209189
17424						57.1936	641.397	NEG	0.00307819	0.00440181	1.49211	0.00595072	0.0865078	0.699301	-0.516014
17545			D	Caffeoyl-CoA	-24.4726	60.1166	930.661	NEG	0.00644039	0.00848081	1.01016	0.0333642	0.140004	0.759407	-0.397054
17560			D	Diethylphosphoric acid	-5.9217	60.2867	155.108	NEG	0.0138144	0.0110381	1.073	0.00311989	0.0673769	1.25151	0.323671
17607						61.37	877.615	NEG	0.0411871	0.0483058	1.37179	0.0246644	0.128901	0.852633	-0.230004
17699			D	3,4-Dihydroxyphthalate	-13.9272	63.7683	199.134	NEG	0.0057036	0.00718831	1.43355	0.0427344	0.149448	0.793454	-0.333781
17737			D	alpha-D-Ribose 1,2-cyclic phosphate 5-phosphate	22.3154	65.4439	293.088	NEG	0.0166757	0.0217698	2.16012	0.00292361	0.0655278	0.766002	-0.384579
17766						67.5178	73.0296	NEG	0.121358	0.0969725	1.04626	0.018248	0.119379	1.25147	0.323618
17784			D	(R)-5-Phosphomevalote	1.68838	68.4506	229.145	NEG	0.00485031	0.00409415	1.51021	0.00659762	0.0898335	1.18469	0.244512
17794			D	Etobenzanid	-0.915796	69.4205	341.208	NEG	0.039347	0.0336391	1.76018	0.00886936	0.0987813	1.16968	0.226115
17799						69.5597	342.212	NEG	0.00682846	0.00573015	1.54182	0.0133397	0.109434	1.19167	0.252987
17807						69.8975	400.254	NEG	0.115882	0.099916	1.21422	0.0221839	0.125454	1.1598	0.213874
17810			D	TG(22:5(4Z,7Z,10Z,13Z,16Z)/o-18:0/22:5(4Z,7Z,10Z,13Z,16Z))	11.1247	69.9497	970.568	NEG	0.00216341	0.00339123	1.00915	0.0206438	0.123284	0.637943	-0.6485
17811						69.958	399.251	NEG	0.523906	0.441285	1.35137	0.00678971	0.0907415	1.18723	0.247596
17812						70.0341	413.266	NEG	0.0079323	0.00568783	1.15836	0.00371695	0.0722553	1.39461	0.479862
17813			D	2-Amino-5-formylamino-6-(5-phospho-D-ribosylamino)pyrimidin-4(3H)-one	-21.0011	70.0677	382.235	NEG	0.008478	0.00700685	1.27854	0.0100128	0.102159	1.20996	0.274959
17815						70.2623	189.004	NEG	0.00421839	0.00606302	1.37114	0.0413336	0.148212	0.695758	-0.523343
17860						72.9694	285.182	NEG	0.00606187	0.00473462	1.81249	0.0479994	0.153594	1.28033	0.356512
17928						77.4607	450.261	NEG	0.00715714	0.0048856	1.43461	0.0206014	0.123221	1.46494	0.550846
17987						83.5601	894.623	NEG	0.0746214	0.103413	1.59545	0.00299427	0.0662094	0.721585	-0.47076
17999						86.2293	851.596	NEG	0.0505447	0.0654121	1.44957	0.0121403	0.107165	0.772711	-0.371999
18000						86.3462	96.2888	NEG	0.00659231	0.00873586	1.35599	0.00774094	0.0947845	0.754626	-0.406166
18005						86.6623	400.254	NEG	0.0234442	0.0147811	1.95153	0.0221303	0.125382	1.58609	0.665475
18009						87.0747	96.5128	NEG	0.0264668	0.0348034	1.59049	0.00667734	0.0902144	0.760464	-0.395049
18017						87.9843	96.0649	NEG	0.040556	0.0502757	1.50503	0.0230371	0.126689	0.806672	-0.309946
18020						88.0737	895.628	NEG	0.0202521	0.0267504	1.57076	0.0218691	0.125029	0.757074	-0.401493
18028						88.7766	270.208	NEG	0.00393259	0.00922644	1.28417	1.97738e-09	1.76836e-06	0.426231	-1.23029
18038						89.4397	826.598	NEG	0.103425	0.130793	1.4556	0.0249266	0.129237	0.790753	-0.338701
18060						92.8096	244.138	NEG	0.0159663	0.00913727	2.07795	1.70413e-05	0.00245964	1.74738	0.805193
18061						92.9179	333.158	NEG	0.00307861	0.00215211	1.49262	0.0211979	0.124092	1.43051	0.516531
18070						93.4048	939.575	NEG	0.00279821	0.0042808	2.40312	0.0310232	0.137118	0.653666	-0.613375
18075						93.5336	94.9808	NEG	0.0127928	0.00882318	1.50216	0.012884	0.108611	1.4499	0.535956
18084						93.9066	746.513	NEG	0.202272	0.276212	1.98954	0.00905743	0.0993782	0.732307	-0.449479
18086						93.924	747.517	NEG	0.0954321	0.133199	2.35387	0.00620149	0.0878491	0.716461	-0.481041
18088			D	TG(18:0/22:5(4Z,7Z,10Z,13Z,16Z)/o-18:0)	7.41011	93.9661	924.56	NEG	0.00864768	0.0117832	1.50075	0.00393612	0.0738103	0.733901	-0.446343
18094						94.0712	722.515	NEG	0.39619	0.500361	1.29233	0.0430057	0.14968	0.791808	-0.336778
18095						94.074	723.518	NEG	0.191307	0.248714	1.06999	0.0108492	0.104303	0.769184	-0.378599
18097			D	TG(18:0/22:4(7Z,10Z,13Z,16Z)/o-18:0)	6.9771	94.1276	926.576	NEG	0.014836	0.0218108	1.6673	0.000911168	0.0368185	0.680211	-0.555945
18099						94.1438	83.1707	NEG	0.00793728	0.012196	1.56591	0.00692284	0.0913512	0.65081	-0.619691
18103						94.1594	749.532	NEG	0.113716	0.157903	1.94568	0.00218224	0.05707	0.720165	-0.473601
18105						94.1878	80.28	NEG	0.0131539	0.018783	1.21091	0.00546192	0.0836802	0.700307	-0.51394
18107			D	TG(18:1(11Z)/22:2(13Z,16Z)/o-18:0)	8.2671	94.1974	928.593	NEG	0.0181337	0.0234194	1.53142	0.0217954	0.124929	0.774303	-0.36903
18111						94.2131	929.596	NEG	0.011558	0.0155365	1.37186	0.00786568	0.0952649	0.743926	-0.426769
18112						94.2227	775.548	NEG	0.0217674	0.0332001	2.44125	0.000332866	0.019857	0.655642	-0.609021
18114						94.2517	751.55	NEG	0.101329	0.133267	1.2428	0.0349153	0.14176	0.760343	-0.395277
18116						94.2574	774.544	NEG	0.0463677	0.064018	2.25955	0.00160097	0.0493676	0.724292	-0.465357
18123						94.2896	927.576	NEG	0.0105086	0.0137382	1.44988	0.0111898	0.105106	0.764918	-0.386624
18144						94.5113	925.561	NEG	0.0111574	0.0136192	1.20739	0.00780844	0.0950458	0.819237	-0.287648
18160						94.5469	915.573	NEG	0.0133828	0.0171601	1.15195	0.0410579	0.147961	0.779879	-0.358677
18185						94.6554	402.091	NEG	0.00341548	0.0023522	1.69882	0.0086772	0.0981525	1.45204	0.538077
18227						94.9613	177.041	NEG	1.38295	0.978205	1.75207	0.0129421	0.108718	1.41377	0.499544
18254						95.0386	149.046	NEG	1.01571	0.721748	1.66482	0.0227617	0.126292	1.40729	0.492915
18261						95.107	83.0138	NEG	0.0348294	0.0296119	1.31503	0.020414	0.122939	1.1762	0.23413
18267						95.1448	178.044	NEG	0.0989052	0.073049	1.03757	0.0180274	0.118982	1.35396	0.437183
18268						95.1452	85.0296	NEG	0.707228	0.536741	1.25207	0.0184765	0.119784	1.31763	0.397949
18286						95.3114	885.566	NEG	0.00789411	0.0100247	2.47513	0.0327191	0.139238	0.787468	-0.344707
18290						95.3324	77.6133	NEG	0.00127965	0.00175014	1.30401	0.0291281	0.134652	0.731174	-0.451714
18299						95.3815	294.18	NEG	0.00801825	0.00623131	2.05916	0.00197101	0.0541179	1.28677	0.363751
18306						95.4942	79.3905	NEG	0.00310053	0.00246984	1.90519	0.0364653	0.143405	1.25536	0.328099
18345						96.1384	75.0088	NEG	0.244597	0.213985	1.10977	0.0404609	0.14741	1.14306	0.192898
18396						98.1811	240.036	NEG	0.0179528	0.0111305	1.5594	0.0196789	0.121796	1.61293	0.689685
18399						98.2344	104.007	NEG	0.00509624	0.00387129	1.16067	0.0184888	0.119805	1.31642	0.396619
18422						99.8815	296.063	NEG	0.103751	0.0723396	1.09158	0.0043944	0.0767308	1.43422	0.520266
18426						100.374	297.066	NEG	0.00659063	0.00456578	1.36712	0.00856814	0.0977868	1.44348	0.529555
18456						105.885	361.15	NEG	0.00465344	0.00268471	2.22726	1.00255e-06	0.000280443	1.73331	0.793531
18514						110.385	831.594	NEG	0.0577401	0.0711159	1.16138	0.00720588	0.0925978	0.811915	-0.300599
18553						115.685	300.081	NEG	0.00413571	0.00320673	1.37591	0.0213868	0.12436	1.2897	0.367034
18556						115.78	314.089	NEG	0.0109163	0.00915775	1.48829	0.0240362	0.128074	1.19202	0.253412
18557						115.925	299.077	NEG	0.0314678	0.0276416	1.23038	0.0461142	0.152193	1.13842	0.187034
18565			D	Roflumilast N-oxide	24.2824	116.424	420.224	NEG	0.00384855	0.00852197	2.02731	1.3712e-10	2.10675e-07	0.451603	-1.14687
18569						116.755	225.15	NEG	0.00184434	0.00251409	1.59066	3.1025e-06	0.000672824	0.733602	-0.446931
18570			D	5-Phosphonooxy-L-lysine	22.6167	116.825	243.18	NEG	0.0140461	0.0310787	2.0094	4.15471e-12	2.36868e-08	0.451951	-1.14576
18622						125.133	592.394	NEG	0.0567906	0.0376196	2.41634	0.0361872	0.143118	1.5096	0.594166
18628						125.954	93.8461	NEG	0.0141038	0.0188034	1.49313	0.00257019	0.0618195	0.750065	-0.414912
18629						126.124	845.612	NEG	0.169587	0.231265	1.7404	0.000292859	0.0182475	0.733303	-0.447518
18636						128.011	328.104	NEG	0.00313649	0.00221026	1.19429	0.0459405	0.152059	1.41906	0.504934
18647						129.426	242.177	NEG	0.0364632	0.0872014	2.18338	5.96063e-11	1.13276e-07	0.41815	-1.25791
18678						133.202	93.8422	NEG	0.00563624	0.00720236	2.63468	0.0356584	0.142562	0.782555	-0.353736
18683						133.718	844.571	NEG	0.185342	0.233337	2.59411	0.0256316	0.130115	0.794312	-0.332222
18684						133.726	846.582	NEG	0.0502559	0.0626945	2.24158	0.0291499	0.134679	0.801599	-0.319048
18686						133.88	213.017	NEG	0.0426655	0.0369479	1.70535	0.0327538	0.13928	1.15475	0.207579
18701						135.228	756.555	NEG	0.00360782	0.0015306	2.8219	0.0391958	0.1462	2.35713	1.23703
18704			D	Dicloxacillin sodium	-15.5681	135.522	511.323	NEG	0.0787599	0.059056	1.59522	0.0260289	0.130593	1.33365	0.415379
18707						135.906	455.252	NEG	0.00597279	0.00446279	1.90759	0.0353662	0.14225	1.33835	0.42046
18708						135.987	510.318	NEG	0.331907	0.260049	2.14449	7.93687e-05	0.00756777	1.27632	0.351995
18714						136.477	450.298	NEG	0.00586363	0.00423989	2.43853	0.0157038	0.114324	1.38297	0.467767
18715			D	trans-Zeatin riboside diphosphate	2.24815	136.477	512.326	NEG	0.0103673	0.00740836	1.71558	0.0169709	0.116977	1.3994	0.484813
18744						137.752	584.345	NEG	0.000666077	0.000339193	1.85527	0.0126151	0.108103	1.96371	0.973583
18748						137.883	769.44	NEG	0.0187029	0.0122005	2.17063	0.00422473	0.0756976	1.53296	0.616319
18749			D	3,4,5-trihydroxy-6-{4-[5,6,7-trihydroxy-4-oxo-8-(3,4,5-trihydroxyoxan-2-yl)-4H-chromen-2-yl]phenoxy}oxane-2-carboxylic acid	15.9783	137.959	595.495	NEG	0.196528	0.143742	1.38724	0.0354304	0.142318	1.36723	0.451251
18755						138.228	592.395	NEG	0.171382	0.131714	1.11308	0.00960466	0.101018	1.30117	0.379814
18763						138.699	673.394	NEG	0.00523931	0.00236087	2.19978	0.0273804	0.132365	2.21922	1.15006
18764						138.762	654.388	NEG	0.00541266	0.00203426	3.0721	0.00992421	0.101917	2.66075	1.41183
18788						141.352	73.0296	NEG	0.051896	0.0411345	1.4452	0.0122173	0.107321	1.26162	0.335275
18815						144.213	931.599	NEG	0.00305657	0.00482163	2.19552	3.02052e-05	0.00373009	0.633929	-0.657607
18816						144.233	927.568	NEG	0.00359312	0.0045424	1.49602	0.0394354	0.146434	0.791017	-0.338219
18824						144.798	955.599	NEG	0.092533	0.118758	2.96543	0.00135633	0.0456597	0.779171	-0.359987
18826			D	TG(15:0/20:3(5Z,8Z,11Z)/24:1(15Z))	15.2715	144.818	954.594	NEG	0.184192	0.229506	2.98014	0.00423611	0.0757686	0.802559	-0.317321
18831			D	TG(15:0/20:2n6/24:1(15Z))	11.7541	144.864	956.607	NEG	0.072955	0.0912387	2.61568	0.000848934	0.0352921	0.799605	-0.32264
18832						144.891	957.612	NEG	0.0316779	0.0387158	2.2211	0.00179868	0.0519378	0.818216	-0.289446
18835						144.922	106.179	NEG	0.00113074	0.00168375	1.65208	0.00133538	0.0453104	0.671557	-0.574418
18836						144.926	106.067	NEG	0.00267532	0.00380437	1.48093	0.00209388	0.0558699	0.703223	-0.507946
18845						145.529	983.629	NEG	0.0212166	0.0276025	2.15653	1.06232e-05	0.00173739	0.768647	-0.379607
18846			D	TG(15:0/22:4(7Z,10Z,13Z,16Z)/24:0)	-6.85277	145.53	982.627	NEG	0.038795	0.0499079	2.52983	1.18346e-05	0.00188808	0.777332	-0.363396
18856			D	TG(15:0/22:4(7Z,10Z,13Z,16Z)/24:1(15Z))	-9.02701	145.597	980.608	NEG	0.0218735	0.0256616	2.40243	0.00880078	0.0985591	0.852384	-0.230424
18858						145.606	981.613	NEG	0.0104373	0.0127175	2.58604	0.0126941	0.108254	0.8207	-0.285074
18866			D	TG(15:0/22:5(4Z,7Z,10Z,13Z,16Z)/24:1(15Z))	-7.45791	146.021	978.594	NEG	0.0242111	0.028854	2.37908	0.0397106	0.146699	0.83909	-0.253103
18874						146.186	1008.64	NEG	0.00594909	0.00703542	1.00339	0.0160853	0.115154	0.84559	-0.241969
18883						146.345	1007.63	NEG	0.00678464	0.00817756	1.20599	0.0106004	0.103691	0.829665	-0.269398
18897						147.536	830.593	NEG	0.00775149	0.0116107	2.78069	0.00270643	0.0633115	0.667616	-0.582909
18898						147.703	320.074	NEG	0.00391657	0.00325831	1.99067	0.00613502	0.0875003	1.20203	0.265467
18902						147.997	452.277	NEG	1.19844	0.969874	2.33421	0.000605809	0.0284414	1.23567	0.305293
18904						148.108	453.28	NEG	0.306521	0.245599	2.30414	0.000529308	0.02625	1.24806	0.319682
18905						148.156	454.284	NEG	0.0500642	0.0390876	2.03553	0.0004344	0.0233862	1.28082	0.357069
18908						148.344	436.316	NEG	0.000653084	0.000530829	1.15534	0.0227116	0.126218	1.23031	0.299022
18920			D	1-(5'-Phosphoribosyl)-5-amino-4-(N-succinocarboxamide)-imidazole	-11.6813	149.207	455.285	NEG	0.00207678	0.00151803	2.08141	0.00491504	0.0801323	1.36807	0.452143
18923						149.646	561.33	NEG	0.0114217	0.00868909	1.63333	0.00178582	0.0517806	1.31448	0.394496
18956						151.618	961.712	NEG	0.0285496	0.0239518	2.38613	0.0275326	0.132572	1.19196	0.253336
18957			D	5-Hydroxyferuloyl-CoA	-1.11751	151.657	960.708	NEG	0.0467499	0.0399515	2.25455	0.00885537	0.0987362	1.17017	0.226713
18966						151.843	281.089	NEG	0.0084801	0.0122795	1.48419	0.00705438	0.0919388	0.690588	-0.534102
18980			D	3-Hydroxy-3-(3-hydroxy-4-methoxyphenyl)propionyl-CoA	-0.63231	152.363	962.725	NEG	0.0263614	0.0225931	2.38802	0.00215271	0.0566743	1.16679	0.222547
18982						152.393	959.694	NEG	0.0174916	0.0150531	2.21013	0.0191466	0.120928	1.16199	0.216597
18989						152.84	963.73	NEG	0.0119926	0.010496	2.40946	0.0218665	0.125026	1.14258	0.192299
19011						153.727	931.664	NEG	0.00607764	0.00485854	1.55551	0.0185329	0.119882	1.25092	0.322991
19012						153.734	938.718	NEG	0.0253008	0.0204632	2.48941	0.00902836	0.0992871	1.23641	0.306155
19014			D	3'-(2',3'-Digalloyl-4',6'-hexahydroxydiphenoylglucosyl)-phloroacetophenone	18.0159	153.799	937.713	NEG	0.0673374	0.0585399	2.4849	0.00278358	0.0641207	1.15028	0.201986
19016			D	Gentisyl-CoA	0.975547	153.853	904.647	NEG	0.0329602	0.0288198	1.67396	0.0234046	0.127209	1.14367	0.193665
19017			D	3-Oxo-5,6-dehydrosuberyl-CoA	19.8457	153.879	936.707	NEG	0.132651	0.114306	2.50255	0.0100765	0.102332	1.16049	0.214733
19024			D	Caffeoyl-CoA	-24.8433	154.059	930.66	NEG	0.0185371	0.0147106	2.1461	0.000417204	0.0228377	1.26012	0.33356
19025			D	2-Methylthiazolidine	-22.5083	154.063	104.191	NEG	0.000859456	0.000593269	1.5887	0.0195995	0.121669	1.44868	0.534737
19026			D	6-Hydroxy flavin adenine dinucleotide	23.6857	154.096	802.575	NEG	0.0633435	0.0552291	1.45231	0.0166335	0.116299	1.14692	0.197769
19027						154.119	104.079	NEG	0.00201972	0.00149801	1.70216	0.0130162	0.108854	1.34827	0.431109
19032			D	Mallotinic acid	19.3226	154.192	803.579	NEG	0.0274142	0.0234051	1.55966	0.00847663	0.0974749	1.17129	0.228098
19036						154.291	804.588	NEG	0.0207634	0.0168967	1.84787	0.00424692	0.0758358	1.22884	0.297303
19039						154.439	902.629	NEG	0.00772623	0.00628335	1.58394	0.0382612	0.145269	1.22963	0.298229
19043						154.594	935.696	NEG	0.0695531	0.0617147	2.20439	0.0177701	0.11851	1.12701	0.172502
19045						154.689	912.578	NEG	0.0195255	0.0162069	1.41921	0.0411769	0.14807	1.20476	0.268751
19057						154.977	103.856	NEG	0.00225731	0.00180271	2.15182	0.0292314	0.134781	1.25218	0.324437
19067			D	6-Carboxyhexanoyl-CoA	-4.6042	155.439	910.69	NEG	0.0406857	0.0340347	2.54342	0.013497	0.109708	1.19542	0.257517
19070						155.541	911.696	NEG	0.0178054	0.0158189	2.4661	0.0479934	0.153589	1.12558	0.17067
19071						155.548	300.04	NEG	0.0490735	0.0430664	1.34145	0.0192151	0.121042	1.13949	0.188382
19075						155.69	907.665	NEG	0.0416605	0.0351225	2.51118	0.0017384	0.0511895	1.18615	0.246284
19079						155.755	914.591	NEG	0.015574	0.0130602	1.85035	0.0476111	0.153312	1.19248	0.253964
19081						155.863	280.068	NEG	0.0475428	0.0600716	1.48368	0.00815461	0.0963387	0.791434	-0.337458
19082						155.9	909.681	NEG	0.0484822	0.0419121	2.48404	0.0212377	0.124149	1.15676	0.210087
19085			D	6-Carboxyhex-2-enoyl-CoA	-1.50178	155.968	908.677	NEG	0.0963732	0.0823961	2.50377	0.0300227	0.135788	1.16963	0.226057
19117						156.725	916.611	NEG	0.0117927	0.0100684	1.66465	0.0140107	0.110634	1.17126	0.228061
19140						157.338	408.25	NEG	0.0388325	0.0300625	1.50654	0.0131546	0.109105	1.29173	0.369299
19148						157.517	97.6262	NEG	0.00264164	0.00175727	2.45518	0.0176129	0.118216	1.50326	0.588098
19158			D	(S)-Hydroxyhexanoyl-CoA	-22.0949	157.684	882.664	NEG	0.0530533	0.044492	2.35509	0.0174279	0.117866	1.19242	0.253896
19160						157.757	881.65	NEG	0.051392	0.0423188	2.47944	0.0474279	0.153178	1.2144	0.280247
19161			D	Itaconyl-CoA	24.0444	157.769	880.646	NEG	0.100607	0.0863309	2.63953	0.0334558	0.140111	1.16536	0.220782
19178						158.374	513.293	NEG	0.0202703	0.0158234	1.11357	0.048381	0.153867	1.28104	0.357311
19251						160.493	855.633	NEG	0.0983719	0.0810511	2.69159	0.0472124	0.153019	1.2137	0.279415
19303			D	Dicloxacillin sodium	-15.1174	162.746	511.323	NEG	0.0922729	0.0760484	1.87064	0.00562482	0.0846558	1.21335	0.27899
19322						163.374	510.318	NEG	0.337152	0.286832	1.67945	0.0114728	0.105746	1.17544	0.233197
19327			D	3,4,5-trihydroxy-6-{3,4,8,9,10-pentahydroxy-6-oxo-2-[5,6,12,13,14-pentahydroxy-4-(hydroxymethyl)-9-oxo-3,8-dioxatricyclo[8.4.0.0,]tetradeca-1(14),10,12-trien-11-yl]-6H-benzo[c]chromene-1-carbonyloxy}oxane-2-carboxylic acid	14.2648	163.496	809.582	NEG	0.0183344	0.0158224	1.32056	0.0158009	0.114538	1.15876	0.212583
19328						163.5	793.558	NEG	0.0465062	0.0334058	2.50544	0.0044411	0.077006	1.39216	0.477326
19333						163.612	467.376	NEG	0.0242639	0.0282762	1.32799	0.0176096	0.11821	0.858102	-0.220779
19350						164.249	792.55	NEG	0.185628	0.166519	2.21943	0.0366146	0.143558	1.11475	0.156726
19380						164.896	91.5077	NEG	0.0108611	0.0098317	1.35259	0.0347998	0.141633	1.1047	0.143658
19384						165.319	824.565	NEG	0.121092	0.108999	1.64973	0.0260203	0.130583	1.11094	0.151778
19429						166.681	825.576	NEG	0.108652	0.092904	2.1073	0.0142244	0.111083	1.16951	0.2259
19488						169.287	804.572	NEG	0.0136557	0.00976574	1.19228	0.0482581	0.153779	1.39833	0.483701
19491			D	Cycloprothrin	16.2768	169.756	483.37	NEG	0.0164248	0.0189193	1.66612	0.0482436	0.153769	0.868152	-0.20398
19510						170.426	481.354	NEG	0.010619	0.0139779	1.97412	0.00315113	0.0676588	0.759703	-0.396493
19511						170.435	428.232	NEG	1.43308	1.25409	1.10339	0.0250538	0.129398	1.14273	0.19248
19513						170.459	429.236	NEG	0.324636	0.284888	1.0918	0.0301328	0.135938	1.13952	0.188428
19514						170.465	430.229	NEG	0.454685	0.403969	1.01842	0.0489915	0.154297	1.12555	0.170624
19531						171.107	797.547	NEG	0.223811	0.192108	1.6798	0.0309299	0.136996	1.16503	0.220363
19546						171.703	244.066	NEG	0.0184105	0.0206421	1.66956	0.0271712	0.132077	0.891889	-0.165064
19548						171.706	282.04	NEG	0.0271096	0.0334705	1.91629	0.0181749	0.119248	0.809956	-0.304084
19572						172.711	344.163	NEG	0.00336865	0.00253277	1.30469	0.0256804	0.130174	1.33003	0.411455
19578			D	FMN	7.55841	172.897	457.355	NEG	0.0104178	0.0120392	1.09402	0.0273069	0.132264	0.865323	-0.208689
19600						173.495	507.37	NEG	0.00666806	0.00791398	1.69619	0.0181092	0.11913	0.842567	-0.247137
19604						173.515	538.42	NEG	0.0340602	0.0388348	1.60091	0.0304476	0.13636	0.877054	-0.189263
19619						173.546	780.529	NEG	0.0465659	0.0312361	1.34291	0.0480504	0.153631	1.49077	0.57606
19621			D	4,4',6,6'-Tetranitro-2,2'-azoxytoluene	24.2797	173.547	407.281	NEG	0.00127744	0.00160746	1.28665	0.0221715	0.125437	0.794696	-0.331526
19632						173.593	85.0569	NEG	0.0024981	0.00168992	1.11262	0.0207124	0.123386	1.47823	0.563875
19635						174.077	764.5	NEG	0.190326	0.154146	1.24051	0.0474896	0.153223	1.23471	0.304174
19639						174.111	85.5047	NEG	0.00428388	0.00490623	1.39006	0.0158326	0.114608	0.873151	-0.195698
19651						174.139	79.6145	NEG	0.00806603	0.00672653	2.58622	0.0161697	0.115334	1.19914	0.261996
19685						174.677	79.3906	NEG	0.0568112	0.051626	2.20812	0.0495701	0.154739	1.10044	0.13808
19688						174.698	348.121	NEG	0.0136967	0.0156135	1.01329	0.0364811	0.143421	0.877232	-0.18897
19691						174.71	226.013	NEG	0.00945496	0.0124327	1.40373	0.0447496	0.151123	0.760494	-0.394991
19707						174.758	440.347	NEG	0.00142465	0.00178835	1.09886	0.0209677	0.123761	0.79663	-0.328018
19745						175.875	208.986	NEG	0.0017628	0.00291539	1.16997	0.0431475	0.149801	0.604654	-0.725818
19788			D	N-Desmethyl vandetanib	-18.6888	177.712	462.326	NEG	0.00503214	0.00365005	1.33892	0.0201915	0.1226	1.37865	0.463254
19791			D	PA(14:0/22:1(13Z))	12.2796	177.745	704.011	NEG	0.00233156	0.00185551	1.66441	0.0129395	0.108714	1.25656	0.329479
19793						177.763	941.019	NEG	0.00585887	0.00357313	1.9601	0.0136728	0.110013	1.6397	0.713434
19805						178.213	624.996	NEG	0.00423798	0.00334539	1.57511	0.0350227	0.141877	1.26681	0.341199
19810			D	1-O-Hexadecyl-lyso-sn-glycero-3-phosphocholine	2.45774	178.249	482.655	NEG	0.0059365	0.00433025	1.61252	0.0135051	0.109722	1.37094	0.455161
19817			D	Cyclopassifloside III	-12.1196	178.283	846.019	NEG	0.00290462	0.0019525	1.3759	0.00264141	0.0626098	1.48764	0.57303
19818			D	DG(14:0/22:1(13Z)/0:0)	-18.5187	178.284	623.998	NEG	0.0161781	0.0129447	1.52892	0.0185055	0.119834	1.24978	0.321677
19823						178.304	604.999	NEG	0.0171877	0.0125295	1.72981	0.00356562	0.0711134	1.37178	0.456046
19824						178.307	410.652	NEG	0.0061622	0.00420967	1.70536	0.0384323	0.145442	1.46382	0.549736
19833						178.329	585.999	NEG	0.00586949	0.00457119	1.74606	0.0281538	0.133402	1.28402	0.360664
19836			D	6-Hydroxysandoricin	24.6366	178.332	605.664	NEG	0.0201077	0.0131448	1.52637	0.00713905	0.0923094	1.52971	0.613254
19837						178.333	552.661	NEG	0.0202523	0.0167056	1.66646	0.0257228	0.130225	1.2123	0.277749
19844						178.346	550.664	NEG	0.0115327	0.00840531	1.50101	0.0181954	0.119285	1.37208	0.456363
19845						178.346	640.334	NEG	0.0176307	0.0150617	1.12931	0.0255301	0.129991	1.17057	0.227208
19850						178.363	657.337	NEG	0.0149149	0.0101777	1.80776	0.00183836	0.0524148	1.46545	0.551345
19855						178.373	589.328	NEG	0.00904106	0.00694974	1.3162	0.048792	0.154158	1.30092	0.379534
19860						178.384	951.02	NEG	0.0015433	0.00112683	1.75812	0.0357102	0.142617	1.36959	0.453749
19863						178.385	479.992	NEG	0.00969821	0.0068499	1.69878	0.00259116	0.0620546	1.41582	0.501636
19872						178.433	624.664	NEG	0.0122106	0.00807476	1.88173	0.033237	0.139854	1.5122	0.596647
19876			D	Purine mononucleotide	-18.7086	178.545	333.208	NEG	0.00166974	0.00222439	1.15192	0.0200862	0.122437	0.750648	-0.413792
19886						178.69	729.339	NEG	0.0118276	0.00921925	1.60389	0.00857057	0.0977951	1.28292	0.35943
19889			D	Disopyramide phosphate	19.9926	178.72	438.486	NEG	0.00629515	0.00492557	1.38606	0.0186352	0.12006	1.27806	0.353952
19896						178.762	549.998	NEG	0.00579191	0.00418848	1.73244	0.00530021	0.0826764	1.38282	0.467615
19897						178.762	728.673	NEG	0.00779217	0.00538182	1.80418	0.0173069	0.117634	1.44787	0.533931
19899						178.777	660.665	NEG	0.0214479	0.0172211	1.43601	0.0315277	0.137765	1.24545	0.316664
19902						178.787	392.984	NEG	0.00120685	0.000782375	1.94783	0.0114209	0.105631	1.54255	0.625318
19907			D	2-amino-4-[(2-{[1-carboxy-2-hydroxy-2-(2-hydroxyphenyl)ethyl]sulfanyl}-1-[(carboxymethyl)-C-hydroxycarbonimidoyl]ethyl)-C-hydroxycarbonimidoyl]butanoic acid	12.9926	178.798	488.494	NEG	0.0155525	0.0114754	1.33733	0.0170336	0.117101	1.3553	0.438608
19910						178.806	516.659	NEG	0.0230583	0.0160642	1.93551	0.00605353	0.0870661	1.43538	0.521435
19911						178.806	676.335	NEG	0.0251972	0.020248	1.38341	0.0247837	0.129055	1.24443	0.315482
19931						178.838	606.995	NEG	0.0133827	0.0105574	1.32187	0.0220614	0.12529	1.26761	0.342112
19934						178.849	733.333	NEG	0.00462607	0.00307247	1.76792	0.0180794	0.119076	1.50565	0.590387
[truncated: 697 more rows]

## Sheet: M-NC
id	MS2 name	MS2 score	level	MS1 name	MS1 ppm	rt	mz	type	MEAN M	MEAN NC	VIP	P-VALUE	Q-VALUE	FOLD CHANGE	LOG_FOLDCHANGE
20	2-Hydroxybutyric acid	0.999448	B(ii)			202.692	103.04	NEG	1.25117	1.50697	1.95293	0.00352887	0.358252	0.830255	-0.268373
23	O-Acetylcarnitine	0.99935	B(i)			319.751	204.123	POS	3.71984	4.45303	2.82908	0.000416298	0.0950019	0.83535	-0.259547
35	Alpha-Hydroxyisobutyric acid	0.996929	B(ii)			224.609	103.04	NEG	0.0581703	0.0852162	2.34652	4.22599e-05	0.0209299	0.68262	-0.550845
38	Azelaic acid	0.996238	B(i)			353.377	187.098	NEG	0.00450991	0.00535946	1.97892	0.00453767	0.41787	0.841486	-0.24899
81	Acetylleucine	0.978391	B(i)			207.47	172.098	NEG	0.00909095	0.00636655	3.98263	2.8919e-11	7.8575e-08	1.42792	0.51392
91	(R)-3-Hydroxybutyric acid	0.9726	B(ii)			239.288	103.04	NEG	0.434697	0.762194	3.75834	0.000839572	0.150742	0.570324	-0.810146
92	N-Acetylhistidine	0.971559	B(ii)			326.431	198.087	POS	0.0203303	0.0141311	3.40642	0.000758617	0.141758	1.43869	0.524755
97	LysoPA(18:1(9Z)/0:0)	0.964618	B(ii)			209.739	435.252	NEG	0.000773232	0.00102475	2.59552	0.013062	0.673875	0.75456	-0.406293
110	2-Hydroxyethanesulfonate	0.94938	B(ii)			165.044	124.992	NEG	0.0635395	0.0721612	1.4884	0.0409977	0.866409	0.880522	-0.183569
113	N-Acetylglycine	0.947673	B(i)			291.434	116.036	NEG	0.0206401	0.0251951	2.54454	0.000516573	0.110569	0.81921	-0.287695
115	Acetovanillone	0.946594	B(i)			130.774	165.056	NEG	0.0110069	0.0145463	1.16372	0.0376743	0.856318	0.75668	-0.402245
126	2,6-diaminohexanoic acid	0.928168	B(ii)			304.872	147.113	POS	0.0144798	0.0126205	1.52134	0.00902141	0.58799	1.14732	0.198271
132	2-Ketobutyric acid	0.916823	B(ii)			210.094	101.025	NEG	0.0996615	0.136956	3.46758	0.00487189	0.435252	0.727692	-0.4586
136	(2-Naphthalenyloxy)acetic acid	0.91399	B(ii)			239.32	201.058	NEG	0.103096	0.153253	3.37521	0.02674	0.808798	0.672721	-0.571919
144	cis-5-Tetradecenoylcarnitine	0.906783	B(ii)			204.294	370.295	POS	0.058249	0.0794949	2.79845	0.00519326	0.451014	0.732739	-0.44863
149	N-Acetylglutamine	0.898783	B(ii)			323.341	187.073	NEG	0.00900716	0.00598002	4.01017	8.0108e-05	0.0322458	1.50621	0.590923
160	Dodecanoylcarnitine	0.885264	B(ii)			208.738	344.279	POS	0.0485557	0.0619356	2.19191	0.0212989	0.771133	0.78397	-0.35113
163	5-Butyl-2-ethyloxazole	0.883288	B(ii)			184.55	154.122	POS	0.00182357	0.00224219	1.33204	0.00444068	0.412623	0.8133	-0.298141
167	LysoPA(16:0/0:0)	0.880332	B(ii)			211.567	409.237	NEG	0.00413145	0.00528934	2.45469	0.00909947	0.590076	0.781091	-0.356438
171	Dethiobiotin	0.878405	B(i)			328.13	215.139	POS	0.00544987	0.00420763	2.11609	0.00237261	0.285578	1.29523	0.373213
173	3-Hydroxydecanoic acid	0.875842	B(i)			92.9296	187.134	NEG	0.085545	0.108878	2.65841	0.0363594	0.851892	0.785695	-0.347959
198	Linoelaidyl carnitine	0.853825	B(ii)			199.97	424.342	POS	0.135588	0.158955	1.94288	0.0403366	0.864517	0.853	-0.229382
200	Imidazole-4-acetaldehyde	0.853357	B(ii)			61.6752	111.055	POS	0.0158982	0.0207183	1.54314	0.0395336	0.862144	0.767349	-0.382045
206	N-Acetyl-L-phenylalanine	0.85097	B(i)			196.372	206.083	NEG	0.00566522	0.00417928	2.19725	0.0105444	0.625196	1.35555	0.438879
216	4'-Methylacetophenone	0.837053	B(ii)			33.5371	135.08	POS	0.00291054	0.00470541	1.79358	2.19742e-06	0.00207672	0.618553	-0.693031
259	Jasmonic acid	0.780765	B(iii)			93.882	209.119	NEG	0.00695379	0.00979503	2.33767	0.00593593	0.484277	0.70993	-0.494251
265	N-Acryloylglycine	0.773112	B(iii)			268.955	130.05	POS	0.00443986	0.00261791	1.54562	0.0419476	0.869038	1.69596	0.762102
270	Dimethylethanolamine	0.752569	B(iii)			326.512	90.0912	POS	0.00766521	0.00666391	1.19834	0.013941	0.688023	1.15026	0.201955
278	trans-Hexadec-2-enoyl carnitine	0.746511	B(iii)			201.632	398.326	POS	0.0258074	0.0351585	3.26298	0.00136051	0.200853	0.73403	-0.446089
280	Diatretin 2	0.738014	B(iii)			243.638	146.027	POS	0.157853	0.119145	4.1289	3.88096e-09	7.66898e-06	1.32489	0.405869
298	LysoPC(22:6(4Z,7Z,10Z,13Z,16Z,19Z))	0.706222	B(iii)			212.555	568.339	POS	0.81811	0.697611	1.43285	0.0320557	0.835282	1.17273	0.229871
308	3-(1-Pyrrolidinyl)-2-butanone	0.69441	B(iii)			32.8177	142.122	POS	0.00181983	0.00284198	1.45078	0.00213514	0.268177	0.640339	-0.643092
315	Vinylacetylglycine	0.691524	B(iii)			248.124	144.065	POS	0.0940035	0.0600882	3.248	0.00677115	0.517176	1.56443	0.645633
321	2,3,5-Trimethylfuran	0.685887	B(iii)			41.1802	111.08	POS	0.00170473	0.00191238	1.0521	0.0443938	0.875355	0.891417	-0.165828
345	1-(4-Hydroxy-3-methoxyphenyl)-3-decanone	0.650675	B(iii)			283.699	261.181	POS	0.0130569	0.0225065	1.15553	0.0156596	0.712416	0.580137	-0.785534
363	Indoleacrylic acid	0.639999	B(iii)			218.48	188.07	POS	0.012222	0.0192091	1.4081	0.0499348	0.887632	0.636261	-0.652309
464	4-Hydroxystachydrine	0.516403	B(iii)			307.668	160.097	POS	0.0363094	0.0641597	1.57398	0.00332259	0.344525	0.565921	-0.821327
466	LysoPC(18:2(9Z,12Z))	0.513427	B(iii)			216.101	520.339	POS	5.37321	4.66514	1.83874	0.0237059	0.789479	1.15178	0.203864
479	LysoPC(14:0/0:0)	0.500456	B(iii)			221.01	468.307	POS	0.443806	0.319504	2.77181	0.0040023	0.387681	1.38905	0.474095
523	Estrone	0.464681	B(iii)			216.234	269.151	NEG	0.00960569	0.0117792	1.57078	0.0274229	0.812668	0.815478	-0.294283
525	1-Deoxy-D-xylulose 5-phosphate	0.459668	B(iii)			77.2272	213.017	NEG	0.0234606	0.0276513	1.64497	0.0163128	0.720715	0.848444	-0.237108
526	Arecaidine	0.459318	B(iii)			264.72	142.086	POS	0.00130071	0.00274658	1.19263	4.85247e-05	0.0231072	0.473574	-1.07834
543	Glaucarubin	0.440694	B(iii)			227.974	479.23	POS	0.0413012	0.0510332	1.41161	0.0432608	0.872507	0.8093	-0.305253
553	LysoPC(22:5(4Z,7Z,10Z,13Z,16Z))	0.429382	B(iii)			212.069	570.354	POS	0.196702	0.154575	2.79762	0.00123008	0.189607	1.27253	0.347705
578	(-)-Matairesinol	0.350098	B(iii)			36.263	359.148	POS	0.411	0.475127	3.10918	0.0332842	0.840392	0.865032	-0.209175
620						276.469	160.062	NEG	0.0296659	0.0246464	2.25526	0.00485228	0.434261	1.20366	0.267431
639			D	Norvaline	-9.17556	544.902	127.098	POS	0.0415812	0.0514529	1.08732	0.00835321	0.56923	0.808141	-0.307321
710			D	Acetylleucine	-4.86459	302.348	183.076	POS	0.0114581	0.0141448	2.20022	0.00463882	0.423242	0.810058	-0.303904
742			D	Hydroxygenkwanin	17.7573	240.004	310.086	POS	0.00147652	0.00104539	1.53939	0.0380526	0.857543	1.41241	0.498161
762			D	Pseudopelletierine	-6.85828	198.989	162.066	POS	0.002653	0.00316896	1.2657	0.0133311	0.678342	0.837183	-0.256385
819			D	DL-Phenylalanine	-4.30655	32.8283	175.148	POS	0.00861574	0.0141128	1.83346	8.078e-08	9.99089e-05	0.61049	-0.711961
844						193.654	226.082	POS	0.00487685	0.00559475	1.71799	0.0303201	0.82748	0.871682	-0.198126
859						198.893	594.375	POS	0.0109814	0.00645538	2.70337	0.00200489	0.257974	1.70113	0.766493
864						581.349	161.128	POS	0.0109846	0.0191556	1.27511	0.00174551	0.236093	0.573438	-0.80229
865						291.373	276.18	POS	0.00471355	0.00650621	2.76352	7.03236e-05	0.0296323	0.724469	-0.465003
869						225.727	386.289	POS	0.00478758	0.00688737	2.25885	0.016811	0.72673	0.695124	-0.524657
888						347.827	143.081	POS	0.00506272	0.00680765	1.09807	0.00905959	0.589013	0.743681	-0.427244
893						227.545	384.274	POS	0.00311127	0.00477753	2.6902	0.000121768	0.043863	0.65123	-0.618761
896						251.061	207.112	POS	0.095414	0.0608829	3.78491	0.00258065	0.299673	1.56717	0.648165
914						408.525	418.193	POS	0.0067664	0.00472237	1.87559	0.00458433	0.420361	1.43284	0.518878
938						233.411	359.262	POS	0.000818031	0.00122669	1.03421	0.000163483	0.0534236	0.666862	-0.584541
957						234.334	286.201	POS	0.20564	0.257164	1.59231	0.0403838	0.864654	0.799645	-0.322568
973						333.937	248.149	POS	0.00426679	0.0065805	1.88942	0.00163844	0.226394	0.648399	-0.625047
988						57.6928	232.136	POS	0.00141573	0.00301893	1.68859	0.000939012	0.16102	0.46895	-1.09249
1011						237.831	243.134	POS	0.00228907	0.00321164	2.54596	0.000966756	0.163725	0.712741	-0.48855
1027						345.537	117.066	POS	0.0780165	0.0491129	3.66511	0.00259458	0.300581	1.58851	0.667676
1040						239.35	302.196	POS	0.00252646	0.00286263	1.20754	0.0376243	0.856155	0.882568	-0.180221
1181						711.904	272.969	POS	0.00474294	0.00553357	1.12412	0.0148695	0.701693	0.857121	-0.22243
1253						612.711	399.891	POS	0.0007922	0.000705583	1.6176	0.0325511	0.837382	1.12276	0.167048
1257						611.168	122.081	POS	0.0484502	0.0554871	2.18522	0.0168005	0.726606	0.873179	-0.195651
1401						539.005	210.121	POS	0.000642426	0.000368489	2.76527	0.0229127	0.783767	1.74341	0.80191
1403			D	sn-Glycero-3-phosphoethanolamine	-15.974	536.143	216.145	POS	0.00121516	0.000737278	3.39167	0.00240197	0.28763	1.64817	0.720861
1532			D	Cobalt-precorrin 5	-4.99288	522.937	965.855	POS	0.0027175	0.003707	1.22053	0.0101064	0.615201	0.733074	-0.44797
1713						519.162	999.366	POS	0.000973575	0.00121567	1.26234	0.00220644	0.273559	0.800858	-0.320382
1717						519.092	858.79	POS	0.00450564	0.00558412	1.33258	0.0228756	0.783492	0.806866	-0.309599
1797						517.581	916.065	POS	0.00636601	0.00756849	1.38679	0.0281228	0.816475	0.84112	-0.249616
2077						512.908	869.044	POS	0.00221698	0.00282457	1.82611	0.00464101	0.423358	0.78489	-0.349438
2258						510.356	936.61	POS	0.0290278	0.0579457	1.16929	0.00034472	0.0850687	0.500949	-0.997265
2317			D	OP-1118	-2.26354	509.46	988.954	POS	0.0168728	0.0204174	1.85776	0.0398273	0.863021	0.826391	-0.275103
2369						508.145	973.906	POS	0.0137863	0.0185715	1.81982	0.00849872	0.573459	0.742335	-0.429859
2449						506.714	999.965	POS	0.0202084	0.024333	1.28584	0.0311608	0.83135	0.830492	-0.267962
2489						505.77	843.526	POS	0.0551489	0.0668467	1.32916	0.0348271	0.846376	0.825005	-0.277525
2543			D	TG(10:0/22:0/a-25:0)[rac]	8.01323	504.887	934.597	POS	0.00973941	0.0136189	1.44135	0.00698382	0.524894	0.715141	-0.4837
2636						502.435	118.086	POS	0.174757	0.214324	1.03714	0.0446879	0.876074	0.815388	-0.294441
2796						497.137	860.887	POS	0.0230236	0.0311123	1.41978	0.0341886	0.843955	0.740016	-0.434372
2864			D	2-Hydroxymucote semialdehyde	7.65205	491.921	143.118	POS	0.0014393	0.00106929	1.52494	0.0486498	0.885006	1.34603	0.428708
2917			D	2-Furoate	-5.72091	488.415	113.09	POS	0.00085874	0.00124981	1.12369	6.84983e-06	0.00584022	0.687095	-0.541419
2929			D	TG(10:0/10:0/18:0)	14.7181	486.543	668.086	POS	0.00112454	0.00143727	1.25007	0.0416369	0.86819	0.782416	-0.353992
3128			D	Galactosylceramide (d18:1/18:0)	23.9921	466.383	729.119	POS	0.140675	0.182988	1.49584	0.0215093	0.772863	0.768763	-0.379389
3303						450.89	683.057	POS	0.00238133	0.00177277	1.46529	0.00321387	0.337052	1.34329	0.425769
3379						444.917	1004.09	POS	0.0299323	0.0437015	2.61516	0.0434624	0.873023	0.684925	-0.545981
3415						441.358	352.888	POS	0.00318719	0.00379493	2.2472	0.0168444	0.727124	0.839855	-0.251787
3504						438.42	836.518	POS	0.0270245	0.0322696	1.18569	0.0481659	0.883984	0.837462	-0.255904
3633			D	Cyanidin	6.09658	435.819	288.253	POS	0.115505	0.128882	1.00198	0.00076983	0.143012	0.896206	-0.158098
3679						435.649	538.673	POS	0.000240584	0.000428336	1.03221	0.00191331	0.250496	0.561671	-0.832202
3681						435.525	806.999	POS	0.00485077	0.00627108	1.37413	0.0330071	0.839267	0.773515	-0.370499
3966						414.723	804.987	POS	0.0401894	0.0498604	1.83447	0.045744	0.878588	0.806038	-0.31108
3982			D	Carnosifloside I	14.7799	414.375	782	POS	0.0598741	0.0810235	1.14401	0.0257354	0.802807	0.738972	-0.436409
4056			D	Sanguisorbin E	-5.17895	409.236	793.995	POS	0.0172904	0.0234623	1.57426	0.00689261	0.521614	0.736944	-0.440374
4058						408.522	440.175	POS	0.00151562	0.000957582	1.79771	0.00465495	0.42409	1.58276	0.662445
4062						408.359	419.196	POS	0.000693598	0.000416278	2.20545	0.0123932	0.662221	1.66619	0.736552
4076						406.252	422.885	POS	0.0106021	0.0126532	1.3256	0.000598407	0.122081	0.837897	-0.255156
4087			D	Flumiclorac pentyl	-12.6692	405.455	424.864	POS	0.0143868	0.0168044	1.66375	0.0103772	0.621441	0.856129	-0.2241
4189						400.308	809.506	POS	0.00284566	0.00356424	1.75115	0.020587	0.765078	0.798393	-0.324829
4531						384.544	526.884	POS	0.0233651	0.0209417	2.21545	0.0240112	0.791597	1.11572	0.157973
4607						382.722	524.904	POS	0.00943763	0.0088207	1.05399	0.0244694	0.794699	1.06994	0.0975312
4724						380.399	487.847	POS	0.00313053	0.00264499	1.39467	0.0440989	0.874626	1.18357	0.243147
4761						380.24	628.886	POS	0.0200195	0.0187219	1.47353	0.00228429	0.279278	1.06931	0.0966817
4891						379.417	845.873	POS	0.00339392	0.00288107	1.6154	0.0353317	0.848237	1.17801	0.236352
4981						378.283	604.433	POS	0.0147261	0.0170726	1.15898	0.0355019	0.848855	0.862558	-0.213306
5079						376.321	633.955	POS	0.0113983	0.0133549	2.40489	0.0219714	0.776572	0.853488	-0.228557
5169						373.026	78.109	POS	0.0771233	0.0706587	1.17933	0.0329014	0.838834	1.09149	0.126298
5204						372.375	87.7511	POS	0.0160865	0.0149556	1.02014	0.0156595	0.712415	1.07562	0.105164
5373						364.743	594.892	POS	0.106628	0.129079	1.29088	0.0370438	0.854229	0.826068	-0.275667
5421						363.999	188.103	POS	0.145552	0.0825753	4.20213	0.000595512	0.121693	1.76266	0.817753
5429						363.985	171.076	POS	0.00898935	0.00581319	3.49514	0.0020921	0.26486	1.54637	0.628885
5430						363.985	189.106	POS	0.00912306	0.00460391	3.00583	0.000602448	0.122622	1.98159	0.986658
5589			D	Boscalid	-20.6562	358.084	344.207	POS	0.000637851	0.00106978	1.43618	0.000243407	0.0694345	0.596242	-0.746029
5590						358.069	147.076	POS	0.0186947	0.0127378	2.6515	0.00586241	0.481165	1.46766	0.553518
5602			D	Oxadiazon	-17.5618	357.994	346.222	POS	0.000735856	0.000962498	1.40056	0.0229652	0.784155	0.764527	-0.38736
5612			D	Nelfivir	17.3911	357.378	568.8	POS	0.0207508	0.0271188	2.06447	0.00280773	0.313965	0.765183	-0.386123
5633			D	D-Ribose	-17.4957	356.557	151.135	POS	0.00273052	0.00152675	2.58727	0.0117991	0.651147	1.78845	0.83871
5761						349.46	487.303	POS	0.0116407	0.0145438	1.15959	0.032312	0.836375	0.800391	-0.321223
5809			D	Dimefox	-9.0943	346.637	155.129	POS	0.0371066	0.0333596	1.07504	0.0203577	0.763058	1.11232	0.153573
5835			D	dTDP-D-mycaminose	8.4974	345.52	576.41	POS	0.000550079	0.000674782	1.19022	0.0208415	0.767278	0.815195	-0.294784
6139						336.644	416.742	POS	0.0121587	0.0115912	1.12348	0.0270124	0.810361	1.04896	0.0689561
6144						336.627	540.743	POS	0.00371065	0.00343386	1.4948	0.00241709	0.288678	1.0806	0.111839
6147			D	Anthemis glycoside B	-19.7737	336.624	736.679	POS	0.00259181	0.00235062	1.66584	0.0294959	0.82351	1.10261	0.14092
6535			D	4-Nitrophenol	14.2046	329.825	140.118	POS	0.00216551	0.00160041	1.76713	0.00180498	0.241305	1.3531	0.436269
6576						329.333	86.0598	POS	0.00526803	0.00455597	1.05924	0.0257445	0.802863	1.15629	0.209506
6646			D	dTDP-4-oxo-2,3,6-trideoxy-D-glucose	-2.01417	327.938	515.321	POS	0.00660011	0.0080779	2.1278	0.0010644	0.173808	0.817058	-0.29149
6664						327.559	639.391	POS	0.0110987	0.013408	1.77654	0.0441858	0.874842	0.827763	-0.272711
6744						323.635	950.616	POS	0.0781391	0.0974905	1.50594	0.0249487	0.797846	0.801504	-0.319218
6763			D	cis-Aconitate	18.5978	322.81	175.119	POS	0.0310194	0.0268923	1.86855	0.0258691	0.803625	1.15347	0.205978
6780						322.25	138.052	POS	0.00681228	0.00590902	2.54575	0.0343009	0.844387	1.15286	0.205219
6785			D	5-FU	-24.8433	322.103	131.081	POS	0.05282	0.0281886	5.22319	0.00039661	0.0917123	1.87381	0.905971
6812						319.829	1041.66	POS	0.00209265	0.0030839	2.28846	0.0291868	0.821974	0.678573	-0.559424
6813						319.76	205.126	POS	0.357917	0.433351	3.01717	0.00015882	0.0524439	0.825929	-0.27591
6814						319.689	206.127	POS	0.0254095	0.0307596	2.66827	0.000978111	0.164812	0.826069	-0.275666
6815			D	2-Aminoethyl diphenylborite	15.4274	319.466	226.105	POS	0.00908946	0.0110939	2.05543	0.00674043	0.516041	0.819324	-0.287494
6817						319.424	145.049	POS	0.00433748	0.0053588	3.02093	0.00914421	0.591262	0.809413	-0.305052
6850						317.422	863.535	POS	0.0579257	0.0754822	1.14971	0.00233841	0.283162	0.767408	-0.381934
6911			D	TG(10:0/19:0/a-25:0)[rac]	6.1057	315.765	892.514	POS	0.0274717	0.0348002	1.66115	0.0177123	0.736978	0.789413	-0.341148
7132						310.152	241.079	POS	0.00290687	0.00241521	2.63974	0.0241092	0.792269	1.20357	0.26732
7135						310.059	390.106	POS	0.0579651	0.0535316	1.78687	0.00878629	0.581578	1.08282	0.114792
7173						309.048	204.056	POS	0.0119103	0.0101876	1.72411	0.046076	0.879357	1.16909	0.225388
7220			D	2,5-Furandicarboxylate	-21.1572	307.5	157.097	POS	0.156667	0.0954198	3.35965	0.000612548	0.123962	1.64187	0.715344
7536						301.943	303.13	POS	0.00183848	0.00127489	2.24411	0.0286629	0.819308	1.44207	0.528141
7548						301.457	145.097	POS	0.00851306	0.00671756	2.28886	0.00582335	0.479496	1.26729	0.341742
7557						301.206	638.387	POS	0.0987674	0.127092	1.6888	0.0055001	0.465263	0.777133	-0.363767
7728						293.555	163.053	POS	0.0166953	0.0113281	3.13785	8.82377e-08	0.000106555	1.47379	0.559533
7752						292.702	179.005	POS	0.00165206	0.00473419	1.43044	0.00128363	0.194342	0.348963	-1.51886
7835						288.075	159.149	POS	0.00545219	0.0029315	3.46047	1.80274e-05	0.012445	1.85987	0.895198
7887						283.865	113.163	POS	0.0117203	0.00950152	4.21542	3.3545e-07	0.000347216	1.23351	0.302773
7892						283.198	287.196	POS	0.0047584	0.0127157	1.24761	0.00462048	0.422275	0.374213	-1.41807
7893			D	N-Formylmaleamic acid	-21.1981	283.041	144.102	POS	0.324318	0.524527	1.40334	0.0270085	0.810339	0.618306	-0.693607
7902			D	2-Maleylacetate	-21.9784	281.768	159.113	POS	0.0417115	0.0242042	4.97834	1.48542e-05	0.0108401	1.72332	0.785187
7903						281.709	160.116	POS	0.00187501	0.00083444	3.15334	6.462e-05	0.0280747	2.24703	1.16802
7935						280.349	177.069	POS	0.00716533	0.00518143	3.4812	2.03493e-05	0.0135137	1.38289	0.467683
8025						278.906	202.118	POS	0.00298416	0.00189476	2.32058	0.00308763	0.330189	1.57495	0.65531
8044						278.382	192.105	POS	0.000866657	0.0012447	1.371	0.00318541	0.335528	0.696278	-0.522265
8087						276.692	364.186	POS	0.00121291	0.00151241	1.6019	0.041958	0.869067	0.80197	-0.318379
8214						272.303	160.042	POS	0.00623602	0.00445797	3.59613	3.75685e-05	0.0196611	1.39885	0.484238
8218						271.837	193.08	POS	0.00156357	0.00106029	3.56301	0.00823011	0.565586	1.47466	0.560384
8219						271.834	191.085	POS	0.0430978	0.0257973	4.19751	0.000698479	0.134772	1.67063	0.740393
8220						271.808	192.088	POS	0.0028541	0.00160064	4.46606	0.000287096	0.0767367	1.7831	0.834384
8277						268.966	573.303	POS	0.00171532	0.00117424	2.06632	0.00155286	0.218334	1.46079	0.546747
8350						262.572	675.459	POS	0.154207	0.179064	1.18356	0.028599	0.818978	0.861183	-0.215609
8358						262.01	304.211	POS	0.0304391	0.0388827	1.90774	0.000903098	0.157416	0.782844	-0.353203
8385						259.861	788.527	POS	0.0311688	0.0183025	3.7455	0.000123493	0.0442969	1.70298	0.768062
8386			D	Azaserine	-14.7808	259.856	174.132	POS	0.00693933	0.003635	3.49368	0.000491133	0.106756	1.90903	0.932841
8387						259.768	789.532	POS	0.00981806	0.004046	2.91563	0.000308905	0.0800481	2.42661	1.27894
8388			D	N-Acetyl-L-aspartate	1.62408	259.734	176.147	POS	0.028353	0.0165457	4.71557	0.000218445	0.0648039	1.71362	0.777043
8389			D	Monomethyl phenylphosphonate	15.1002	259.725	173.128	POS	0.123534	0.0733022	4.74534	4.24817e-05	0.0209865	1.68527	0.75298
8444						255.096	163.05	POS	0.00739039	0.00601438	1.73934	0.0261057	0.805059	1.22879	0.297235
8509						250.973	229.094	POS	0.00155236	0.000816108	1.9885	0.00326554	0.340624	1.90216	0.927635
8510						250.964	208.116	POS	0.00891524	0.00353455	2.47122	0.00213	0.267784	2.52231	1.33475
8537			D	Methyl viologen	12.7852	249.028	258.17	POS	0.00322424	0.00388294	1.72259	0.0322308	0.836031	0.830361	-0.26819
8549						248.294	188.029	POS	0.00423527	0.00225691	1.45056	0.0247063	0.796267	1.87658	0.908104
8628						243.792	189.991	POS	0.0190909	0.0149045	2.59157	0.000282959	0.0760849	1.28088	0.357134
8629						243.781	332.243	POS	0.0289126	0.0360974	1.9475	0.00215727	0.269863	0.800962	-0.320195
8631			D	Fospropofol	-3.16395	243.767	333.247	POS	0.00517285	0.00652814	1.91375	0.00139684	0.203818	0.792393	-0.335713
8637						243.616	247.949	POS	0.00135111	0.00101911	1.9015	0.0489218	0.885572	1.32577	0.406834
8638						243.586	147.03	POS	0.00712138	0.00526795	3.80305	2.48637e-07	0.000270082	1.35183	0.434915
8641						243.515	148.023	POS	0.00596105	0.00428738	3.98627	5.31565e-08	7.22151e-05	1.39037	0.475471
8683			D	N2-Acetyl-L-aminoadipyl-delta-phosphate	19.2029	241.644	284.185	POS	0.00452679	0.00610769	1.63803	0.0147411	0.699874	0.741162	-0.432139
8690			D	Fenoxanil	-5.284	241.292	330.227	POS	0.001367	0.0020897	2.02223	0.00318144	0.335314	0.65416	-0.612285
8714						240.501	228.196	POS	0.00131916	0.0015666	1.37544	0.00865376	0.577875	0.842052	-0.248018
8766						239.092	676.455	POS	0.0836514	0.107126	2.08405	0.0491414	0.886025	0.780868	-0.356849
8823			D	2,5-Diamino-6-(5-phospho-D-ribitylamino)pyrimidin-4(3H)-one	-16.9484	236.432	356.243	POS	0.000661139	0.00126354	2.44743	0.00394089	0.384017	0.523244	-0.934445
8825						236.36	835.457	POS	0.00561476	0.00328825	1.96742	0.00702398	0.526324	1.70752	0.771905
8834			D	D-Erythrose 4-phosphate	-21.4896	235.971	201.087	POS	0.00156356	0.000851	2.0239	0.00541474	0.461374	1.83732	0.877605
8844						235.295	513.338	POS	0.0118606	0.0148095	1.25425	0.000359788	0.0870407	0.800878	-0.320345
8894						232.823	358.258	POS	0.00566569	0.00736914	2.91967	0.0283229	0.817535	0.76884	-0.379244
8902						232.616	360.274	POS	0.00639461	0.00820678	2.53021	0.000834403	0.150182	0.779186	-0.35996
8914						232.165	203.048	POS	0.00364757	0.00133095	3.03817	0.000344246	0.0850053	2.74057	1.45447
8922						231.907	417.25	POS	0.00242088	0.00351153	1.29344	0.00747825	0.541917	0.68941	-0.536566
8965						229.054	480.231	POS	0.00968038	0.0133083	1.80392	0.0164272	0.72212	0.727396	-0.459188
9023						225.482	637.376	POS	0.0492378	0.0608576	2.10392	0.026996	0.810268	0.809065	-0.305672
9082						221.388	813.683	POS	0.022068	0.0296608	1.12519	0.0174872	0.734491	0.744011	-0.426604
9083						221.244	490.29	POS	0.0238844	0.015849	1.771	0.0416064	0.868106	1.507	0.591676
9098			D	Filiforminol	-15.5446	220.64	312.217	POS	0.0182157	0.0232457	1.23623	0.0154777	0.710016	0.783616	-0.351781
9121						218.454	989.655	POS	0.0281159	0.0196934	1.74356	0.0101695	0.616674	1.42768	0.513675
9146						217.253	993.678	POS	0.299051	0.24251	1.49127	0.0157139	0.713124	1.23315	0.30235
9147						217.237	818.564	POS	0.0155757	0.0208295	1.37459	0.0257223	0.802726	0.747773	-0.419328
9151			D	Diclocymet	8.10652	216.705	314.232	POS	0.150384	0.184555	2.1443	0.0383924	0.858626	0.814847	-0.295398
9167						215.606	1041.68	POS	0.0170215	0.0132132	1.4479	0.0145157	0.696628	1.28822	0.365376
9224			D	dTDP-3-methyl-4-oxo-2,6-dideoxy-L-allose	-11.8184	213.201	545.342	POS	0.732523	0.608936	1.71572	0.0105753	0.62588	1.20296	0.266584
9240						212.589	569.343	POS	0.244951	0.20364	1.43956	0.0204426	0.76381	1.20286	0.266474
9254						212.039	572.369	POS	0.0591585	0.0430671	1.42203	0.00321107	0.336902	1.37364	0.457999
9278						211.462	340.248	POS	0.0159144	0.0194694	2.21717	0.00628655	0.498619	0.817406	-0.290876
9307						210.472	619.484	POS	0.0172964	0.0145229	1.53237	0.0290773	0.821423	1.19098	0.252148
9325						209.761	300.199	POS	0.00456182	0.00594622	2.17687	0.0391604	0.861013	0.767179	-0.382364
9329			D	12,13,14-trihydroxy-9-oxo-8,17-dioxatetracyclo[8.7.0.0,.0,]heptadeca-1(10),2(7),3,5,11(16),12,14-heptaen-5-yl acetate	0.768869	209.72	343.267	POS	0.0122057	0.0155727	2.49358	0.0135704	0.682211	0.783785	-0.351471
9330						209.717	342.263	POS	0.0644227	0.0812336	2.6325	0.0103871	0.621667	0.793054	-0.334508
9343						209.215	1003.71	POS	0.00692794	0.00554566	1.74097	0.049745	0.887252	1.24926	0.321068
9361						208.597	366.264	POS	0.0100201	0.0137293	1.52403	0.0130349	0.673419	0.729835	-0.454357
9374						208.285	597.287	POS	0.00736166	0.0113785	1.22814	0.00738856	0.53892	0.646981	-0.628206
9440						206.362	368.279	POS	0.0618384	0.0813361	2.72561	0.00551082	0.465748	0.760282	-0.395394
9441						206.356	369.282	POS	0.0123098	0.0177946	2.55392	0.0271116	0.810924	0.691769	-0.531639
9481						204.249	371.298	POS	0.0116728	0.0165027	3.03584	0.0247055	0.796261	0.707327	-0.49955
9482						203.917	649.529	POS	0.00417607	0.00291811	1.74744	0.0440179	0.874424	1.43108	0.517109
9561						201.721	78.3996	POS	0.0332718	0.0379721	1.10336	0.045235	0.877389	0.876217	-0.19064
9581						201.249	422.326	POS	0.0083707	0.0122014	4.06321	0.00815312	0.563275	0.686042	-0.543632
9637						200.036	425.345	POS	0.0346598	0.0415215	2.90836	0.0243812	0.794109	0.834743	-0.260596
9640			D	Argenteane	-23.2273	200.013	655.78	POS	0.00266251	0.00356598	1.71451	0.0355351	0.848975	0.74664	-0.421516
9723			D	{5-hydroxy-11-methoxy-16,18-dioxo-6,8,19-trioxapentacyclo[10.7.0.0nonadeca-1(12),2(9),10,13(17)-tetraen-14-yl}oxidanesulfonic acid	8.66787	198.597	427.361	POS	0.044973	0.0524943	2.21302	0.0274455	0.812793	0.856721	-0.223102
9760						197.786	448.341	POS	0.00272447	0.0040223	1.42405	0.00666698	0.513304	0.677342	-0.562043
9814						196.197	454.389	POS	0.00225549	0.00329676	2.45956	0.000187676	0.0585604	0.684153	-0.547608
9878						194.731	819.071	POS	0.0329669	0.0284765	1.26678	0.0366657	0.852947	1.15769	0.211247
9911			D	N6'-Acetylkamycin-B	-2.80842	194.101	526.556	POS	0.0032654	0.00276393	1.87091	0.0354101	0.848523	1.18143	0.240539
10004			D	3-hydroxypropanoyl-CoA(4-)	-22.5255	190.535	836.558	POS	0.00285653	0.00220518	1.51198	0.0192437	0.752734	1.29537	0.373368
10022						189.212	651.443	POS	0.00747373	0.00471644	1.5482	0.00014902	0.0503165	1.58461	0.66413
10025						188.791	650.439	POS	0.0199892	0.0121624	2.42773	2.25558e-05	0.0144565	1.64353	0.716794
10077						186.431	289.041	POS	0.0264292	0.0325519	1.95231	0.00395159	0.384659	0.81191	-0.300609
10083						186.286	678.472	POS	0.00849025	0.00501024	2.15346	0.000309259	0.0801001	1.69458	0.760928
10094			D	Auranofin	-19.1908	186.022	679.474	POS	0.00287378	0.00190659	1.61303	0.0100916	0.614854	1.50729	0.591956
10105						185.687	690.466	POS	0.00886154	0.00553716	2.32188	0.0125178	0.664456	1.60038	0.67841
10124						185.144	774.564	POS	0.123622	0.138838	1.04146	0.0493948	0.886543	0.890402	-0.167471
10143						184.651	714.065	POS	0.265977	0.230713	1.99803	0.00834937	0.569117	1.15285	0.205201
10156						184.289	804.607	POS	0.0059839	0.00736044	1.37732	0.0397351	0.862747	0.812982	-0.298705
10211						180.798	823.565	POS	0.00236479	0.00336772	2.19656	0.0229517	0.784055	0.702193	-0.510061
10252						179.915	79.2304	POS	0.130249	0.157483	2.56104	0.00512982	0.447972	0.827067	-0.273924
10417						173.877	730.537	POS	1.61874	1.40461	2.54421	0.0270149	0.810375	1.15245	0.204698
10420						173.857	731.54	POS	0.611128	0.508701	1.94577	0.00830099	0.567691	1.20135	0.264656
10422						173.85	81.1717	POS	0.0560832	0.0471772	1.17918	0.0251075	0.798867	1.18878	0.249479
10438						173.183	746.566	POS	0.45666	0.390002	3.14863	0.0352774	0.848039	1.17092	0.22764
10463						170.151	745.592	POS	0.346103	0.45325	1.70104	0.0012721	0.193337	0.763603	-0.389106
10465						170.048	744.59	POS	0.860372	1.16748	2.10171	0.00239187	0.286927	0.736948	-0.440364
10483						168.953	754.538	POS	0.154347	0.119504	2.38323	0.0307452	0.829459	1.29157	0.369121
10485			D	Adenosine thiamine triphosphate	18.785	168.909	755.541	POS	0.0612127	0.04514	1.06762	0.0428723	0.8715	1.35606	0.439425
10521						167.157	778.538	POS	0.103906	0.0782471	1.46118	0.0208937	0.767725	1.32792	0.409163
10555						165.127	808.58	POS	13.3735	12.5172	2.23175	0.0149039	0.702177	1.0684	0.0954563
10679						158.532	102.127	POS	0.554416	0.716413	1.7405	0.0438195	0.873928	0.773878	-0.369823
10972						129.185	745.555	POS	0.610195	0.441223	1.31777	0.00275821	0.31094	1.38296	0.467762
11057						104.634	87.4007	POS	0.925896	1.11448	1.22409	0.0341402	0.843768	0.830786	-0.267451
11137			D	Coenzyme F420	-5.84256	86.9125	774.595	POS	0.175736	0.238647	1.39062	0.013309	0.67798	0.736385	-0.441468
11206						77.8825	147.076	POS	0.0137295	0.00980714	1.59327	0.000390005	0.0908756	1.39994	0.48537
11316						66.2735	769.591	POS	1.12373	1.34419	1.5233	0.0128246	0.669833	0.835993	-0.258437
11554						61.8946	715.995	POS	0.0160068	0.0212945	1.49569	0.0469936	0.881433	0.751687	-0.411796
11754						60.2124	780.59	POS	0.0319077	0.0443152	1.3185	0.0250442	0.798461	0.720016	-0.4739
11786			D	PA(18:1(11Z)/24:1(15Z))	-3.74692	60.0148	786.145	POS	0.00435109	0.00648165	1.50264	0.0290734	0.821404	0.671293	-0.574986
11996						58.5649	724.705	POS	0.00892615	0.0119284	1.56635	0.0144996	0.696394	0.748313	-0.418287
12005			D	Quinolite	-22.0696	58.5334	168.122	POS	0.00962179	0.0084309	1.46269	0.0322872	0.83627	1.14125	0.190619
12017			D	meso-Tartaric acid	12.1754	58.4569	151.096	POS	0.0397352	0.0351971	1.79633	0.0357092	0.849601	1.12893	0.174961
12165			D	Mevinphos	15.4612	56.9988	225.159	POS	0.154271	0.230827	3.01968	0.0082984	0.567615	0.668339	-0.581349
12315			D	3-Hydroxy-2-methylpyridine-4,5-dicarboxylate	-19.2521	55.5315	198.148	POS	0.00288528	0.0036079	1.37795	0.0251088	0.798875	0.799713	-0.322447
12741						51.2499	945.65	POS	0.0162499	0.0136413	1.60075	0.0462771	0.879818	1.19123	0.252454
12804						50.8568	916.632	POS	0.0211962	0.0161774	1.09134	0.00497914	0.440611	1.31024	0.389828
13008						49.5297	723.168	POS	0.0403872	0.0503092	1.58219	0.0152572	0.707053	0.802778	-0.316927
13160			D	APC	2.73624	48.395	619.686	POS	0.0147452	0.0192867	1.65	0.0249581	0.797906	0.764527	-0.38736
13237						47.7096	75.8322	POS	0.00304858	0.00206603	1.71806	0.00261827	0.302116	1.47557	0.561274
13336						46.8779	820.575	POS	0.026838	0.0343533	1.48424	0.019105	0.751385	0.781235	-0.356172
13391			D	Anthraniloyl-CoA	18.6163	46.514	887.679	POS	0.00100932	0.000505756	1.39912	0.0415072	0.867833	1.99568	0.996877
13396			D	2,3-Dihydroxybenzoate	-12.4817	46.4282	155.125	POS	0.268401	0.236716	1.0008	0.0442213	0.87493	1.13385	0.181227
13431						46.1632	70.9403	POS	0.00131183	0.000851992	1.82807	0.0196505	0.756607	1.53972	0.622665
13433			D	Acidissiminin	-24.3688	46.1578	660.972	POS	0.107901	0.0816777	1.28608	0.0200769	0.760538	1.32106	0.401698
13476						45.7741	363.216	POS	0.00345401	0.00510296	1.19482	0.0411475	0.866831	0.676864	-0.563061
13504						45.4553	455.257	POS	0.00251497	0.00163009	1.16779	0.0300623	0.826258	1.54284	0.625592
13548						44.7983	454.255	POS	0.0153737	0.0102401	1.97028	0.0318563	0.834422	1.50132	0.586236
13673						42.3857	407.781	POS	0.00287767	0.0020444	1.65955	0.0250873	0.798738	1.40759	0.493226
13675						42.1782	295.211	POS	0.0171067	0.0219108	1.3265	0.0162403	0.719818	0.780745	-0.357076
13683						41.9104	784.586	POS	0.00642575	0.00829141	1.13033	0.0249109	0.797601	0.774989	-0.367753
13702			D	1-epi-Valienol 7-phosphate	-20.4844	41.4911	257.149	POS	0.00254733	0.00151476	2.02114	0.0012458	0.191015	1.68167	0.749896
13710						41.1683	271.128	POS	0.00165555	0.00101426	1.97998	0.0291771	0.821926	1.63227	0.706883
13819						39.0658	696.471	POS	0.0048373	0.00646886	1.51695	0.0148049	0.700782	0.747782	-0.41931
13842						38.5638	585.152	POS	0.00649265	0.0085494	1.88167	0.0472192	0.881933	0.759428	-0.397015
13844						38.5102	602.93	POS	0.0958896	0.0843729	1.28883	0.0261161	0.805121	1.1365	0.184594
13896						37.705	354.274	POS	0.0871464	0.107204	2.244	0.030642	0.828983	0.812905	-0.298841
13933						37.046	519.042	POS	0.0239816	0.0195393	1.30076	0.0308655	0.830011	1.22735	0.295549
13943						37.0006	494.843	POS	0.0191396	0.0152421	1.84002	0.0425574	0.870672	1.25571	0.3285
13978						36.9198	434.321	POS	0.0482761	0.0393613	1.04634	0.0286361	0.81917	1.22649	0.294533
14016			D	3-hydroxypropanoyl-CoA(4-)	0.437775	36.788	836.578	POS	0.0605461	0.0516173	1.73012	0.00954933	0.601695	1.17298	0.230179
14196						36.2394	543.398	POS	0.0864149	0.0737239	1.06621	0.0315195	0.832948	1.17214	0.229149
14236			D	Flaviolin	-2.09297	34.9469	207.158	POS	0.029014	0.0243948	1.96372	0.00698828	0.525053	1.18935	0.250176
14244						34.8882	229.198	POS	0.0213129	0.0399083	2.81216	1.59957e-07	0.000182996	0.534047	-0.904961
14249						34.87	228.195	POS	0.199828	0.368022	3.3953	4.23517e-08	6.0763e-05	0.542979	-0.881031
14250			D	Sulbactam sodium	-17.6498	34.8522	256.226	POS	0.006131	0.0123159	3.21639	1.50055e-08	2.50899e-05	0.49781	-1.00633
14266						34.4524	617.465	POS	0.0251941	0.0292094	1.77646	0.024128	0.792397	0.862534	-0.213346
14310						34.2033	791.59	POS	0.0219697	0.0268206	2.77608	0.0217981	0.775196	0.819138	-0.287822
14327			D	Dicrotophos	13.0675	34.1897	238.2	POS	0.0113074	0.00972579	1.43031	0.0294305	0.823188	1.16263	0.217386
14340						34.1774	748.809	POS	0.00601012	0.00793946	1.39147	0.0469573	0.881352	0.756994	-0.401646
14391						33.8055	211.169	POS	0.00830372	0.014924	3.25708	7.71622e-09	1.3977e-05	0.556399	-0.845808
14401						33.7457	219.158	POS	0.00994328	0.00782766	1.67587	0.00223792	0.275892	1.27027	0.34514
14445						33.541	583.245	POS	0.0495437	0.0662019	2.7172	0.0224239	0.78009	0.748374	-0.418169
14460						33.5337	604.454	POS	0.0321212	0.0396793	3.05289	0.0180266	0.740373	0.809519	-0.304862
14461			D	C.I. Acid Blue 3	13.8996	33.5327	585.776	POS	0.010245	0.0126999	2.97053	0.0177972	0.737904	0.806695	-0.309904
14469						33.529	644.152	POS	0.0100219	0.0133192	3.45247	0.00816386	0.563599	0.752439	-0.410353
14472						33.5283	605.458	POS	0.0067867	0.0083183	2.41393	0.035909	0.850312	0.815876	-0.293578
14474						33.5253	566.095	POS	0.00952106	0.0122631	2.5113	0.012408	0.662488	0.776402	-0.365125
14476						33.5249	662.497	POS	0.0336398	0.0439835	3.0617	0.0112354	0.639946	0.764828	-0.386793
14479			D	CE(22:4(7Z,10Z,13Z,16Z))	14.0416	33.524	702.194	POS	0.0092396	0.0119104	2.84828	0.0364051	0.85205	0.775761	-0.366316
14480						33.5217	897.666	POS	0.0166218	0.0207967	3.14756	0.0318481	0.834386	0.799251	-0.32328
14483						33.5162	624.47	POS	0.0189576	0.0240831	2.96891	0.0174155	0.733689	0.787172	-0.345249
14485						33.5159	663.5	POS	0.00977715	0.0129604	3.12307	0.00433448	0.406769	0.754387	-0.406622
14488			D	3-O-Protocatechuoylceanothic acid	8.73544	33.5149	623.801	POS	0.0334197	0.0430849	3.05442	0.0155373	0.710807	0.775671	-0.366483
14490			D	2-hydroxy-3-(sulfooxy)benzoic acid	9.77041	33.5143	235.19	POS	0.0185585	0.016018	1.5858	0.0198896	0.758827	1.1586	0.212387
14494						33.5137	624.137	POS	0.034199	0.0437676	3.0047	0.0160651	0.717625	0.781376	-0.355912
14495						33.5136	869.648	POS	0.012905	0.0162674	2.9078	0.0385414	0.859095	0.793306	-0.33405
14496						33.5124	898.167	POS	0.0171139	0.022092	3.34682	0.0132052	0.676268	0.774668	-0.368351
14497			D	E-Phenylitaconyl-CoA	-10.2653	33.5124	956.711	POS	0.00525977	0.00711902	3.07276	0.00573695	0.475767	0.738833	-0.436679
14501						33.5106	643.15	POS	0.0340472	0.0452259	3.20381	0.010583	0.626052	0.752825	-0.409614
14502						33.5103	643.817	POS	0.0213685	0.0279523	3.09017	0.0208995	0.767775	0.764461	-0.387484
14504						33.5103	927.188	POS	0.0125498	0.0159176	3.16668	0.0316272	0.833422	0.788421	-0.342962
14508						33.5099	682.512	POS	0.021099	0.0276713	2.91213	0.00978149	0.607438	0.762487	-0.391215
14509			D	Mycimicin III	-20.8789	33.5099	682.847	POS	0.00927528	0.0122523	3.06593	0.021373	0.771745	0.757021	-0.401595
14510			D	Lolitrem J	-0.996946	33.5093	662.831	POS	0.0372341	0.0494404	3.0964	0.0160318	0.717205	0.75311	-0.409067
14513			D	3-Hydroxypimeloyl-CoA	-6.96602	33.5069	926.687	POS	0.0114453	0.0154243	3.32539	0.00890926	0.584956	0.742031	-0.430449
14514						33.5062	720.538	POS	0.0231411	0.0305144	2.90855	0.0253533	0.800428	0.758366	-0.399033
14515						33.5053	955.707	POS	0.00776189	0.0107996	3.16604	0.00276002	0.311051	0.718721	-0.476496
14516						33.5053	956.209	POS	0.00973601	0.0122784	2.98724	0.0494223	0.886599	0.792935	-0.334725
14518						33.5048	663.164	POS	0.0215163	0.0291258	3.05735	0.00772142	0.549849	0.738737	-0.436868
14519			D	CE(20:0)	2.93861	33.5048	682.178	POS	0.0348261	0.045703	2.96611	0.0210592	0.769129	0.76201	-0.392118
14520			D	6-({1-[(2R)-3-[2-amino-3-methyl-4-(2-methyl-1,3-thiazol-4-yl)but-3-en-1-yl]-2-methyloxiran-2-yl]-10-carboxy-9-hydroxy-4,6,8,8-tetramethyl-7-oxodecan-5-yl}oxy)-3,4,5-trihydroxyoxane-2-carboxylic acid	18.4912	33.5041	701.86	POS	0.0200883	0.02613	2.91512	0.0352274	0.847856	0.768784	-0.379349
14522						33.5033	985.229	POS	0.00647815	0.00874362	3.35579	0.0161601	0.718819	0.740901	-0.432648
14525						33.5028	1014.25	POS	0.00391621	0.00525471	3.22869	0.0147799	0.700427	0.745276	-0.424154
14526						33.5026	1013.75	POS	0.00333472	0.00463673	3.12299	0.00915882	0.591647	0.719197	-0.475542
14527			D	Gingerglycolipid C	23.0482	33.5005	681.844	POS	0.0302764	0.0402438	3.17464	0.019405	0.754284	0.752325	-0.410572
14529						33.499	721.206	POS	0.0176263	0.0230956	2.76061	0.0315572	0.833114	0.763188	-0.389889
14531						33.4985	643.485	POS	0.0335479	0.0454568	3.18896	0.00917864	0.59217	0.738018	-0.438272
14532						33.4978	927.689	POS	0.00796571	0.0104533	2.9938	0.0357002	0.849568	0.762029	-0.392083
14533						33.497	740.219	POS	0.0230428	0.0308813	2.7752	0.0373238	0.855164	0.746173	-0.422418
14538						33.4951	701.191	POS	0.0266964	0.0351869	3.06742	0.0285093	0.818511	0.758702	-0.398394
14542						33.4938	984.728	POS	0.00543316	0.00756575	3.24482	0.00624973	0.49715	0.718126	-0.477691
14559						33.4856	701.527	POS	0.0322891	0.0420171	2.94298	0.0351174	0.847452	0.768475	-0.37993
14583			D	3,4-Dihydro-7-methoxy-2-methylene-3-oxo-2H-1,4-benzoxazine-5-carbonyl-CoA	12.1601	33.4671	985.731	POS	0.00430758	0.00614798	3.07246	0.0114145	0.643582	0.70065	-0.513234
14616			D	FADH2	-3.67712	33.0189	788.57	POS	0.00668021	0.00783511	1.36589	0.0307516	0.829488	0.852599	-0.23006
14627			D	Mono-(3-carboxypropyl) phthalate	-24.2576	32.8927	252.216	POS	0.00804777	0.00671551	1.13107	0.0360844	0.850931	1.19839	0.261092
14630						32.8657	693.511	POS	0.00351629	0.00436688	2.4579	0.0298697	0.825333	0.805219	-0.312547
14632			D	Cohibin C	-19.5666	32.8539	577.929	POS	0.00352686	0.00415314	2.23232	0.0266117	0.808054	0.849204	-0.235817
14641			D	Mitomycin B	17.3987	32.8417	336.325	POS	0.057505	0.0736365	2.19609	0.0410454	0.866544	0.78093	-0.356735
14650						32.818	726.453	POS	0.0049776	0.00636194	2.32868	0.0417038	0.868374	0.782403	-0.354016
14749			D	2-amino-4-({1-[(carboxymethyl)-C-hydroxycarbonimidoyl]-2-({2,3,4,6-tetrahydroxy-5-[(2E)-3-(4-hydroxyphenyl)prop-2-enoyl]phenyl}sulfanyl)ethyl}-C-hydroxycarbonimidoyl)butanoic acid	20.7127	32.1228	594.58	POS	0.00953574	0.00766277	2.41437	0.0131534	0.675407	1.24442	0.315479
14753			D	Kuwanon Z	21.1734	32.0968	595.584	POS	0.00337261	0.002738	2.30004	0.0233078	0.78665	1.23178	0.300744
14759						31.6068	622.61	POS	0.0147131	0.0121451	2.14011	0.0206371	0.765514	1.21145	0.276733
14762			D	Allosamidine	-20.2273	31.5752	623.614	POS	0.00523586	0.00369761	2.60205	0.000372417	0.0886346	1.41601	0.501836
14766			D	(3-{8-[1-(2,4-dihydroxyphenyl)-3-(3,4-dihydroxyphenyl)-2-hydroxypropyl]-3,5,7-trihydroxy-3,4-dihydro-2H-1-benzopyran-2-yl}phenyl)oxidanesulfonic acid	-5.03502	31.5561	629.604	POS	0.00516955	0.00459919	2.19517	0.0468828	0.881186	1.12401	0.168661
14773			D	5-Hydroxy-7,3',4'-trimethoxy-8-methylisoflavone 5-neohesperidoside	19.2448	31.536	651.644	POS	0.00536678	0.00334058	2.17487	0.000173505	0.0554618	1.60654	0.683956
14820			D	Cyanidin 3-O-(beta-D-xylosyl-(1->2)-beta-D-galactoside)	0.362179	30.7025	582.507	POS	0.0261565	0.0203101	2.44268	0.0386114	0.859315	1.28785	0.364968
14963						29.3797	606.617	POS	0.00790625	0.0054097	2.88011	0.0496499	0.88706	1.46149	0.547444
15043						29.3395	820.736	POS	0.0189605	0.0142552	3.38605	0.00701229	0.525908	1.33007	0.411505
15048						29.3378	846.751	POS	0.055738	0.0475303	2.30648	0.0085343	0.574481	1.17268	0.229813
15051						29.3348	540.467	POS	0.0045195	0.00326096	2.16176	0.0182648	0.742888	1.38594	0.470867
15053			D	3-Sialyl Lewis	-13.0028	29.334	821.741	POS	0.0103792	0.0068625	3.85243	0.00428573	0.404043	1.51245	0.59689
15060						29.2721	794.72	POS	0.00338751	0.00211521	3.36755	0.0354121	0.84853	1.6015	0.679424
15081			D	Malvidin 3-sophoroside 5-glucoside	-6.70934	28.7131	818.72	POS	0.0172562	0.013673	3.08348	0.0377651	0.856614	1.26207	0.33579
15083						28.713	792.706	POS	0.00746003	0.00473045	3.92066	0.0061058	0.491326	1.57702	0.657205
15091						28.7084	845.739	POS	0.0279646	0.023117	2.45361	0.02877	0.81986	1.2097	0.274649
15094						28.707	819.724	POS	0.00849005	0.00629304	3.31609	0.0240997	0.792204	1.34912	0.432015
15101						28.703	793.709	POS	0.00377448	0.00231962	3.94048	0.00523686	0.453084	1.6272	0.70239
15111			D	Delphinidin 3-glucoside 5-caffoyl-glucoside	19.5273	28.6972	790.69	POS	0.00547274	0.00406981	3.374	0.0345792	0.845445	1.34472	0.427301
15113						28.6951	762.658	POS	0.0044517	0.00298508	3.31348	0.0125263	0.664607	1.49132	0.576588
15119						28.6875	816.705	POS	0.0129064	0.0102689	2.96012	0.0405852	0.865235	1.25685	0.32981
15122			D	6-{4-[12-(3,4-dihydroxyphenyl)-13-hydroxy-4-oxo-8-{[3,4,5-trihydroxy-6-(hydroxymethyl)oxan-2-yl]oxy}-3,11-dioxatricyclo[8.4.0.0,]tetradeca-1,7,9-trien-6-yl]-2-hydroxyphenoxy}-3,4,5-trihydroxyoxane-2-carboxylic acid	8.27767	28.6806	791.694	POS	0.0030874	0.00218286	3.75404	0.0198451	0.758417	1.41438	0.500169
15125			D	5,10-Methenyltetrahydromethanopterin	-22.3921	28.6765	788.675	POS	0.00386535	0.00297346	3.23649	0.0291685	0.821882	1.29995	0.378457
15126			D	2-[(2-{[5,7-dihydroxy-2-(4-hydroxyphenyl)-4-oxo-4H-chromen-3-yl]oxy}-4,5-dihydroxy-6-(hydroxymethyl)oxan-3-yl)oxy]-4,5-dihydroxy-6-(hydroxymethyl)oxan-3-yl 3-(4-hydroxy-3,5-dimethoxyphenyl)prop-2-enoate	-20.0896	28.6754	817.709	POS	0.00550398	0.00437778	2.92749	0.0146327	0.698323	1.25726	0.330278
15127						28.6726	862.743	POS	0.00492535	0.00358948	3.28372	0.03314	0.839809	1.37216	0.456453
15241						25.0343	340.084	POS	0.000302575	0.000723571	1.09836	0.0270197	0.810403	0.418168	-1.25784
15274						24.4126	274.143	POS	8.56164e-05	0.000164417	1.05814	0.044757	0.876242	0.520727	-0.941402
15319						23.8683	242.045	POS	0.000285574	0.000433356	1.04454	0.0242191	0.793016	0.658982	-0.601688
15338						23.7901	385.179	POS	0.00184536	0.00245003	2.55272	0.0228849	0.783561	0.753201	-0.408893
15372						23.4648	273.075	POS	0.00012603	0.000718625	1.19232	0.000461416	0.102224	0.175376	-2.51148
15397						22.8101	694.136	POS	0.000809217	0.00257844	1.23658	0.00462696	0.422618	0.31384	-1.6719
15454						17.0185	139.988	POS	0.00255051	0.00236439	1.47217	0.0145953	0.697782	1.07872	0.109321
15462						15.9558	158.096	POS	0.00107201	0.00120043	1.80202	0.0146569	0.69867	0.893021	-0.163233
15485			D	Cyanidin	5.42273	6.27564	288.253	POS	0.141017	0.164602	1.12253	0.00571796	0.47494	0.856712	-0.223117
15586			D	alpha-Ketocaproic acid	5.48017	328.47	144.031	NEG	0.0677857	0.0621707	1.19664	0.00488828	0.436078	1.09032	0.124746
15593			D	Thiamine monophosphate	-15.6147	323.895	360.066	NEG	0.00221838	0.00197486	3.55596	0.0209009	0.767787	1.12331	0.167758
15642			D	Peonidin	-2.06518	283.647	313.17	NEG	0.000473665	0.000544161	1.69634	0.0393538	0.861601	0.870449	-0.200168
15669			D	Adipic acid	5.0452	249.534	159.041	NEG	0.0074131	0.00582136	2.11325	0.0204272	0.763674	1.27343	0.348722
15674			D	alpha-Ketocaproic acid	3.60045	241.102	144.013	NEG	0.0185199	0.0136726	3.96522	1.16036e-10	2.63773e-07	1.35453	0.437788
15676			D	Azelaic acid	5.05618	238.643	200.061	NEG	0.0284878	0.042977	3.25591	0.0313319	0.832116	0.662862	-0.59322
15710			D	alpha-Linolenic acid	3.70859	207.825	289.121	NEG	0.006339	0.00926754	1.25962	0.0235773	0.788573	0.684	-0.547931
15729			D	Isocitric acid	4.66406	199.982	203.129	NEG	0.00133813	0.00194221	1.64531	0.00404749	0.39035	0.688975	-0.537476
15746			D	Meclofenamic acid	-9.63475	194.042	305.189	NEG	0.00170355	0.00213735	1.49044	0.00542563	0.461873	0.797041	-0.327275
15775			D	N-Acetyl-D-neuraminic acid	3.56851	167.392	321.135	NEG	0.0356135	0.0949416	1.05808	0.0243267	0.793743	0.375109	-1.41462
15803			D	Skimmin	-7.96029	126.633	337.151	NEG	0.00708122	0.00937755	3.23502	0.0173073	0.732471	0.755125	-0.405213
15805			D	Succinic acid	6.09917	123.161	133.03	NEG	0.00388401	0.00564821	1.39962	0.0363185	0.85175	0.687653	-0.540246
15824			D	Cholic acid	3.64006	94.4472	423.349	NEG	0.0165932	0.0198751	1.01189	0.0336403	0.841814	0.834874	-0.260369
15830			D	5-Acetylamino-6-formylamino-3-methyluracil (AFMU)	-1.85852	77.3769	237.062	NEG	0.157086	0.191473	1.51059	0.0446636	0.876015	0.820406	-0.28559
15836			D	Chlorzoxazone	-9.4047	60.1662	182.119	NEG	0.000790311	0.00188689	1.45431	0.000197536	0.0606303	0.418843	-1.25552
15839			D	Isoformononetin	-7.9231	59.7248	281.124	NEG	0.0162466	0.0253989	1.13126	0.00740119	0.539344	0.639655	-0.644634
15875			D	alpha-Ketocaproic acid	5.2796	29.607	144.012	NEG	0.0170828	0.0335221	2.08774	0.000974196	0.164439	0.509597	-0.97257
15893			D	Guanosine-5'-monophosphate	-12.5444	14.6249	376.892	NEG	0.00140185	0.00161357	1.35172	0.0386551	0.859451	0.868785	-0.202929
15940						94.6391	281.249	NEG	0.0673735	0.0825946	2.91153	0.0326104	0.837629	0.815713	-0.293867
15980						49.129	147.03	NEG	0.0480259	0.0610624	2.64891	0.0116308	0.647877	0.786506	-0.34647
16006						215.592	578.348	NEG	0.78005	0.698587	1.81696	0.024117	0.792322	1.11661	0.159126
16030						156.897	341.27	NEG	0.00590605	0.00821284	2.03667	0.00171417	0.233297	0.719124	-0.475687
16042						74.3237	311.198	NEG	0.00476995	0.00886154	2.38606	7.18449e-05	0.030032	0.538275	-0.893583
16064						2.96698	375.179	NEG	0.00158796	0.00177803	1.76483	0.0457827	0.878678	0.8931	-0.163107
16148						14.5982	91.0303	NEG	0.00450312	0.00513469	1.27459	0.00696097	0.524077	0.877	-0.189352
16166						15.6253	486.878	NEG	0.00807651	0.00621079	1.26313	0.00332511	0.344696	1.3004	0.378956
16201						18.8391	377.158	NEG	0.00135737	0.00123538	1.22584	0.0304304	0.827998	1.09875	0.135868
16223						21.7227	667.063	NEG	0.00322918	0.0105292	3.22392	5.16277e-05	0.0241378	0.306687	-1.70516
16224						21.7375	666.061	NEG	0.00876502	0.0244483	1.58918	8.56658e-05	0.0338561	0.358512	-1.47991
16225			D	Glycerol 1,2-didodecanoate 3-tetradecanoate	5.71503	21.7383	668.065	NEG	0.00094021	0.00309999	2.53042	0.000131161	0.0461825	0.303294	-1.72121
16227						21.7694	532.892	NEG	0.00609989	0.0104808	1.8148	0.0078098	0.552664	0.582005	-0.780896
16253						22.7053	489.279	NEG	0.0115662	0.0164317	2.9178	0.0330563	0.839468	0.703895	-0.506568
16255						22.7379	220.942	NEG	0.0104257	0.0144438	2.87604	0.0260583	0.804773	0.721812	-0.470304
16259			D	CE(DiMe(11,3))	-5.94254	23.2058	692.124	NEG	0.000829193	0.00290511	2.30018	6.32944e-05	0.0276987	0.285426	-1.80881
16271						23.885	105.92	NEG	0.00883762	0.0124383	2.30807	0.0378614	0.856927	0.710517	-0.493059
16272						23.8937	412.966	NEG	0.054315	0.0667743	1.35336	0.0346281	0.84563	0.813412	-0.297943
16301						24.248	335.023	NEG	0.0148271	0.0331672	1.37474	0.0282644	0.817226	0.44704	-1.16153
16350						25.2465	494.339	NEG	0.0950673	0.0768457	2.13764	0.0317233	0.833843	1.23712	0.306984
16351						25.2614	506.339	NEG	0.0949624	0.0728958	1.75917	0.00966663	0.604617	1.30271	0.381521
16352						25.2636	505.336	NEG	0.293884	0.225042	2.05562	0.00577296	0.477327	1.30591	0.385056
16357						25.3307	237.117	NEG	0.010528	0.0162366	2.82033	0.0452467	0.877417	0.648411	-0.625021
16374						26.6843	235.101	NEG	0.0115918	0.0169971	1.98675	0.0475191	0.882591	0.681988	-0.552181
16386						26.7817	707.367	NEG	0.00157676	0.00275262	1.62407	0.0233098	0.786665	0.572822	-0.803842
16406						27.4498	233.085	NEG	0.0105475	0.0166738	2.57867	0.0311763	0.831419	0.632579	-0.660683
16423						27.5531	737.341	NEG	0.0447004	0.0644303	1.40472	0.0204517	0.763891	0.69378	-0.527449
16441			D	unsym-Bis(4'-chlorophenyl)ethylene	10.7226	28.1345	250.145	NEG	0.00443559	0.00626594	1.8211	0.0256787	0.802458	0.707889	-0.498405
16592						30.3372	258.045	NEG	0.0128786	0.00407439	1.2718	0.0443685	0.875293	3.16087	1.66032
16597			D	Genistein 4',7-O-diglucuronide	-2.88808	30.3561	623.491	NEG	0.117813	0.0939908	2.83667	0.0222221	0.778535	1.25346	0.325912
16600						30.3671	574.453	NEG	0.00597655	0.015961	1.20808	0.0316618	0.833574	0.374448	-1.41716
16646						31.1297	1010.76	NEG	0.0320963	0.0256922	1.89759	0.012712	0.667879	1.24926	0.321075
16652						31.6561	82.9542	NEG	0.00248049	0.0103363	2.19707	0.0186831	0.74719	0.239979	-2.05902
16672			D	Itraconazole	-6.96068	32.3239	706.635	NEG	0.0897958	0.0708957	2.257	0.0189262	0.749624	1.26659	0.34095
16685						32.4065	622.543	NEG	0.0112875	0.0169028	2.04601	0.0422302	0.869801	0.66779	-0.582533
16700						32.4628	522.794	NEG	0.0127018	0.019861	2.14464	0.0444509	0.875495	0.639538	-0.644897
16743			D	[2,6-dihydroxy-3-(3,5,6,7-tetrahydroxy-4-oxo-3,4-dihydro-2H-1-benzopyran-2-yl)phenyl]oxidanesulfonic acid	13.9686	33.0889	417.323	NEG	0.0664207	0.0945965	1.50908	0.0250529	0.798517	0.702148	-0.510153
16761						33.5754	496.256	NEG	0.0257103	0.0316299	2.11141	0.0151872	0.7061	0.81285	-0.29894
16766						33.7435	529.202	NEG	0.127295	0.186872	3.14446	0.0433494	0.872734	0.681184	-0.553883
16811						34.479	433.26	NEG	5.67185	6.89713	2.48375	0.0488747	0.885474	0.822349	-0.282177
16839			D	Ginkgolide C	-23.4712	36.6006	441.395	NEG	0.0190523	0.0268514	1.32163	0.0295964	0.824004	0.709545	-0.495034
16852						37.2323	365.343	NEG	0.0960813	0.115175	1.20214	0.0287229	0.819617	0.834217	-0.261506
16923						42.196	282.252	NEG	3.55812	3.9946	2.57711	0.0426521	0.870922	0.890733	-0.166935
16926			D	Prunin 6'-O-gallate	-1.23336	42.2481	587.504	NEG	0.0615008	0.0709721	2.26328	0.0482393	0.88414	0.866548	-0.206648
16928						42.6602	377.237	NEG	0.616617	0.796713	3.45463	0.0037846	0.374491	0.773951	-0.369686
16930						42.6902	378.24	NEG	0.103542	0.136601	3.34471	0.00143448	0.206818	0.757991	-0.399748
16954						43.4014	611.504	NEG	0.0235406	0.0292071	2.18249	0.00723334	0.53364	0.805988	-0.311169
16958						43.439	607.474	NEG	0.0558255	0.0665684	2.53616	0.0273941	0.812508	0.838618	-0.253915
16963						43.568	610.492	NEG	0.0149574	0.0186673	1.82216	0.0402339	0.864218	0.80126	-0.319657
16970						43.9982	562.493	NEG	0.332495	0.416656	3.32934	0.0422654	0.869895	0.798008	-0.325524
16980						44.2037	94.9807	NEG	0.0855937	0.0776025	2.57603	0.033012	0.839287	1.10298	0.141401
16983			D	Epitheaflavic acid 3'-gallate	-0.837059	44.2281	581.457	NEG	0.0414455	0.0564205	2.57415	0.00500568	0.441922	0.734584	-0.445001
16986			D	1-(5-Phosphoribosyl)-4-(N-succinocarboxamide)-5-aminoimidazole	15.4515	44.2644	410.303	NEG	0.0200843	0.0271913	2.9835	0.0169965	0.728904	0.738632	-0.437073
16998			D	Celecoxib glucuronide	1.45561	44.8361	560.477	NEG	0.172443	0.229576	3.91508	0.0225931	0.781377	0.751137	-0.412852
17015						46.1696	397.369	NEG	0.0346957	0.0549977	2.27905	0.00586655	0.481341	0.630857	-0.664615
17030						46.2854	639.427	NEG	0.0108464	0.0144187	2.743	0.0171862	0.731092	0.752244	-0.410728
17041						46.4025	183.103	NEG	0.0125553	0.0194071	1.67914	0.0490241	0.885783	0.646943	-0.628288
17072			D	5-O-Feruloylquinic acid	-12.7127	47.7016	369.338	NEG	0.00650609	0.00892465	1.81766	0.0190723	0.751065	0.729002	-0.456006
17107						48.5187	291.161	NEG	0.0123704	0.016453	1.59371	0.0435221	0.873175	0.751862	-0.411459
17130						49.2555	296.231	NEG	0.00468333	0.0063228	1.43322	0.0404934	0.864971	0.740705	-0.433028
17141						49.7039	89.0245	NEG	0.0510648	0.0623448	1.07297	0.000741068	0.139765	0.819072	-0.287938
17185						50.6429	206.039	NEG	0.001997	0.00329166	1.1442	0.033348	0.840648	0.606686	-0.720978
17188			D	[6,7,8,11,12,13,22-heptahydroxy-3,16-dioxo-21-(3,4,5-trihydroxybenzoyloxy)-2,17,20-trioxatetracyclo[17.3.1.0tricosa-4,6,8,10,12,14-hexaen-23-yl]oxidanesulfonic acid	-4.76431	50.6544	715.514	NEG	0.0126071	0.017424	1.84487	0.0208335	0.76721	0.723547	-0.466842
17207						51.1891	470.259	NEG	0.00403516	0.00571724	1.17369	0.032629	0.837707	0.705788	-0.502694
17218			D	Carmine	-7.2725	51.3554	493.39	NEG	0.0465467	0.0537897	2.38132	0.0461099	0.879435	0.865346	-0.208651
17229						51.7957	618.481	NEG	0.000658949	0.00115705	1.05947	0.0119769	0.654537	0.569506	-0.812218
17231			D	6'-O-Galloylquercimeritrin	-18.2158	51.8975	617.477	NEG	0.00318997	0.00497221	1.66803	0.00964953	0.604194	0.641559	-0.640345
17242			D	3,4,5-trihydroxy-6-{4-[5,6,7-trihydroxy-4-oxo-8-(3,4,5-trihydroxyoxan-2-yl)-4H-chromen-2-yl]phenoxy}oxane-2-carboxylic acid	15.5135	52.0469	595.494	NEG	0.0928529	0.131559	1.05058	0.0102767	0.619151	0.705791	-0.502688
17304						54.3884	477.25	NEG	0.00339058	0.00562579	1.41267	0.000578477	0.119378	0.602685	-0.730525
17567						60.5157	517.39	NEG	0.0526039	0.0644368	2.378	0.0246745	0.796058	0.816365	-0.292715
17582						60.8309	240.169	NEG	0.00343595	0.00491365	2.10243	0.0426198	0.870837	0.699266	-0.516087
17585			D	3-Hydroxy-L-tyrosyl-AMP	18.9995	60.8795	527.411	NEG	0.0122836	0.0156305	1.63118	0.0463387	0.879959	0.785873	-0.347632
17603						61.3254	575.468	NEG	0.14695	0.197381	1.4364	0.00307791	0.329649	0.744496	-0.425664
17609			D	Mometasone furoate	-21.3654	61.3878	522.426	NEG	0.0208026	0.0264882	1.48402	0.00863077	0.577226	0.785355	-0.348583
17758			D	4-Hydroxylamino-2,6-dinitrotoluene	-7.91451	67.0311	214.153	NEG	0.00395655	0.00620485	3.99896	0.0248756	0.797372	0.637655	-0.649151
17772						67.9063	316.14	NEG	0.000713506	0.0013096	1.17685	0.00930063	0.595354	0.544829	-0.876126
17775						68.067	169.107	NEG	0.0036086	0.00574818	1.23094	0.00288745	0.318735	0.627782	-0.671665
17779						68.2851	346.151	NEG	0.00407397	0.00649787	1.04235	0.00557518	0.468638	0.62697	-0.673533
17784			D	(R)-5-Phosphomevalote	1.68838	68.4506	229.145	NEG	0.00491207	0.00409415	2.05651	0.0190511	0.750857	1.19978	0.262766
17786			D	(-)-Epiafzelechin 3-gallate	-22.3389	68.5141	427.371	NEG	0.00243357	0.00328307	1.78703	0.0108678	0.632247	0.741248	-0.431973
17814			D	3,4,5-trihydroxy-6-({6,13,14-trihydroxy-3,10-dioxo-12-[5,6,7-trihydroxy-1-oxo-3-(1,2,3,4-tetrahydroxybutyl)-1H-isochromen-8-yl]-2,9-dioxatetracyclo[6.6.2.0,.0,]hexadeca-1(15),4,6,8(16),11,13-hexaen-7-yl}oxy)oxane-2-carboxylic acid	-14.3562	70.1184	791.544	NEG	0.147736	0.12324	2.22029	0.0350525	0.847213	1.19876	0.261548
17815						70.2623	189.004	NEG	0.00338882	0.00606302	1.05698	0.0020901	0.264704	0.558932	-0.839256
17825						70.6844	215.165	NEG	0.0371642	0.0470088	2.42552	0.0483497	0.884374	0.790579	-0.339018
17851						72.4913	280.116	NEG	0.0213855	0.0312635	1.57562	0.00189418	0.248901	0.684041	-0.547846
17852						72.5345	279.614	NEG	0.0798536	0.112941	1.99881	0.000377983	0.0893209	0.70704	-0.500137
17869						73.5588	211.072	NEG	0.0198643	0.0235256	1.05912	0.00765854	0.547824	0.844368	-0.244056
18028						88.7766	270.208	NEG	0.00178188	0.00922644	3.06331	3.15565e-20	6.85931e-16	0.193127	-2.37238
18044						90.0581	593.48	NEG	0.490888	0.730982	1.41765	0.00321725	0.337286	0.671546	-0.574442
18050						90.969	482.251	NEG	0.0562196	0.0757852	1.47441	0.017191	0.731147	0.741829	-0.430842
18060						92.8096	244.138	NEG	0.0130384	0.00913727	1.51682	0.0480792	0.883799	1.42694	0.51293
18082						93.8683	280.116	NEG	0.0142623	0.0195547	1.34574	0.0295913	0.823979	0.729352	-0.455313
18083						93.8762	172.106	NEG	0.004717	0.00717222	1.7939	0.000171273	0.0550156	0.657676	-0.60455
18091						94.0645	171.103	NEG	0.0800963	0.10145	1.13606	0.0018401	0.244327	0.789518	-0.340957
18110						94.2131	279.614	NEG	0.0518012	0.0698182	1.81517	0.0102174	0.617785	0.741944	-0.430619
18149						94.5207	282.252	NEG	0.0111546	0.0161829	3.32615	0.00753228	0.543703	0.68928	-0.536837
18161						94.5566	99.0089	NEG	0.0855308	0.0703128	1.64121	0.0401798	0.86406	1.21643	0.282657
18217						94.8671	457.281	NEG	0.0181317	0.0241863	3.33044	0.0207406	0.766411	0.74967	-0.415672
18249			D	{5-[5,7-dihydroxy-3-(3,4,5-trihydroxybenzoyloxy)-3,4-dihydro-2H-1-benzopyran-2-yl]-2-hydroxyphenyl}oxidanesulfonic acid	1.84705	95.03	523.438	NEG	0.0174276	0.0234587	1.6908	0.000916233	0.158748	0.742907	-0.428746
18263						95.1118	459.296	NEG	0.0340976	0.0438277	2.81824	0.0311692	0.831387	0.777991	-0.362175
18322			D	5-Hydroxyisourate	8.35622	95.753	185.119	NEG	0.0272505	0.0335733	2.73115	0.0102747	0.619105	0.811673	-0.301029
18331						95.8641	957.579	NEG	0.0190733	0.0166919	1.72437	0.0406696	0.865477	1.14267	0.192412
18333						95.9465	606.447	NEG	0.000492943	0.000953745	1.0161	0.00122635	0.189271	0.51685	-0.952184
18345						96.1384	75.0088	NEG	0.255106	0.213985	1.7754	0.0291398	0.821738	1.19217	0.253589
18352						96.2738	605.444	NEG	0.00358057	0.00500484	1.62994	0.0366874	0.853021	0.715421	-0.483136
18366			D	TG(15:0/18:0/24:1(15Z))	-1.87485	96.7674	932.572	NEG	0.0124511	0.00949087	2.58172	0.00589702	0.482634	1.31191	0.391666
18371						96.8606	931.564	NEG	0.0245632	0.0193778	2.64779	0.00395482	0.384852	1.26759	0.342088
18383						97.3936	103.004	NEG	0.291848	0.243593	1.77151	0.0367601	0.853269	1.1981	0.260745
18388			D	[2,6-dihydroxy-4-({[2,3,5-trihydroxy-6-(hydroxymethyl)oxan-4-yl]oxy}carbonyl)phenyl]oxidanesulfonic acid	0.0813655	97.5896	413.327	NEG	0.00269949	0.00392798	1.78332	0.00806491	0.560597	0.687245	-0.541103
18403						98.3812	409.297	NEG	0.0101601	0.0128156	1.54485	0.00851481	0.573922	0.792789	-0.33499
18416						99.3398	151.061	NEG	0.00890253	0.0120343	3.05886	0.000107245	0.0400582	0.739761	-0.434869
18464						106.936	189.019	NEG	0.00266283	0.00430479	1.23544	0.0230847	0.785032	0.618572	-0.692986
18524						110.962	423.312	NEG	0.00275103	0.00345052	1.96513	0.0404044	0.864713	0.79728	-0.326841
18547						115.481	537.417	NEG	0.0305681	0.0367723	2.44924	0.0483437	0.884362	0.831283	-0.266589
18565			D	Roflumilast N-oxide	24.2824	116.424	420.224	NEG	0.00233242	0.00852197	3.34913	2.7062e-17	1.96079e-13	0.273695	-1.86936
18569						116.755	225.15	NEG	0.00151352	0.00251409	2.99234	2.23433e-11	6.45244e-08	0.602015	-0.732128
18570			D	5-Phosphonooxy-L-lysine	22.6167	116.825	243.18	NEG	0.00886665	0.0310787	3.67132	2.8082e-18	3.05203e-14	0.285296	-1.80947
18600			D	2-hydroxy-3-[4-hydroxy-3-(sulfooxy)phenyl]propanoic acid	-14.5211	120.93	279.233	NEG	0.0227211	0.0264589	2.9804	0.0203598	0.763077	0.858731	-0.219721
18605						121.686	123.093	NEG	0.00190907	0.0031233	1.42162	0.00872877	0.579979	0.611235	-0.710201
18636						128.011	328.104	NEG	0.00345339	0.00221026	1.71274	0.0372249	0.854835	1.56244	0.643797
18647						129.426	242.177	NEG	0.0232018	0.0872014	3.67707	7.04886e-16	3.06437e-12	0.266071	-1.91012
18658						131.153	869.614	NEG	0.0137151	0.0302548	1.72537	0.00804401	0.559958	0.453319	-1.1414
18682						133.665	845.575	NEG	0.0826438	0.102342	1.95098	0.0171079	0.730193	0.807526	-0.30842
18683						133.718	844.571	NEG	0.188691	0.233337	1.59606	0.0112732	0.64072	0.808662	-0.306392
18897						147.536	830.593	NEG	0.00835776	0.0116107	2.17633	0.0144259	0.695316	0.719833	-0.474267
18899						147.71	317.099	NEG	0.00221026	0.00184122	1.53945	0.0421834	0.869675	1.20043	0.263555
18924						149.657	228.161	NEG	0.00365893	0.00668141	2.06623	0.000157833	0.0522339	0.547628	-0.868731
19031						154.161	800.561	NEG	0.0548378	0.0682746	1.50997	0.0410451	0.866543	0.803194	-0.31618
19139			D	Acetoacetyl-CoA	-1.1723	157.325	852.614	NEG	0.391763	0.475667	1.62166	0.0127843	0.669136	0.823608	-0.279971
19145						157.431	71.0139	NEG	0.171888	0.205369	1.28991	0.0330786	0.839559	0.836971	-0.25675
19199						158.862	177.041	NEG	0.372308	0.294624	1.31266	0.031588	0.83325	1.26367	0.337624
19276						161.612	96.4003	NEG	0.0111546	0.00880669	1.80971	0.0248661	0.79731	1.2666	0.340965
19287						162.039	96.2888	NEG	0.0316921	0.0286385	2.0509	0.034751	0.846092	1.10662	0.146164
19292						162.179	867.594	NEG	0.508889	0.464022	1.93796	0.016511	0.72314	1.09669	0.133157
19296						162.373	866.589	NEG	1.14092	1.08617	1.45188	0.0211905	0.770231	1.05041	0.070952
19328						163.5	793.558	NEG	0.0419063	0.0334058	2.54107	0.0365888	0.852684	1.25446	0.327068
19342						164.087	609.474	NEG	0.00541855	0.00936733	2.18234	2.46377e-05	0.0153012	0.578452	-0.789732
19427			D	2-[({2-[7,8,9,12,13,14,17,18,19,25-decahydroxy-24-(hydroxymethyl)-4,22,27-trioxo-3,23,26-trioxahexacyclo[13.10.3.1]nonacosa-5(10),6,8,11,13,15(28),16,18,20-nonaen-29-yl]-3,4,5-trihydroxyphenyl}(hydroxy)methylidene)amino]acetic acid	-15.7046	166.651	842.59	NEG	1.91033	1.78328	1.96462	0.0368255	0.853492	1.07125	0.0992949
19428			D	6-(5-{[(2E)-3-(3,4-dihydroxyphenyl)prop-2-enoyl]oxy}-3,4-dihydroxycyclohex-1-ene-1-carbonyloxy)-3,4,5-trihydroxyoxane-2-carboxylic acid	-19.5428	166.654	513.417	NEG	0.00586395	0.00796928	1.62102	0.0101109	0.615308	0.735819	-0.442578
19435						166.798	93.6221	NEG	0.0647708	0.0590188	1.41297	0.0347516	0.846094	1.09746	0.13417
19476						169.209	204.147	NEG	0.00263016	0.00329827	1.87531	0.00348817	0.355589	0.797436	-0.32656
19491			D	Cycloprothrin	16.2768	169.756	483.37	NEG	0.0157082	0.0189193	2.0677	0.021204	0.770344	0.830275	-0.268339
19521			D	Griseorhodin A	-17.8109	170.946	509.386	NEG	0.018302	0.0211424	1.59836	0.0418012	0.86864	0.865653	-0.208139
19578			D	FMN	7.55841	172.897	457.355	NEG	0.00931078	0.0120392	2.19069	0.00284781	0.316379	0.77337	-0.37077
19593						172.952	82.2811	NEG	0.00981172	0.00828014	3.11033	0.0155475	0.710942	1.18497	0.24485
19596						173.331	780.521	NEG	0.0337369	0.0279726	1.35858	0.0435491	0.873244	1.20607	0.270315
19607						173.522	767.521	NEG	0.188931	0.1555	2.58754	0.0447288	0.876173	1.21499	0.280949
19619						173.546	780.529	NEG	0.0466468	0.0312361	2.11696	0.0110603	0.63632	1.49336	0.578565
19632						173.593	85.0569	NEG	0.00232606	0.00168992	1.36727	0.0163795	0.721536	1.37643	0.460928
19634						174.073	84.9454	NEG	0.00736556	0.00595278	2.77925	0.00220047	0.273114	1.23733	0.307231
19635						174.077	764.5	NEG	0.186487	0.154146	2.71915	0.0030378	0.327405	1.20981	0.274778
19638						174.104	765.503	NEG	0.0784314	0.0659239	1.84644	0.0170973	0.730071	1.18973	0.250629
19679						174.41	437.328	NEG	0.00465704	0.00624179	2.13017	0.00941704	0.598347	0.746107	-0.422546
19724						175.306	754.517	NEG	0.0220869	0.0158894	2.28715	0.0465528	0.880445	1.39004	0.475127
19752						175.931	702.508	NEG	0.00311618	0.00245212	3.06025	0.0325521	0.837386	1.27081	0.345752
19792						177.757	623	NEG	0.00578155	0.00437778	1.65358	0.0188702	0.749067	1.32066	0.401258
19829						178.325	730.004	NEG	0.0158921	0.0129037	1.03559	0.0448617	0.876495	1.23159	0.300527
19856						178.375	568.997	NEG	0.00567677	0.00476769	1.51711	0.0432823	0.872562	1.19068	0.25178
19896						178.762	549.998	NEG	0.0051817	0.00418848	1.72558	0.00322673	0.337944	1.23713	0.306999
19897						178.762	728.673	NEG	0.00653181	0.00538182	1.66669	0.0352008	0.847759	1.21368	0.279388
19922						178.829	211.002	NEG	0.000972053	0.00114431	1.28978	0.0318983	0.834604	0.849467	-0.235371
19937						178.855	940.02	NEG	0.00224653	0.00195285	1.45557	0.0437225	0.873683	1.15039	0.202118
19949						178.88	426.989	NEG	0.00981931	0.0116472	1.04973	0.0123319	0.661111	0.843059	-0.246294
19963			D	Bisosthenon B	-0.0229495	178.887	489.493	NEG	0.0113058	0.0142726	1.65204	0.00885917	0.583587	0.792129	-0.336192
19974						178.904	765.34	NEG	0.0150562	0.0124915	1.4015	0.0241475	0.79253	1.20531	0.269404
19980			D	Ginsenoside Rf	-16.5104	178.91	802.007	NEG	0.0241041	0.0210717	1.82629	0.0484228	0.884529	1.14391	0.193972
20036						179.388	835.347	NEG	0.0473026	0.0448248	1.38116	0.0373217	0.855157	1.05528	0.0776233
20049			D	Capsicoside C3	-13.9978	179.444	872.011	NEG	0.0360617	0.033361	1.11742	0.0119902	0.654789	1.08096	0.112307
20059						179.473	839.339	NEG	0.0632776	0.0590352	1.11161	0.0432132	0.872385	1.07186	0.100121
20107			D	PE-NMe(20:0/24:0)	12.4229	179.931	875.341	NEG	0.0252545	0.0235703	1.6124	0.0433712	0.87279	1.07146	0.0995746
20161						181.024	458.358	NEG	0.00174928	0.00225566	1.60596	0.0161991	0.719305	0.775509	-0.366785
20183						182.196	832.529	NEG	0.0051734	0.00620587	1.7584	0.0160976	0.718034	0.83363	-0.262521
20292						188.505	443.302	NEG	0.000863858	0.000647631	1.07541	0.0423843	0.870213	1.33387	0.415621
20297						188.756	686.402	NEG	0.000820002	0.000378376	2.12824	6.23641e-05	0.0274315	2.16716	1.11581
20299			D	Surugatoxin	-6.24104	188.79	685.407	NEG	0.00118186	0.000577603	1.94485	7.76775e-05	0.0316119	2.04615	1.03291
20301						188.856	684.403	NEG	0.00356346	0.00209797	2.00843	7.03627e-05	0.0296426	1.69853	0.764286
20353			D	Acetylgitaloxin	20.0747	191.556	852.01	NEG	0.000716922	0.00055135	1.83827	0.00461795	0.422142	1.3003	0.378848
20405						193.004	329.191	NEG	0.00345063	0.0105196	2.37137	1.12248e-12	4.06647e-09	0.328019	-1.60815
20480			D	N-debutylhalofantrine	-5.75753	193.803	445.322	NEG	0.00713225	0.00609901	1.99743	0.0263042	0.806245	1.16941	0.225782
20532						194.108	769.757	NEG	0.00232662	0.00205741	1.79259	0.0449582	0.876727	1.13085	0.177406
20553						194.217	411.983	NEG	0.00813321	0.00962368	1.31233	0.0485555	0.884808	0.845125	-0.242764
20630						194.464	971.015	NEG	0.00183883	0.00157954	2.19465	0.0111831	0.63887	1.16416	0.219289
20673						194.616	978.018	NEG	0.0176225	0.0163781	1.15396	0.0326117	0.837635	1.07598	0.105656
20699						194.75	893.508	NEG	0.00405655	0.00344588	1.38335	0.0445061	0.875631	1.17722	0.235383
20711						194.807	693.337	NEG	0.0523557	0.0465489	1.14979	0.0272543	0.811728	1.12475	0.1696
20816						195.25	927.678	NEG	0.012894	0.0111421	1.35988	0.0340562	0.843443	1.15724	0.210684
20828			D	2-methoxy-6-all trans-decaprenyl-2-methoxy-1,4-benzoquinol	2.49428	195.316	822.337	NEG	0.00295073	0.00247031	1.79321	0.0395702	0.862254	1.19448	0.256383
20845			D	6-Carboxyhexanoyl-CoA	-19.3955	195.388	910.676	NEG	0.00302646	0.00249528	2.04048	0.00302731	0.326814	1.21287	0.278428
20849						195.418	787.002	NEG	0.00889632	0.0101849	1.04646	0.0105619	0.625584	0.873484	-0.195147
20879			D	TG(14:0/15:0/22:5(4Z,7Z,10Z,13Z,16Z))	-12.1507	195.636	840.337	NEG	0.00467683	0.00405753	1.41028	0.0136555	0.683566	1.15263	0.204928
20922						196.78	208.935	NEG	0.00201958	0.00143168	1.18086	0.002179	0.271504	1.41064	0.496352
20985						198.325	855.617	NEG	0.00117697	0.000695308	2.19399	0.0191784	0.7521	1.69273	0.759353
21020						198.751	287.612	NEG	0.00453091	0.00747033	2.14424	0.000473772	0.10413	0.606521	-0.721371
21071						199.147	444.227	NEG	0.0158752	0.0206213	1.54607	0.0116159	0.647584	0.769842	-0.377366
21082			D	Carbamoyl phosphate	-8.92169	199.168	142.026	NEG	0.0167768	0.0184707	1.39246	0.0157064	0.713027	0.90829	-0.138775
21100						199.321	905.597	NEG	0.0127615	0.0104988	1.64988	0.00951557	0.600846	1.21552	0.28157
21129						199.476	94.4058	NEG	0.00306113	0.00229688	2.60482	0.0343066	0.844408	1.33273	0.414387
21156			D	DHAP(6:0)	16.2938	199.685	269.212	NEG	0.0328797	0.0434885	1.9327	0.0310235	0.83073	0.756055	-0.403436
21157						199.685	281.249	NEG	0.0832227	0.104059	2.40721	0.00128978	0.194875	0.799763	-0.322355
21287						201.18	809.617	NEG	0.00563144	0.00448771	2.35257	0.0146988	0.699271	1.25486	0.327525
21293						201.23	808.62	NEG	0.00779701	0.00654121	2.62715	0.0296502	0.824267	1.19198	0.253364
21327						201.862	795.598	NEG	0.0281264	0.0248989	2.03969	0.0416866	0.868326	1.12963	0.175847
21333						201.903	88.1786	NEG	0.00191633	0.00153586	2.24637	0.0495544	0.886867	1.24772	0.319299
21365						202.311	793.601	NEG	0.0759123	0.0614661	2.62913	0.00571358	0.474749	1.23503	0.304542
21394						202.889	766.574	NEG	0.0574496	0.0516999	2.28192	0.00802392	0.559341	1.11121	0.152135
21395						202.894	104.044	NEG	0.0505402	0.0645682	2.27555	0.000708258	0.135939	0.782741	-0.353392
21464						204.397	805.607	NEG	0.0223655	0.0305446	1.23342	4.02241e-05	0.0203964	0.732225	-0.449642
21511						205.167	267.109	NEG	0.0154551	0.0207499	1.83745	0.0358974	0.850271	0.74483	-0.425017
21577			D	SWEP	-16.5625	206.579	221.056	NEG	0.00173482	0.00155663	1.22152	0.0375157	0.855798	1.11448	0.156365
21584						206.679	712.508	NEG	0.0169375	0.0157334	1.33102	0.0132937	0.677728	1.07653	0.106393
21590			D	Chloroneb	2.87572	206.792	208.062	NEG	0.00288059	0.00482467	1.55224	0.0239322	0.791054	0.597054	-0.744066
21600						207.017	893.605	NEG	0.00139168	0.00113176	2.22167	0.0226092	0.781498	1.22966	0.29826
21601						207.023	707.492	NEG	0.011355	0.00956673	1.48126	0.00592021	0.483614	1.18693	0.247232
21611						207.117	245.103	NEG	0.00316882	0.00401088	2.27928	0.00611879	0.491857	0.790057	-0.339972
21683			D	L-Threonylcarbamoyladenylate	16.4729	208.253	493.35	NEG	0.000845598	0.00106347	1.33819	0.00794579	0.556928	0.795133	-0.330731
21689						208.34	225.15	NEG	0.00100318	0.00142136	1.61243	0.00846641	0.572527	0.70579	-0.502688
21721						208.9	437.268	NEG	0.000922237	0.00129788	3.20526	0.0031922	0.335892	0.710573	-0.492945
21754						210.064	94.9808	NEG	0.0053136	0.00609585	2.41907	0.0457096	0.878507	0.871676	-0.198137
21769						210.386	433.237	NEG	0.000819827	0.00113437	1.40769	0.0305501	0.828556	0.722717	-0.468497
21775						210.511	102.028	NEG	0.00399492	0.00519611	2.78961	0.0166866	0.725253	0.768829	-0.379266
21800						211.071	410.24	NEG	0.00072601	0.00101954	2.49156	0.0312363	0.831689	0.712094	-0.48986
21810						211.288	630.379	NEG	0.00732964	0.00549428	1.83665	0.00279191	0.313004	1.33405	0.415811
21815						211.402	871.535	NEG	0.013776	0.0121817	2.17736	0.0467696	0.880933	1.13088	0.17744
21831						211.783	628.361	NEG	0.0252593	0.019888	2.41587	0.00124946	0.191341	1.27008	0.344917
21832						211.795	609.397	NEG	0.00337098	0.00493437	2.29449	0.0311544	0.831321	0.683164	-0.549697
21837			D	O-Acetyl-ADP-ribose	-21.9601	212.071	602.346	NEG	0.295461	0.260792	1.25385	0.0430865	0.872057	1.13294	0.180066
21843						212.182	626.346	NEG	0.102384	0.0860702	1.68755	0.0104194	0.622397	1.18954	0.250405
21861						212.925	603.35	NEG	0.0975881	0.084697	1.37017	0.0221249	0.777778	1.1522	0.204395
21872						213.35	604.362	NEG	0.0996075	0.0778275	2.23444	0.00137516	0.202057	1.27985	0.355974
21876						213.4	605.366	NEG	0.0278359	0.0218909	2.75995	0.0100163	0.613079	1.27157	0.346615
21915						214.511	848.538	NEG	0.0024751	0.00196101	2.16879	0.0417667	0.868546	1.26215	0.335887
21944						215.734	579.351	NEG	0.251174	0.216695	1.85885	0.0125325	0.664717	1.15911	0.213019
21977						217.137	186.056	NEG	0.00188201	0.00270602	1.10307	0.00709448	0.528813	0.695491	-0.523896
22001						218.531	329.171	NEG	0.00118377	0.00189605	1.18149	0.000351466	0.0859612	0.624334	-0.67961
22050			D	Bis(1L-myo-inositol)-3,1'-phosphate 1-phosphate	22.8253	220.002	503.275	NEG	0.00254016	0.00196056	2.74946	0.0128521	0.670306	1.29563	0.373658
22052						220.042	509.3	NEG	0.00243859	0.00170707	3.25069	0.00479379	0.431284	1.42853	0.514527
22053			D	Molybdopterin	-1.71099	220.05	526.316	NEG	0.0675358	0.0489493	3.03754	0.00760378	0.546046	1.37971	0.464365
22055						220.059	527.319	NEG	0.0171447	0.0119848	2.9207	0.0020898	0.264681	1.43053	0.516552
22062						220.129	504.269	NEG	0.00287331	0.00215142	2.70591	0.0212377	0.770625	1.33554	0.417422
22065						220.138	169.087	NEG	0.00277746	0.00331124	1.92084	0.00524044	0.453254	0.838798	-0.253604
22071						220.177	502.272	NEG	0.0098681	0.00734621	2.97065	0.0153259	0.707983	1.34329	0.425772
22072						220.178	608.319	NEG	0.000590468	0.000428354	2.84614	0.0300196	0.826054	1.37846	0.463056
22082						220.409	587.249	NEG	0.000393274	0.00029344	2.10972	0.0247954	0.79685	1.34022	0.422469
22118			D	Streptidine 6-phosphate	-11.9244	221.027	343.249	NEG	0.00109285	0.0014839	2.11863	0.00541064	0.461186	0.73647	-0.441302
22186						222.475	341.234	NEG	0.000750006	0.00100244	1.88592	0.0280505	0.816088	0.748178	-0.418546
22198						222.924	283.105	NEG	0.0211049	0.015389	1.91356	0.0261196	0.805142	1.37143	0.455681
22213			D	Flurochloridone	-7.51672	223.203	313.12	NEG	0.00184024	0.00263083	2.90007	0.0234526	0.787688	0.699491	-0.515624
22222						223.452	656.273	NEG	0.00235111	0.00295997	1.51447	0.0146517	0.698595	0.794303	-0.332239
22281						224.897	424.248	NEG	0.000614848	0.000412794	3.09189	0.00753081	0.543655	1.48948	0.57481
22294						225.483	273.128	NEG	0.00397327	0.00924438	1.13367	9.83306e-06	0.00788884	0.429804	-1.21825
22305						226.016	311.081	NEG	0.000876309	0.00112859	1.75796	0.0126696	0.667138	0.776461	-0.365014
22311			D	Dichlozoline	-11.3321	226.07	275.104	NEG	0.0159873	0.019007	1.19106	0.0381737	0.857931	0.841127	-0.249605
22312						226.07	276.108	NEG	0.00225871	0.00277257	1.31285	0.0220304	0.777038	0.814664	-0.295722
22372						229.827	140.01	NEG	0.000290178	0.0005129	1.33698	1.89661e-05	0.0128871	0.565759	-0.82174
22376			D	Diallat	7.19151	229.829	271.228	NEG	0.00302862	0.00379763	1.62559	0.00759287	0.54569	0.797503	-0.326438
22382						229.833	92.0346	NEG	0.0608873	0.0644547	1.05366	0.0251745	0.799295	0.944653	-0.0821443
22500						236.028	242.123	NEG	0.00130405	0.0017915	1.22472	0.0095805	0.602476	0.727908	-0.458172
22552						237.286	193.072	NEG	0.000418312	0.000856725	4.00192	0.00268553	0.306408	0.488268	-1.03425
22557						237.306	214.077	NEG	0.00265763	0.00525818	2.91094	0.00139223	0.203445	0.505429	-0.984421
22560			D	2-Oxo-3-hydroxy-4-phosphobutanoate	-4.74281	237.72	215.074	NEG	0.00742666	0.0201284	3.30286	0.000462795	0.102439	0.368965	-1.43845
22561						237.75	185.043	NEG	0.00266526	0.0053426	2.47681	0.00267221	0.305566	0.49887	-1.00326
22563						237.764	203.062	NEG	0.000991467	0.00157904	2.6411	0.0447882	0.876317	0.627893	-0.671409
22569						237.919	104.044	NEG	0.0188595	0.0338931	3.74081	0.00078609	0.144804	0.556442	-0.845697
22572						238.438	202.061	NEG	0.0082387	0.0129749	3.45658	0.0205071	0.764378	0.63497	-0.65524
22601						241.139	100.023	NEG	0.0197691	0.0137013	3.87597	1.40457e-10	3.05306e-07	1.44286	0.528933
22605						241.333	226.016	NEG	0.00135848	0.00098789	2.21599	0.000268311	0.0737129	1.37513	0.459568
22650						245.359	176.003	NEG	0.00128294	0.000950098	2.11238	0.0259373	0.804041	1.35033	0.43331
22671						248.345	205.099	NEG	0.0022421	0.00144466	3.26275	0.00302177	0.3265	1.552	0.634127
22677						249.781	377.156	NEG	0.000439245	0.000589937	1.32754	0.0192433	0.75273	0.744563	-0.425535
22709						251.539	536.114	NEG	0.000531236	0.000667147	2.02959	0.049586	0.886931	0.79628	-0.328652
22770			D	2',3'-Dideoxyadenosine-5-triphosphate	-11.5939	254.888	476.184	NEG	0.00343009	0.00433383	1.76429	0.0208059	0.766973	0.791467	-0.337398
22810						256.408	581.242	NEG	0.000719479	0.000968996	2.11643	0.0149517	0.702846	0.742499	-0.429538
22825			D	Azaserine	-6.27534	257.074	174.133	NEG	0.000604707	0.000383208	2.54548	0.00208805	0.264545	1.57801	0.658107
22877						260.409	398.145	NEG	0.00140368	0.00105238	1.69899	0.0130515	0.6737	1.33382	0.415564
22937						264.545	525.271	NEG	0.000976879	0.00131339	1.35325	0.00143942	0.207206	0.743785	-0.427042
22958						266.558	571.29	NEG	0.00262553	0.00211741	1.65195	0.0369576	0.853939	1.23997	0.310306
23098						273.214	194.906	NEG	0.00145438	0.00192679	1.7998	0.00117051	0.184134	0.754822	-0.405792
23136						275.577	189.052	NEG	0.000455201	0.000530378	1.1142	0.027749	0.814461	0.858259	-0.220516
23145						276.363	245.039	NEG	0.000974265	0.000737555	1.75259	0.0202931	0.762483	1.32094	0.401563
23188						278.545	226.997	NEG	0.00147144	0.00203493	1.61969	0.00406482	0.391368	0.723089	-0.467756
23250						283.032	337.163	NEG	0.000666427	0.000461172	1.47247	0.00742251	0.540059	1.44507	0.531141
23301			D	3,5-Dichloro-2-methylmucote	1.59321	286.505	226.034	NEG	0.000914758	0.000766382	1.69865	0.0465633	0.880469	1.19361	0.255326
23371						291.82	321.057	NEG	0.000764104	0.000966995	2.34409	0.00904735	0.588685	0.790185	-0.339738
23372						291.844	74.0248	NEG	0.00636815	0.0074843	2.20061	0.00141759	0.20548	0.850867	-0.232995
23378			D	3,3'-Diiodothyronine	-12.0168	292.029	526.078	NEG	0.000380837	0.00048625	1.07312	0.0374948	0.85573	0.783212	-0.352524
23429						293.029	518.137	NEG	0.000615016	0.00045286	1.97046	0.0107326	0.62933	1.35807	0.441558
23464						294.512	272.232	NEG	0.000548055	0.000638562	1.84209	0.0147283	0.699692	0.858263	-0.220508
23465						294.574	327.653	NEG	0.000305356	0.00056505	1.33466	0.00305887	0.328588	0.540404	-0.887889
23469						294.745	314.119	NEG	0.000467035	0.000285458	1.45499	0.0083466	0.569035	1.63609	0.710254
23479						295.463	356.191	NEG	0.000619576	0.000776043	1.56817	0.0324397	0.836914	0.798379	-0.324855
23694						307.581	800.359	NEG	0.00099096	0.00056056	2.09416	0.0419476	0.869038	1.7678	0.821957
23788						308.24	291.027	NEG	0.00144289	0.0012036	1.68778	0.0152626	0.707127	1.19881	0.261603
23937						313.845	248.017	NEG	0.00114207	0.000940781	1.59775	0.0362029	0.851346	1.21396	0.279719
24049			D	GTP	17.5868	320.805	524.197	NEG	0.000417728	0.00050329	1.18314	0.0264541	0.807131	0.829995	-0.268826
24050						320.806	442.194	NEG	0.00116576	0.00139766	1.42236	0.00125953	0.192232	0.834084	-0.261736
24052						320.901	262.13	NEG	0.000480655	0.000597183	2.31753	0.00776925	0.551377	0.804869	-0.313173
24061						321.891	370.174	NEG	0.00064504	0.000447175	1.0406	0.0142738	0.693065	1.44248	0.528549
24066						322.255	160.062	NEG	0.000968007	0.000784371	1.66886	0.00998036	0.612227	1.23412	0.303482
24076						322.888	102.02	NEG	0.00295226	0.00356056	1.04067	0.0190139	0.750491	0.829158	-0.270281
24090						323.704	773.349	NEG	0.000740599	0.000486383	1.72991	0.0417108	0.868393	1.52266	0.606598
24157						327.949	196.073	NEG	0.00638321	0.00449439	2.39954	1.7037e-06	0.00164812	1.42026	0.506156
24235						335.291	747.37	NEG	0.000854113	0.000578497	1.71856	0.0486688	0.885045	1.47643	0.562116
24239						336.551	169.087	NEG	0.00190179	0.00227277	1.32482	0.00623443	0.496537	0.83677	-0.257097
24349			D	Prothiofos	21.2095	337.988	346.26	NEG	0.00797298	0.00939957	1.09767	0.0419082	0.868931	0.848228	-0.237476
24432						338.699	670.839	NEG	0.00158377	0.00180139	1.60203	0.00758399	0.5454	0.879194	-0.185746
24483						340.723	730.709	NEG	0.00183602	0.00153809	1.08691	0.0100457	0.613775	1.1937	0.255435
24559						348.569	287.137	NEG	0.00428027	0.00332995	1.47212	0.0467227	0.880828	1.28538	0.3622
24565						348.962	386.169	NEG	0.000357702	0.000228657	1.30839	0.015537	0.710803	1.56436	0.645576
24684						361.206	106.041	NEG	0.0173612	0.0156339	1.22376	0.00643901	0.504609	1.11049	0.151191
24750						362.62	298.114	NEG	0.00035558	0.000259999	2.04923	0.000378122	0.0893378	1.36762	0.451671
24762						362.711	485.075	NEG	0.00089632	0.00105356	1.22296	0.0198624	0.758577	0.850751	-0.233192
24798						364.121	339.141	NEG	0.000455682	0.000262278	2.57385	0.000644091	0.128051	1.7374	0.796929
24803						365.09	186.089	NEG	0.00690974	0.004363	3.67881	0.00100242	0.167405	1.58371	0.663311
24806						365.147	268.092	NEG	0.000507623	0.000350532	3.94159	0.00124838	0.191245	1.44815	0.534212
24807						365.24	168.078	NEG	0.000625523	0.000307359	2.34156	0.000325191	0.082392	2.03515	1.02514
24882			D	Permanganate	24.0464	372.544	127.001	NEG	0.065054	0.0774881	1.77976	0.00359783	0.362713	0.839535	-0.252338
24968						373.037	987.015	NEG	0.0193473	0.0165335	1.67915	0.0411712	0.866897	1.17018	0.226736
25011						375.099	493.995	NEG	0.0248659	0.0313961	1.81694	0.012483	0.663835	0.792005	-0.336418
25067			D	Ritovir	12.7255	378.142	721.961	NEG	0.0198488	0.0213926	1.12358	0.0234469	0.787647	0.927834	-0.108061
25140			D	6-({6,8-bis[3,7-dihydroxy-2-(3-hydroxyphenyl)-3,4-dihydro-2H-1-benzopyran-4-yl]-3,5-dihydroxy-2-(3-hydroxyphenyl)-3,4-dihydro-2H-1-benzopyran-7-yl}oxy)-3,4,5-trihydroxyoxane-2-carboxylic acid	-12.9947	380.481	963.905	NEG	0.00108165	0.000903733	1.4262	0.037185	0.854702	1.19687	0.259262
25170						381.218	712.936	NEG	0.00522601	0.00562876	1.90766	0.0282631	0.817219	0.928447	-0.107108
25261						383.246	472.195	NEG	0.000625274	0.000317581	1.84972	0.0137856	0.685612	1.96887	0.977366
25296						385.053	770.876	NEG	0.00174106	0.00150291	1.1557	0.0325973	0.837575	1.15846	0.212203
25383						386.048	623.418	NEG	0.00259006	0.00228699	1.76971	0.0303544	0.827641	1.13252	0.179537
25446			D	6-({1-[(2R)-3-[2-amino-3-methyl-4-(2-methyl-1,3-thiazol-4-yl)but-3-en-1-yl]-2-methyloxiran-2-yl]-10-carboxy-9-hydroxy-4,6,8,8-tetramethyl-7-oxodecan-5-yl}oxy)-3,4,5-trihydroxyoxane-2-carboxylic acid	-9.75504	386.91	701.84	NEG	0.000643227	0.000523615	2.09463	0.00963371	0.603802	1.22843	0.296821
25460						387.005	768.875	NEG	0.00400712	0.00367482	1.70925	0.0087436	0.580392	1.09043	0.124894
25475						387.113	451.984	NEG	0.00290351	0.00340735	1.42869	0.0457105	0.878509	0.85213	-0.230854
25531						390.482	474.942	NEG	0.00993403	0.00858617	1.78791	0.0168693	0.727417	1.15698	0.210365
25576						395.507	541.947	NEG	0.000739442	0.000620198	1.34548	0.0360113	0.850674	1.19227	0.253709
25586						396.018	437.015	NEG	0.00284264	0.00243144	1.07128	0.0372999	0.855085	1.16912	0.225419
25667						404.255	578.733	NEG	0.000733786	0.0005553	1.4336	0.0426356	0.870879	1.32142	0.402091
25682			D	Fipronil	15.7848	407.305	438.162	NEG	0.000404746	0.000261045	1.74896	0.00463684	0.423138	1.55049	0.632721
25683			D	Flusulfamide	2.17918	407.305	416.18	NEG	0.00230154	0.00165549	1.45009	0.00851854	0.574029	1.39025	0.475342
25699						415.991	466.688	NEG	0.000589598	0.000412942	1.75474	0.0454754	0.877958	1.4278	0.513791
25702						416.5	310.936	NEG	0.00156592	0.00199167	1.79326	0.00734381	0.53741	0.786236	-0.346966
25709			D	3,4,5-trihydroxy-6-(6-hydroxy-7-methoxy-2H-1,3-benzodioxole-5-carbonyloxy)oxane-2-carboxylic acid	9.3952	417.792	389.292	NEG	0.00607447	0.00684804	1.44095	0.00861521	0.576786	0.887038	-0.172932
25773			D	Cisapride	3.39473	424.595	466.954	NEG	0.00207818	0.00178201	1.46905	0.0448059	0.87636	1.1662	0.221815
25901			D	8-Hydroxydesmethylclomipramine	-12.3908	433.96	317.828	NEG	0.000368119	0.000307598	1.37687	0.0445891	0.875833	1.19675	0.259126
26004						437.265	132.031	NEG	0.00133526	0.00159365	1.06617	0.00707596	0.528162	0.837865	-0.255211
26015						437.934	208.935	NEG	0.0022292	0.00241266	1.39217	0.0155936	0.711549	0.923956	-0.114104
26019						438.154	240.938	NEG	0.00173342	0.00189426	1.05217	0.0346556	0.845733	0.915092	-0.128012
26022						438.275	306.91	NEG	0.00182119	0.00200074	1.92272	0.0038716	0.37983	0.910257	-0.135654
26116						528.595	268.13	NEG	0.00116706	0.000760744	2.03389	0.00286127	0.317182	1.5341	0.617394
26140						542.047	145.098	NEG	0.00387127	0.00494297	2.07083	0.0117066	0.649358	0.783188	-0.35257
26156						552.905	158.912	NEG	0.00276369	0.00314933	1.10597	0.0420954	0.869438	0.877547	-0.188452
26169						573.986	158.912	NEG	0.00275583	0.00306172	1.13866	0.0209969	0.768602	0.900093	-0.151855
26252						594.647	486.881	NEG	0.00750433	0.00664098	1.87371	0.0460627	0.879326	1.13	0.176328
26287						595.832	412.825	NEG	0.00453111	0.00392282	1.05464	0.0347105	0.84594	1.15506	0.207972
26307						596.452	387.834	NEG	0.00106691	0.00134799	1.53027	0.00677498	0.517318	0.791485	-0.337366
26368						599.051	608.866	NEG	0.000580591	0.000490543	1.86257	0.0288216	0.820124	1.18357	0.243143
26417						603.579	364.961	NEG	0.00219863	0.00264488	1.46564	0.00779274	0.552124	0.831276	-0.266601
26438						611.12	112.016	NEG	0.000922297	0.00109266	1.14492	0.0239703	0.791316	0.844081	-0.244547
26443						611.327	382.971	NEG	0.0146008	0.0182186	1.82274	0.01461	0.697996	0.801427	-0.319358
26616						702.332	137.941	NEG	0.0214211	0.0249673	1.04524	0.0237982	0.790124	0.857968	-0.221004
26622						704.001	135.945	NEG	0.0445111	0.0533942	1.66089	0.000248125	0.07027	0.833631	-0.262519
26658						147.545	257.078	NEG	0.0430163	0.0394601	1.92201	0.00778735	0.551953	1.09012	0.124488
26660						210.265	139.038	NEG	0.000434725	0.000892015	2.73253	0.000644477	0.1281	0.487352	-1.03696
