# Supplementary material for: Metabolic profiles in gestational diabetes mellitus can reveal novel biomarkers for prediction of adverse neonatal outcomes
Source: Front Pediatr. 2024 Aug 21;12:1432113. doi: 10.3389/fped.2024.1432113 (PMC11371726; doi:10.3389/fped.2024.1432113)
Supplement: Supplementary file 1 [file Datasheet1.zip › supplementary materials/supplementary Table S3.xlsx]

## Sheet: file explanation
Header	Description
Pathway	KEGG PATHWAY database ID of this pathway
Description	Pathway name
# compounds (all)	The number of all metabolites detected in this pathway
Compounds (all)	KEGG COMPOUND database ID of all metabolites detected in this pathway
# compounds (dem)	The number of differentiated metabolites in this pathway
Compounds (dem)	KEGG COMPOUND ID of differential metabolites in this pathway
Total	The number of all metabolites in that pathway
Percent
Rich_factor
p_value
up_nums
down_nums
DA_score

## Sheet: H-NC
Pathway	Description	#.compounds.(all)	Compounds.(all)	#.compounds.(dem)	Compounds.(dem)	Total	Percent	Rich_factor	p_value	up_nums	down_nums	DA_score
hsa05230	Central carbon metabolism in cancer	13	C00123;C00148;C00183;C00407;C00186;C00064;C00079;C00135;C00022;C00122;C00073;C00311;C00042	2	C00073;C00311	37	15.3846	0.0540541	0.00522119	0	2	-1
hsa01230	Biosynthesis of amino acids	15	C00123;C00148;C00183;C00407;C00064;C00079;C00135;C00109;C00022;C00108;C00073;C00233;C00311;C00979;C01179	3	C00073;C00311;C00979	128	23.0769	0.0234375	0.00580428	1	2	-0.333333
hsa04974	Protein digestion and absorption	11	C00123;C00148;C00183;C00407;C00064;C00079;C00135;C01746;C00073;C00491;C00163	2	C01746;C00073	47	15.3846	0.0425532	0.0083324	0	2	-1
hsa00270	Cysteine and methionine metabolism	7	C00109;C03145;C00022;C00073;C00491;C00979;C11437	2	C00073;C00979	66	15.3846	0.030303	0.0160109	1	1	0
hsa04979	Cholesterol metabolism	2	C01921;C05122	1	C01921	10	7.69231	0.1	0.0296444	0	1	-1
hsa04122	Sulfur relay system	1	C00979	1	C00979	11	7.69231	0.0909091	0.0325637	1	0	1
hsa05215	Prostate cancer	2	C00735;C01227	1	C01227	11	7.69231	0.0909091	0.0325637	1	0	1
hsa05231	Choline metabolism in cancer	5	C00588;C00416;C00114;C00670;C04230	1	C04230	11	7.69231	0.0909091	0.0325637	1	0	1
hsa01200	Carbon metabolism	9	C00267;C00022;C00198;C00257;C00160;C00122;C00311;C00042;C00979	2	C00311;C00979	114	15.3846	0.0175439	0.0443347	1	1	0
hsa01523	Antifolate resistance	2	C00073;C00020	1	C00073	17	7.69231	0.0588235	0.0499104	0	1	-1
hsa00020	Citrate cycle (TCA cycle)	4	C00022;C00122;C00311;C00042	1	C00311	20	7.69231	0.05	0.0584757	0	1	-1
hsa01210	2-Oxocarboxylic acid metabolism	11	C00123;C00183;C00407;C00079;C00109;C00022;C02226;C00073;C00233;C00311;C01179	2	C00073;C00311	134	15.3846	0.0149254	0.0593036	0	2	-1
hsa04913	Ovarian steroidogenesis	3	C00219;C01227;C00468	1	C01227	24	7.69231	0.0416667	0.0697851	1	0	1
hsa04024	cAMP signaling pathway	6	C00186;C00584;C01089;C00416;C00020;C00042	1	C01089	25	7.69231	0.04	0.0725928	1	0	1
hsa04922	Glucagon signaling pathway	5	C00186;C00022;C00122;C00311;C00042	1	C00311	26	7.69231	0.0384615	0.0753927	0	1	-1
hsa00591	Linoleic acid metabolism	4	C14767;C00219;C04717;C14828	1	C04717	28	7.69231	0.0357143	0.0809691	0	1	-1
hsa04070	Phosphatidylinositol signaling system	2	C00416;C00137	1	C00137	29	7.69231	0.0344828	0.0837456	0	1	-1
hsa04978	Mineral absorption	7	C00123;C00148;C00183;C00407;C00064;C00079;C00073	1	C00073	29	7.69231	0.0344828	0.0837456	0	1	-1
hsa05200	Pathways in cancer	5	C00735;C00584;C00416;C00122;C01227	1	C01227	31	7.69231	0.0322581	0.0892755	1	0	1
hsa00920	Sulfur metabolism	3	C00245;C00042;C00979	1	C00979	33	7.69231	0.030303	0.0947745	1	0	1
hsa00052	Galactose metabolism	2	C00267;C00137	1	C00137	46	7.69231	0.0217391	0.129778	0	1	-1
hsa00120	Primary bile acid biosynthesis	4	C00245;C01921;C00695;C05122	1	C01921	47	7.69231	0.0212766	0.132418	0	1	-1
hsa00562	Inositol phosphate metabolism	1	C00137	1	C00137	47	7.69231	0.0212766	0.132418	0	1	-1
hsa00650	Butanoate metabolism	4	C01089;C00022;C00122;C00042	1	C01089	47	7.69231	0.0212766	0.132418	1	0	1
hsa00360	Phenylalanine metabolism	8	C00079;C00022;C03519;C12621;C00122;C11457;C05853;C00042	1	C03519	49	7.69231	0.0204082	0.137676	1	0	1
hsa00970	Aminoacyl-tRNA biosynthesis	8	C00123;C00148;C00183;C00407;C00064;C00079;C00135;C00073	1	C00073	52	7.69231	0.0192308	0.145508	0	1	-1
hsa00564	Glycerophospholipid metabolism	8	C00588;C00350;C00416;C06772;C00114;C04308;C00670;C04230	1	C04230	56	7.69231	0.0178571	0.155848	1	0	1
hsa00053	Ascorbate and aldarate metabolism	4	C00137;C00022;C01040;C15923	1	C00137	57	7.69231	0.0175439	0.158415	0	1	-1
hsa00630	Glyoxylate and dicarboxylate metabolism	5	C00064;C00022;C00160;C00311;C00042	1	C00311	62	7.69231	0.016129	0.171143	0	1	-1
hsa00470	D-Amino acid metabolism	9	C00148;C00064;C00079;C00135;C00022;C00740;C00073;C05942;C00819	1	C00073	67	7.69231	0.0149254	0.183692	0	1	-1
hsa00380	Tryptophan metabolism	4	C00108;C02693;C10164;C02470	1	C02470	83	7.69231	0.0120482	0.222681	1	0	1
hsa04976	Bile secretion	11	C00735;C00318;C00584;C02918;C00114;C04483;C01921;C04555;C02538;C00695;C05122	1	C01921	97	7.69231	0.0103093	0.255379	0	1	-1
hsa01240	Biosynthesis of cofactors	15	C00183;C00156;C00064;C00022;C01909;C01040;C00337;C00073;C00020;C02656;C00311;C00253;C00544;C11437;C01179	2	C00073;C00311	328	15.3846	0.00609756	0.258076	0	2	-1
hsa00140	Steroid hormone biosynthesis	6	C00735;C04555;C02538;C18043;C01227;C00468	1	C01227	99	7.69231	0.010101	0.259945	1	0	1
hsa00230	Purine metabolism	4	C00064;C00147;C00020;C00262	1	C00262	99	7.69231	0.010101	0.259945	0	1	-1
hsa02010	ABC transporters	15	C00123;C00148;C00245;C00183;C00407;C00064;C00079;C00135;C00719;C00299;C00137;C00114;C00121;C00526;C00491	1	C00137	138	7.69231	0.00724638	0.343977	0	1	-1
hsa01100	Metabolic pathways	115	C00123;C00213;C02480;C00310;C00106;C00148;C00245;C00183;C00156;C00407;C00186;C00735;C00064;C00079;C00267;C02067;C00135;C00588;C00584;C00791;C07130;C00350;C01089;C00719;C00416;C00299;C06337;C01161;C00137;C05123;C06730;C01104;C02918;C00836;C00114;C00109;C05952;C00147;C16357;C00022;C08362;C02714;C01909;C12455;C00300;C01042;C02226;C01921;C19615;C05130;C03519;C00247;C12621;C05619;C00740;C00198;C00257;…	10	C01089;C00137;C01921;C03519;C00073;C00262;C01227;C04717;C00311;C00979	2966	76.9231	0.00337154	0.374166	4	6	-0.2
hsa01250	Biosynthesis of nucleotide sugars	3	C00267;C00137;C02336	1	C00137	200	7.69231	0.005	0.459629	0	1	-1

## Sheet: M-NC
Pathway	Description	#.compounds.(all)	Compounds.(all)	#.compounds.(dem)	Compounds.(dem)	Total	Percent	Rich_factor	p_value	up_nums	down_nums	DA_score
hsa05231	Choline metabolism in cancer	5	C00588;C00416;C00114;C00670;C04230	2	C00416;C04230	11	14.2857	0.181818	0.000524964	1	1	0
hsa00564	Glycerophospholipid metabolism	8	C00588;C00350;C00416;C06772;C00114;C04308;C00670;C04230	3	C00416;C04308;C04230	56	21.4286	0.0535714	0.000673908	2	1	0.333333
hsa04024	cAMP signaling pathway	6	C00186;C00584;C01089;C00416;C00020;C00042	2	C01089;C00416	25	14.2857	0.08	0.00279031	0	2	-1
hsa05212	Pancreatic cancer	1	C00416	1	C00416	2	7.14286	0.5	0.00645531	0	1	-1
hsa00640	Propanoate metabolism	5	C05984;C00186;C00109;C00042;C00163	2	C05984;C00109	40	14.2857	0.05	0.00705664	0	2	-1
hsa00270	Cysteine and methionine metabolism	7	C00109;C03145;C00022;C00073;C00491;C00979;C11437	2	C00109;C11437	66	14.2857	0.030303	0.0184975	0	2	-1
hsa04912	GnRH signaling pathway	2	C00416;C00219	1	C00416	6	7.14286	0.166667	0.01925	0	1	-1
hsa04666	Fc gamma R-mediated phagocytosis	2	C00416;C00219	1	C00416	8	7.14286	0.125	0.0255898	0	1	-1
hsa04072	Phospholipase D signaling pathway	1	C00416	1	C00416	11	7.14286	0.0909091	0.0350282	0	1	-1
hsa04917	Prolactin signaling pathway	1	C00468	1	C00468	11	7.14286	0.0909091	0.0350282	0	1	-1
hsa04975	Fat digestion and absorption	1	C00416	1	C00416	13	7.14286	0.0769231	0.0412733	0	1	-1
hsa00290	Valine, leucine and isoleucine biosynthesis	7	C00123;C00183;C00407;C00109;C00022;C02226;C00233	1	C00109	23	7.14286	0.0434783	0.0719394	0	1	-1
hsa00430	Taurine and hypotaurine metabolism	4	C00245;C05123;C00022;C05122	1	C05123	23	7.14286	0.0434783	0.0719394	0	1	-1
hsa04913	Ovarian steroidogenesis	3	C00219;C01227;C00468	1	C00468	24	7.14286	0.0416667	0.0749554	0	1	-1
hsa00780	Biotin metabolism	2	C01909;C02656	1	C01909	29	7.14286	0.0344828	0.0898993	1	0	1
hsa04070	Phosphatidylinositol signaling system	2	C00416;C00137	1	C00416	29	7.14286	0.0344828	0.0898993	0	1	-1
hsa00730	Thiamine metabolism	2	C00022;C11437	1	C11437	31	7.14286	0.0322581	0.0958138	0	1	-1
hsa05200	Pathways in cancer	5	C00735;C00584;C00416;C00122;C01227	1	C00416	31	7.14286	0.0322581	0.0958138	0	1	-1
hsa00561	Glycerolipid metabolism	1	C00416	1	C00416	38	7.14286	0.0263158	0.116235	0	1	-1
hsa01100	Metabolic pathways	115	C00123;C00213;C02480;C00310;C00106;C00148;C00245;C00183;C00156;C00407;C00186;C00735;C00064;C00079;C00267;C02067;C00135;C00588;C00584;C00791;C07130;C00350;C01089;C00719;C00416;C00299;C06337;C01161;C00137;C05123;C06730;C01104;C02918;C00836;C00114;C00109;C05952;C00147;C16357;C00022;C08362;C02714;C01909;C12455;C00300;C01042;C02226;C01921;C19615;C05130;C03519;C00247;C12621;C05619;C00740;C00198;C00257;…	12	C01089;C00416;C05123;C00109;C01909;C05130;C03519;C08491;C04308;C00468;C11437;C10682	2966	85.7143	0.00404585	0.132926	3	9	-0.5
hsa00592	alpha-Linolenic acid metabolism	1	C08491	1	C08491	44	7.14286	0.0227273	0.133397	0	1	-1
hsa00900	Terpenoid backbone biosynthesis	2	C00022;C11437	1	C11437	46	7.14286	0.0217391	0.139048	0	1	-1
hsa00340	Histidine metabolism	5	C00135;C05130;C05827;C00386;C02835	1	C05130	47	7.14286	0.0212766	0.141861	0	1	-1
hsa00650	Butanoate metabolism	4	C01089;C00022;C00122;C00042	1	C01089	47	7.14286	0.0212766	0.141861	0	1	-1
hsa00260	Glycine, serine and threonine metabolism	7	C00213;C00719;C00114;C00109;C00022;C00300;C00740	1	C00109	48	7.14286	0.0208333	0.144666	0	1	-1
hsa00360	Phenylalanine metabolism	8	C00079;C00022;C03519;C12621;C00122;C11457;C05853;C00042	1	C03519	49	7.14286	0.0204082	0.147461	1	0	1
hsa00140	Steroid hormone biosynthesis	6	C00735;C04555;C02538;C18043;C01227;C00468	1	C00468	99	7.14286	0.010101	0.276913	0	1	-1
hsa01240	Biosynthesis of cofactors	15	C00183;C00156;C00064;C00022;C01909;C01040;C00337;C00073;C00020;C02656;C00311;C00253;C00544;C11437;C01179	2	C01909;C11437	328	14.2857	0.00609756	0.287098	1	1	0
hsa01230	Biosynthesis of amino acids	15	C00123;C00148;C00183;C00407;C00064;C00079;C00135;C00109;C00022;C00108;C00073;C00233;C00311;C00979;C01179	1	C00109	128	7.14286	0.0078125	0.343374	0	1	-1
hsa01210	2-Oxocarboxylic acid metabolism	11	C00123;C00183;C00407;C00079;C00109;C00022;C02226;C00073;C00233;C00311;C01179	1	C00109	134	7.14286	0.00746269	0.356396	0	1	-1
